# Supplementary material for: Rapid transcriptional and metabolic regulation of the deacclimation process in cold acclimated Arabidopsis thaliana
Source: BMC Genomics. 2017 Sep 16;18:731. doi: 10.1186/s12864-017-4126-3 (PMC5602955; doi:10.1186/s12864-017-4126-3)
Supplement: Supplementary file 1 — Relative expression values of 1462 TF genes analyzed in detail in this study. Data represent transcript levels determined by qRT-PCR expressed as 2–ΔCt. (XLSX 472 kb) [file 12864_2017_4126_MOESM1_ESM.xlsx]

## Sheet: Sheet1
Additional file 1: Relative expression values of 1,462 TF genes analyzed in detail in this study. Data represent transcript levels expressed as 2–ΔCt
Treatment		NA	NA	NA	ACC	ACC	ACC	2h DEA	2h DEA	2h DEA	4 h DEA	4 h DEA	4 h DEA	6h DEA	6h DEA	12 h DEA	12 h DEA	24 h DEA	24 h DEA	24 h DEA
AGI ID	Annotation
AT1G01030	NGA3 (NGATHA3); transcription factor	0.0133599	0.00243133	0.00193896	0.00549935	0.00991677	0.00527275	0.0065559	0.0100831	0.00754816	NA	0.00757209	0.00496726	0.0138043	0.00442486	0.00820254	0.00529024	0.00507536	0.00232879	0.00480313
AT3G16280	DNA binding / transcription factor	0.0111605	0.0101702	0.00833568	0.0190425	0.0226706	0.0254273	0.0124597	0.0138151	0.00979925	0.0153976	0.0124859	0.0141537	0.01394	0.0108614	0.0111922	0.00955443	0.0117598	0.0108489	0.0109167
AT3G16770	ATEBP/ERF72/RAP2.3 (RELATED TO AP2 3); DNA binding / protein binding / transcription activator/ transcription factor	0.115328	0.123627	0.247142	0.0478369	0.155205	0.0904775	0.0433597	0.0711244	0.060704	0.0962343	0.199568	0.0867336	0.149158	0.28432	0.0864642	0.260762	0.128826	0.140256	0.16915
AT2G30470	HSI2 (HIGH-LEVEL EXPRESSION OF SUGAR-INDUCIBLE GENE 2); transcription factor/ transcription repressor	0.0249736	0.0201255	0.0231854	0.0340191	0.0630511	0.0524266	0.0432896	0.0295529	0.0391175	0.0503113	0.051587	0.0459389	0.0447932	0.0473143	0.0262901	0.0319016	0.023888	0.0149896	0.017482
AT3G20310	ATERF-7/ATERF7/ERF7 (ETHYLINE RESPONSE FACTOR7); DNA binding / protein binding / transcription factor/ transcription repressor	0.163792	0.121245	0.107024	0.111374	0.135544	0.139237	0.153125	0.13689	0.147971	0.207968	0.157526	0.114299	0.144112	0.155577	0.130844	0.15441	0.132352	0.115474	0.0861974
AT2G36080	DNA-binding protein, putative	0.0119714	0.00441415	0.00508366	0.0198641	0.0519859	0.0337539	0.018189	0.0194843	0.0193694	0.0535159	0.062994	0.0291176	0.028946	0.0525393	0.0264251	0.0279372	0.00949989	0.00834184	0.00959933
AT2G46870	NGA1 (NGATHA1); transcription factor	0.0469946	0.0613709	0.084118	0.0681357	0.0605895	0.0854425	0.072857	0.0271627	0.0548439	0.112768	0.0914682	0.0815397	0.111456	0.0923595	0.0849677	0.106129	0.0646046	0.0684512	0.0641956
AT3G23230	ethylene-responsive factor, putative	0.00272496	0.000501336	0.000461028	0.00314129	0.00326213	0.00146561	0.00384105	0.00374805	0.0023386	0.00304435	0.00367509	0.0018627	0.00290413	0.0033016	0.00138687	0.000544401	0.00167626	0.000758969	0.00052631
AT3G23240	ATERF1/ERF1 (ETHYLENE RESPONSE FACTOR 1); DNA binding / transcription activator/ transcription factor	0.000854011	NA	0.00247824	0.00070913	0.000531678	0.000309111	0.00192931	0.000809287	0.00275745	0.00320383	0.00331311	0.0016447	0.00184717	0.00181295	0.00177955	0.00114674	0.000818379	0.00350317	0.00137074
AT3G26790	FUS3 (FUSCA 3); DNA binding / transcription factor	0.00175561	0.00101281	0.0041975	0.0010603	0.00132975	0.00092924	0.00230133	0.000790808	0.00157563	0.00204792	0.00331772	0.00172182	0.00262966	0.00197826	0.00510346	0.00294714	0.00140711	0.00328239	0.00153684
AT3G25730	AP2 domain-containing transcription factor, putative	0.00308735	0.00269167	0.000305935	0.00590738	0.0129867	0.0082666	0.0104892	0.00978322	0.00810268	0.0169899	0.0109096	0.0101304	0.0130151	0.0147777	0.00702873	0.00684839	0.00332509	0.00137369	0.00142506
AT3G61970	NGA2 (NGATHA2); transcription factor	0.0488218	0.047279	0.0530858	0.0611606	0.0375134	0.0599719	0.0543055	0.0356959	0.0503451	0.0952068	0.0627459	0.0431136	0.0840478	0.0558422	0.0722263	0.0633566	0.0649442	0.0440064	0.0426136
AT3G25890	AP2 domain-containing transcription factor, putative	0.0347517	0.019427	0.00780172	0.0791919	0.152219	0.108457	0.0395224	0.0748011	0.0444555	0.0418436	0.0442001	0.0564556	0.0612961	0.0381284	0.0412293	0.0458053	0.0235633	0.0153133	0.0129749
AT4G01500	NGA4 (NGATHA4); transcription factor	0.00312975	0.00209711	0.00550032	0.0102978	0.00779827	0.00933809	0.0040645	0.00296603	0.00498057	0.00490135	0.00475269	0.00265125	0.00247263	0.00269701	0.00488208	0.0029432	0.00514604	0.00448128	0.00371152
AT3G50260	ATERF#011/CEJ1 (COOPERATIVELY REGULATED BY ETHYLENE AND JASMONATE 1); DNA binding / transcription factor	0.00238088	0.000898227	0.00100729	0.00231209	0.00403995	0.00394072	0.00522956	0.00485036	0.00452723	0.0048676	0.00235411	0.00306924	0.00432334	0.00226856	0.00411064	0.00322313	0.00131481	0.00329388	0.000405312
AT4G21550	transcriptional factor B3 family protein	0.000886038	0.000270539	0.000307644	0.000123927	0.000449628	0.00073302	0.000712232	0.000476277	0.000233805	0.00016927	0.000285352	0.000510579	0.00153795	0.000691002	0.000774521	0.000929236	0.000843287	0.000144851	0.000225399
AT3G54320	WRI1 (WRINKLED 1); DNA binding / transcription factor	0.0185041	0.0187903	0.0146267	0.0139702	0.0255349	0.0232797	0.0154838	0.0292594	0.0147578	0.0233695	0.0179953	0.0219213	0.0248378	0.0161838	0.014588	0.0151792	0.0122596	0.00960724	0.0101085
AT5G60450	ARF4 (AUXIN RESPONSE FACTOR 4); transcription factor	0.0409535	0.0281719	0.0140871	0.0727506	0.0782606	0.0852826	0.0624305	0.0493195	0.0431793	0.0666091	0.0471207	0.0535487	0.0583291	0.0523776	0.0616109	0.0502436	0.0451932	0.0181587	0.0193257
AT3G18990	VRN1 (REDUCED VERNALIZATION RESPONSE 1)	0.0288978	0.0145141	0.00741168	0.0412428	0.0496176	0.0634575	0.0507133	0.0874268	0.0403849	0.0774518	0.0659133	0.0501009	0.0667825	0.0725728	0.0647487	0.0728656	0.0242067	0.00788303	0.00971821
AT5G62000	ARF2 (AUXIN RESPONSE FACTOR 2); transcription factor	0.0694291	0.0358972	0.0367678	0.114177	0.348567	0.184734	0.11409	0.164978	0.0792491	0.158487	0.127908	0.0682251	0.12563	0.146425	0.153771	0.132679	0.055203	0.0305414	0.0244568
AT3G46770	transcriptional factor B3 family protein	0.00242949	0.00265183	2.39987e-05	0.000966995	0.00129054	0.000958168	0.00172096	0.00232044	0.00169327	0.00321753	0.00111349	0.00194078	0.00226221	0.00116136	0.00349812	0.00318152	0.00218078	0.00175586	0.00140663
AT1G04880	high mobility group (HMG1/2) family protein / ARID/BRIGHT DNA-binding domain-containing protein	0.00102296	0.000932749	NA	0.00106074	0.00202163	0.000958787	0.00134772	0.00164456	0.000919758	0.00114198	0.000992656	0.000576481	0.00073583	0.000791777	0.000657819	0.000583314	0.00116914	0.000612844	0.000750199
AT3G53310	transcriptional factor B3 family protein	0.0174373	0.0127545	0.0060735	0.0212004	0.0219021	0.0325317	0.0195942	0.020905	0.0193431	0.040335	0.0306349	0.0221933	0.0357547	0.0409191	0.0293656	0.0258419	0.0234931	0.0110564	0.00867108
AT1G20910	ARID/BRIGHT DNA-binding domain-containing protein	0.0388269	0.0200919	0.0129166	0.0253646	0.112691	0.0938549	0.0382745	0.0517817	0.0314269	0.0581763	0.054875	0.0508139	0.0568279	0.0374274	0.0337623	0.0415286	0.032191	0.0182781	0.0234319
AT4G00260	MEE45 (maternal effect embryo arrest 45); DNA binding / transcription factor	9.90108e-06	0.000242205	4.44228e-05	5.2026e-05	8.15874e-05	0.000114681	0.000194755	0.000568288	7.05215e-06	0.000264028	3.90288e-05	1.61631e-05	0.000104606	0.000186154	4.41652e-05	8.60454e-05	3.46667e-05	0.000457108	NA
AT4G01580	AP2/B3-like transcriptional factor family protein	0.0290584	0.0213864	0.0222194	0.0624583	0.0818181	0.0797185	0.0659553	0.0915815	0.0423903	0.117152	0.0982414	0.070807	0.0940539	0.0899794	0.076822	0.0644275	0.0305039	0.0268003	0.014464
AT1G76110	high mobility group (HMG1/2) family protein / ARID/BRIGHT DNA-binding domain-containing protein	0.0807608	0.0662518	0.0543812	0.0872171	0.110091	0.0944704	0.120577	0.162064	0.0781598	0.222659	0.219503	0.117406	0.164338	0.152849	0.0923498	0.116142	0.0879406	0.0658903	0.0850074
AT4G31610	REM1 (REPRODUCTIVE MERISTEM 1); DNA binding / transcription factor	0.00042773	0.000271762	NA	0.000151079	0.000450967	0.000224892	0.000292306	0.000704394	3.29476e-05	0.000545111	5.53478e-05	0.000331324	0.00071063	0.000154396	0.000675766	0.00175764	0.000365207	0.000413564	0.000694027
AT1G76510	ARID/BRIGHT DNA-binding domain-containing protein	0.0252815	0.031661	0.0330254	0.0726328	0.0633358	0.059872	0.0546225	0.0702035	0.0489416	0.077429	0.0566795	0.0598167	0.0677342	0.0587188	0.0498195	0.0504195	0.0438137	0.0491384	0.0496472
AT4G31620	REM36, REPRODUCTIVE MERISTEM 36	0.00163394	0.00220911	0.000700399	0.00321342	0.00404256	0.00344779	0.00443886	0.0107087	0.00362258	0.00789796	0.00594841	0.00323227	0.0121933	0.00676973	0.00857835	0.00375332	0.00329716	0.00282465	0.00161526
AT2G46040	ARID/BRIGHT DNA-binding domain-containing protein / ELM2 domain-containing protein	0.01312	0.0132845	0.0124468	0.0275906	0.0397403	0.032711	0.0137735	0.0193885	0.0129695	0.0197566	0.0204916	0.0171162	0.0109146	0.0164674	0.0123906	0.012222	0.0108796	0.00573232	0.00745255
AT3G13350	high mobility group (HMG1/2) family protein / ARID/BRIGHT DNA-binding domain-containing protein	0.042613	0.0348406	0.0223613	0.0790422	0.126969	0.0915921	0.10545	0.124311	0.0896967	0.189085	0.134025	0.142418	0.133714	0.100361	0.0911763	0.0796308	0.0395002	0.0385598	0.0393048
AT3G43240	ARID/BRIGHT DNA-binding domain-containing protein	0.0189102	0.0101757	0.00649928	0.0353152	0.060941	0.0364485	0.0285702	0.0358287	0.0268601	0.0412461	0.0378365	0.0329737	0.0388685	0.0398154	0.0331335	0.0322814	0.0141758	0.00726745	0.00706666
AT4G31650	Transcriptional factor B3 family protein	0.00168854	0.00130237	0.00110899	0.00263144	0.00591765	0.00442134	0.00485698	0.00560132	0.00272406	0.00939698	0.00545996	0.0044047	0.00899436	0.00880992	0.0104413	0.0116374	0.00158206	0.000917098	0.00176051
AT4G32010	HSI2-L1/HSL1 (HSI2-LIKE 1); transcription factor	0.0252366	0.0160336	0.00932708	0.0307012	0.0553914	0.0342726	0.031866	0.0491961	0.0372397	0.0504323	0.0376479	0.040167	0.0337645	0.0407967	0.0350588	0.0353762	0.0150423	0.0181608	0.0144765
AT3G54990	SMZ (SCHLAFMUTZE); DNA binding / transcription factor	0.00172313	0.000417787	0.000714975	0.000980082	0.00304022	0.0015793	0.000489493	0.000784776	0.000400565	0.00130857	0.000250935	0.000635838	0.00123492	0.000397257	0.000864933	0.000515585	0.00149387	0.000290815	0.000822747
AT5G06250	transcription factor	0.00279547	0.00174505	NA	0.00205425	0.00367342	0.0012829	0.00321313	0.00258248	0.00281465	0.00541377	0.00193413	0.00197373	0.00494352	0.00165245	0.00615725	0.00693519	0.00282112	0.0013846	0.00196856
AT3G57600	AP2 domain-containing transcription factor, putative	0.0149208	0.0047688	0.00544567	0.0148906	0.0294147	0.0244509	0.0151466	0.0357699	0.0162686	0.0280372	0.018473	0.0125612	0.0266587	0.0158233	0.0180237	0.0151552	0.00916644	0.00384092	0.00456013
AT1G14510	PHD finger family protein	0.11124	0.0766122	0.0605277	0.176854	0.20978	0.22649	0.236633	0.22559	0.237209	0.257557	0.225072	0.196809	0.191654	0.152772	0.155977	0.140207	0.109446	0.0662337	0.0767734
AT3G60490	AP2 domain-containing transcription factor TINY, putative	0.00530295	0.00205917	0.00425153	0.00575152	0.00646017	0.00386555	0.0109779	0.0124808	0.0100525	0.0161924	0.00840212	0.00740394	0.0134397	0.0117515	0.0115873	0.0100218	0.00632093	0.00202735	0.0044291
AT2G02470	PHD finger family protein	0.10323	0.0681609	0.078798	0.138584	0.146797	0.169122	0.199734	0.159088	0.135563	0.239833	0.181633	0.148355	0.181781	0.160872	0.1398	0.14947	0.105349	0.0705449	0.0759303
AT3G61630	CRF6 (CYTOKININ RESPONSE FACTOR 6); DNA binding / transcription factor	0.0243514	0.012537	0.0111014	0.0418841	0.0637747	0.0602206	0.0387418	0.0361554	0.0466691	0.0307848	0.0276518	0.0219535	0.0273479	0.0259113	0.0217366	0.0186017	0.0273991	0.0159771	0.0180774
AT3G11200	PHD finger family protein	0.625861	0.340398	0.212263	0.765349	0.638242	0.951599	0.934628	1.06763	0.842249	1.24761	0.965271	0.794058	0.856974	0.844699	0.779837	0.859932	0.447248	0.279428	0.351068
AT4G06746	DEAR5, DREB AND EAR MOTIF PROTEIN 5, RAP2.9	0.00433883	0.0023938	0.0013417	0.250413	0.261079	0.344821	0.0172522	0.0207187	0.0223246	0.0152742	0.0251203	0.0215716	0.0215678	0.0118345	0.0126615	0.0063421	0.00851516	0.00232212	0.0179571
AT3G42790	PHD finger family protein	0.198538	0.120385	0.0962998	0.411269	0.478308	0.51265	0.480026	0.379544	0.341474	0.467615	0.417667	0.288691	0.4034	0.429813	0.344849	0.344383	0.159764	0.110019	0.102639
AT4G11140	CRF1 (CYTOKININ RESPONSE FACTOR 1); DNA binding / transcription factor	0.0112471	0.0052096	0.00355862	0.0167424	0.0249215	0.0214795	0.0189738	0.023849	0.0162772	0.0199606	0.0158397	0.0191799	0.0180926	0.0129517	0.0135011	0.0122699	0.00913888	0.00462181	0.00475611
AT5G05610	PHD finger family protein	0.280903	0.170956	0.154812	0.292404	0.261518	0.351899	0.37078	0.487852	0.437424	0.574203	0.44264	0.397384	0.425947	0.389882	0.383974	0.404708	0.237781	0.187063	0.258749
AT4G13040	APD1	0.0353108	0.0543754	0.039219	0.0276388	0.0433297	0.0444558	0.0363039	0.0435922	0.0437556	0.0572903	0.0595463	0.0595758	0.0483755	0.053782	0.0299801	0.0451807	0.00794056	0.0381074	0.0448182
AT5G20510	AL5, ALFIN-LIKE 5	0.0228715	0.0142696	0.00968484	0.0281657	0.0344253	0.0406319	0.0281165	0.0397138	0.0196868	0.0433915	0.0383505	0.0339888	0.0321217	0.0275273	0.0434973	0.0371243	0.0163	0.0133203	0.0102538
AT4G13620		0.000589903	0.000473302	0.00188862	NA	8.11947e-05	0.00038564	5.50093e-05	0.000203753	0.00028066	0.000114243	0.000265563	NA	0.000210284	0.00014698	0.000158107	5.81203e-05	0.000379605	0.000822105	0.000267542
AT5G26210	PHD finger family protein	0.115018	0.0636684	0.0427766	0.0918083	0.121499	0.112427	0.138701	0.165935	0.0872031	0.199024	0.14681	0.105886	0.147456	0.16491	0.143071	0.159992	0.0833888	0.0539175	0.0519572
AT4G16750	DRE-binding transcription factor, putative	0.000474916	0.000313672	0.000101094	0.000540184	0.00185362	0.000745407	0.000269145	0.00155243	0.000224886	0.000630813	0.000460774	0.000379221	0.00119855	0.000485199	0.000321243	0.000366739	0.000246928	0.000494892	0.000167215
AT1G01250	AP2 domain-containing transcription factor, putative	0.0437632	0.035234	0.0127534	0.0447924	0.0492705	0.0736537	0.0367068	0.0434026	0.0159271	0.0408007	0.0352015	0.0206882	0.0259322	0.0285325	0.0287739	0.0420006	0.0352297	0.041586	0.0262651
AT4G17490	ATERF6 (ETHYLENE RESPONSIVE ELEMENT BINDING FACTOR 6); DNA binding / transcription factor	0.0259368	0.0265777	0.0277613	0.00585757	0.00305859	0.00478325	0.0125974	0.00956988	0.0164687	0.01266	0.00999747	0.00865302	0.0120953	0.013553	0.0136091	0.0107134	0.00480604	0.084831	0.00694238
AT1G03800	ERF10	0.00276493	0.00149945	0.000588236	0.00333365	0.00472884	0.00362327	0.00206303	0.00377736	0.00178156	0.00242266	0.00185586	0.00210817	0.00100324	0.00105181	0.0013965	0.000504726	0.00152033	0.00163257	0.00166269
AT4G17500	ATERF-1 (ETHYLENE RESPONSIVE ELEMENT BINDING FACTOR 1); DNA binding / transcription activator/ transcription factor	0.0164621	0.00860341	0.0188489	0.0086134	0.0123575	0.0136496	0.028203	0.0214788	0.0346573	0.0325355	0.028889	0.0158519	0.0212933	0.0211373	0.0209073	0.0201988	0.0078033	0.0248179	0.00947174
AT1G07900	LBD1, LOB DOMAIN-CONTAINING PROTEIN 1	0.0360321	0.0100606	0.00963501	0.00356289	0.0064921	0.00369359	0.00698718	0.0120976	0.00242892	0.00775456	0.00181972	0.00406393	0.00673319	0.00286989	0.00806938	0.00978906	0.0126538	0.0371873	0.0504338
AT1G16530	ASL9/LBD3 (LOB DOMAIN-CONTAINING PROTEIN 3)	0.0236153	0.0139779	0.00502633	0.0114877	0.018715	0.0188196	0.0208433	0.0275304	0.0177576	0.0342766	0.0158566	0.0154841	0.0205542	0.0181921	0.0171106	0.0114698	0.0144389	0.00988065	0.00649938
AT4G33280	DNA binding / transcription factor	0.00129286	0.000681743	NA	0.00171786	0.00144677	0.00129385	0.00187887	0.00254744	0.00079144	0.00496289	0.00235306	0.00424633	0.00499315	0.00250859	0.00352348	0.000931273	0.000825348	0.000236953	0.000888693
AT1G31320	LBD4 (LOB DOMAIN-CONTAINING PROTEIN 4)	0.0338155	0.0147605	0.00790597	0.0300674	0.0358096	0.0324973	0.0379471	0.0706729	0.0277863	0.0711469	0.0534335	0.0470532	0.036932	0.0393827	0.0532273	0.0374217	0.0337088	0.0121153	0.0182641
AT4G34400	DNA binding / transcription factor	0.00480207	0.00682722	0.00324964	0.00268825	0.00724521	0.00446387	0.00410295	0.00908484	0.00514669	0.0062503	0.0102751	0.00559958	0.00731198	0.0079103	0.00672654	0.0129278	0.00507375	0.00539597	0.00539695
AT1G65620	AS2 (ASYMMETRIC LEAVES 2)	0.0434637	0.0216663	0.0235076	0.0388036	0.0600914	0.0545497	0.0345403	0.0709112	0.0412236	0.0412057	0.0267228	0.0337355	0.0309248	0.0252751	0.0275029	0.0367266	0.028877	0.0198709	0.0227516
AT5G18000	transcriptional factor B3 family protein	0.000433783	0.000108972	0.000633378	0.000248158	0.000133062	NA	0.000161724	0.000836723	0.000192388	0.000477717	0.000356027	NA	0.000906407	0.000444598	0.000590781	0.000542807	0.000443223	0.000397535	0.00115738
AT5G18090	transcriptional factor B3 family protein	0.000340304	0.000333794	NA	0.00182665	0.000983833	0.00155747	0.000398545	0.000852138	0.000434285	0.00151344	0.0014844	0.000913006	0.00124546	0.000784846	0.000490423	0.00084349	0.000584425	0.000146586	0.000640009
AT5G32460	pseudogene, transcriptional factor B3 family, low similarity to reproductive meristem protein 1 from (Brassica oleracea var. botrytis) GI:3170424, (Arabidopsis thaliana) GI:13604227; contains Pfam profile PF02362: B3 DNA binding domain; blastp match of 30% identity and 5.7e-22 P-value to GP|3170424|gb|AAC18082.1||AF051772 reproductive meristem gene 1 {Brassica oleracea var. botrytis}	0.000177346	0.000158901	0.000387859	0.000685505	0.000241421	0.000201716	0.000788618	0.000201628	6.22509e-05	0.000400232	0.000680277	0.000138976	0.000233577	0.000255706	0.000293755	0.000147086	0.000188095	0.000650718	0.000401441
AT5G58280	transcriptional factor B3 family protein	0.00158922	0.0013859	0.000878087	0.000466354	0.00193301	0.000972794	0.00192583	0.00158044	0.00206284	0.00303756	0.00139973	0.00155507	0.00162186	0.00180588	0.00167381	0.00136778	0.000709894	0.00024464	NA
AT2G28500	LBD11, LOB DOMAIN-CONTAINING PROTEIN 11	0.00908927	0.012659	0.0160917	0.00544605	0.00903144	0.00989827	0.00693881	0.00997922	0.00532339	0.0146799	0.00823841	0.00937814	0.00904779	0.005619	0.0112009	0.00984388	0.00794224	0.0404485	0.00553014
AT5G60130	transcriptional factor B3 family protein	0.00099302	0.00141588	0.000985465	0.00114677	0.000879904	0.00023445	0.00155882	0.000586514	0.00134267	0.00361401	0.00155949	0.00266467	0.00353005	0.0025701	0.00142562	0.00202366	0.00096757	0.00427071	0.00342157
AT1G06160	ethylene-responsive factor, putative	0.0013738	0.00127068	0.00195923	0.00140825	0.00876319	0.00976791	0.00681895	0.00979351	0.0163025	0.00676344	0.00795638	0.0105699	0.00268184	0.002967	0.00326662	0.00212887	0.00135567	0.00141266	0.000828086
AT4G23750	CRF2 (CYTOKININ RESPONSE FACTOR 2); DNA binding / transcription factor	0.0497151	0.081851	0.0518658	0.0512368	0.145243	0.10948	0.0386404	0.0567846	0.0397397	0.0464268	0.0358167	0.0507207	0.0470437	0.0265234	0.0398304	0.0433849	0.0364331	0.0508627	0.0355835
AT4G25470	CBF2 (FREEZING TOLERANCE QTL 4); DNA binding / transcription activator/ transcription factor	0.0502062	0.0010325	0.00626729	0.0123384	0.0171519	0.0296697	0.00013615	0.000330446	5.33654e-05	0.00018241	0.00041569	0.000247356	0.00255623	0.00112533	0.000218747	6.79603e-05	0.00101968	0.0287317	0.00427283
AT1G12630	DNA binding / transcription activator/ transcription factor	0.0031749	0.00162714	0.00039563	0.00573464	0.00662462	0.00419646	0.00457592	0.00383104	0.00227014	0.00442127	0.00307291	0.0018256	0.00436454	0.00247998	0.0043955	0.00327683	0.00480507	0.00121581	0.0024091
AT4G25480	DREB1A (DEHYDRATION RESPONSE ELEMENT B1A); DNA binding / transcription activator/ transcription factor	0.0056115	0.000609861	NA	0.0154234	0.00794812	0.0192275	NA	0.000690947	0.000146763	0.000982837	0.00174277	0.00215841	0.0175115	0.00642852	0.00278574	0.00334631	0.00158202	0.00665039	0.00217981
AT1G12890		0.00199786	0.0053203	0.00365985	0.000861689	0.000661487	0.000680895	0.00171435	0.00130446	0.00240809	0.00156931	0.00101067	0.00120064	0.0004394	0.000571084	0.000768337	0.00029968	0.00105358	0.00746233	0.00031706
AT4G25490	CBF1 (C-REPEAT/DRE BINDING FACTOR 1); DNA binding / transcription activator/ transcription factor	0.00589936	0.00017123	0.000170652	0.00337065	0.00444812	0.00525545	0.000100073	0.000529819	3.11606e-05	0.000237286	0.000573781	0.000331548	0.00325434	0.00126423	0.000787966	0.000244337	0.000206716	0.0126321	0.000437695
AT1G12980	DORNROSCHEN, DRN, ENHANCER OF SHOOT REGENERATION 1, ESR1	9.29329e-05	0.000161223	NA	0.000136427	0.000294607	0.000273334	0.000120096	0.000133546	5.71513e-05	0.000136835	5.30915e-05	4.09461e-05	0.000118504	5.59942e-05	1.2125e-05	2.85513e-05	6.32929e-05	6.15167e-05	NA
AT4G27950	CRF4, CYTOKININ RESPONSE FACTOR 4	0.00590466	0.00176449	0.00171597	0.0338633	0.061699	0.0480655	0.0132774	0.0254824	0.0279961	0.0333158	0.0306973	0.026144	0.0226688	0.0217364	0.0101351	0.014315	0.00453934	0.000524893	0.00157747
AT1G13260	RAV1 (Related to ABI3/VP1 1); DNA binding / transcription factor	0.0991974	0.184765	0.213166	0.239505	0.287691	0.334878	0.171348	0.106146	0.15868	0.247396	0.488665	0.141571	0.137879	0.226712	0.0661105	0.103457	0.0663888	0.200607	0.0449509
AT4G28140	AP2 domain-containing transcription factor, putative	0.00536414	0.000190723	NA	0.000203434	0.000436424	NA	0.00257904	0.00602268	0.00141608	0.00489622	0.00773463	0.000614015	0.00726162	0.00535301	0.00394367	0.00593676	0.00181183	0.000565292	0.00174439
AT4G31060	AP2 domain-containing transcription factor, putative	0.00507455	0.00516241	0.00779448	0.0128463	0.0105361	0.0128006	0.0195439	0.0264133	0.0289245	0.0385428	0.0308502	0.0304587	0.0253364	0.0260852	0.016742	0.0185568	0.00805618	0.00979469	0.012385
AT1G16060	ovule development protein, putative	0.0155839	0.0105482	0.0104012	0.0109909	0.0160117	0.0207065	0.00617174	0.0155326	0.013379	0.0173412	0.0167718	0.0235392	0.00915795	0.00413874	0.0144698	0.00496152	0.0147107	0.00953468	0.0138123
AT4G32800	AP2 domain-containing transcription factor TINY, putative	0.0747643	0.276292	0.236019	0.120631	0.13536	0.17355	0.156344	0.144026	0.25734	0.166431	0.126274	0.167922	0.0864149	0.0547141	0.0891531	0.0953049	0.0787361	0.215399	0.0550112
AT1G19210	AP2 domain-containing transcription factor, putative	0.000900094	0.000513756	0.000957218	0.000273216	0.000486355	0.000302614	0.00036763	0.000468508	0.00070086	0.000196451	0.000796422	0.000284066	0.00128182	0.000510773	0.000884678	0.000881345	0.00119663	0.00176955	0.00017291
AT4G34410	AP2 domain-containing transcription factor, putative	0.00113133	0.000313379	0.00136468	7.03338e-05	6.50485e-05	0.000152204	0.000165585	0.000254192	0.000325208	0.000206633	0.000209341	2.10919e-05	0.000191164	8.47574e-05	8.45668e-05	0.000162409	5.79384e-06	0.00377001	0.000325989
AT1G21910	AP2 domain-containing transcription factor family protein	0.213	0.575087	0.769316	0.027336	0.0758338	0.0663789	0.0658584	0.109935	0.0900847	0.149628	0.23765	0.052118	0.0259354	0.0897179	0.0134468	0.0301341	0.0453235	0.635714	0.0174301
AT4G36900	RAP2.10 (related to AP2 10); DNA binding / transcription factor	0.0354065	0.0217252	0.021794	0.0266573	0.0277303	0.0330655	0.0597704	0.0508598	0.0834119	0.0623442	0.0537462	0.0462832	0.056704	0.040876	0.0345862	0.0382369	0.0315301	0.0292644	0.0413967
AT1G22190	AP2 domain-containing transcription factor, putative	0.363109	0.556841	0.700017	0.0599746	0.0967257	0.0984061	0.133355	0.186627	0.160449	0.172494	0.196857	0.115168	0.101667	0.131731	0.0826001	0.127497	0.109251	0.615734	0.164154
AT4G36920	AP2 (APETALA 2); transcription factor	0.0248918	0.0224247	0.0171839	0.0431512	0.0695762	0.0643265	0.0199775	0.0238501	0.0270992	0.0370966	0.0250635	0.0352443	0.035367	0.0289794	0.0378572	0.0431112	0.0270628	0.018834	0.0162539
AT1G22810	AP2 domain-containing transcription factor, putative	0.000345876	0.00617598	0.00180265	0.00070971	0.000841058	0.00219282	0.00535437	0.000313316	0.00795356	0.000714701	0.00102014	0.000672705	0.000386521	0.0013026	0.000121448	0.000108441	0.000277687	0.00957373	0.00126241
AT4G37750	ANT (AINTEGUMENTA); DNA binding / transcription factor	0.033351	0.0248595	0.00991394	0.0655274	0.0947281	0.0697042	0.0381647	0.0488229	0.0304606	0.0518442	0.0374734	0.031378	0.0490528	0.0401347	0.0377926	0.0434288	0.02851	0.0170726	0.0146194
AT1G01260	basic helix-loop-helix (bHLH) family protein	0.022132	0.0135453	0.00658135	0.0302188	0.0409634	0.0426866	0.0332084	0.0270316	0.0326861	0.0289621	0.0499115	0.024935	0.0326279	0.0472387	0.018789	0.0259795	0.0169043	0.01106	0.0140023
AT2G40470	LBD15 (LOB DOMAIN-CONTAINING PROTEIN 15)	0.00174669	0.00116989	NA	0.00166218	0.00367316	0.00282304	0.00019661	0.00193452	0.00178541	0.00102116	0.00211966	0.00175807	0.0033168	0.00163904	0.00218555	0.00192008	0.00157148	0.00170665	0.000610603
AT1G02340	HFR1 (LONG HYPOCOTYL IN FAR-RED); DNA binding / transcription factor	0.00142108	0.0036535	0.00403521	0.00517293	0.00905895	0.0120656	0.0368532	0.0229359	0.0448666	0.0151984	0.148947	0.0628198	0.0143158	0.16719	0.00125934	0.00555539	0.00249227	0.00468568	0.00446654
AT1G03040	basic helix-loop-helix (bHLH) family protein	0.050658	0.0322577	0.0275811	0.0754002	0.075677	0.0848835	0.0588618	0.0892092	0.0596088	0.0821558	0.0570305	0.0692554	0.0735485	0.0708831	0.0636199	0.0809221	0.0555468	0.0391642	0.0492831
AT1G05805	basic helix-loop-helix (bHLH) family protein	0.0170901	0.0138403	0.0130466	0.0922851	0.129566	0.119767	0.0572156	0.0581113	0.0608501	0.108071	0.102446	0.0662969	0.102973	0.100017	0.0625143	0.088907	0.0213004	0.0160573	0.0111618
AT2G45410	LBD19, LOB DOMAIN-CONTAINING PROTEIN 19	0.00088292	0.000369647	NA	0.000173463	0.000441876	NA	0.000264674	0.000738759	0.00026115	0.000228875	0.000240262	0.000608768	0.000805442	0.000887156	0.000593598	0.00058044	0.000392518	0.00040644	NA
AT1G06150	EMB1444, EMBRYO DEFECTIVE 1444, LHL1, LONESOME HIGHWAY LIKE 1	0.0240252	0.0120858	0.00326046	0.0213817	0.0470135	0.0262764	0.025296	0.0378319	0.0224965	0.0375299	0.028758	0.0258788	0.0405322	0.027606	0.0214952	0.0293926	0.0174086	0.00767329	0.0117725
AT2G45420	LBD18 (LOB DOMAIN-CONTAINING PROTEIN 18)	0.000368031	0.000544643	0.00036566	0.00036668	0.0012065	0.000668003	0.000272614	0.000493549	0.000270609	0.000284144	0.000438687	0.00025629	0.00105659	0.000223516	0.000646687	0.00044531	0.000304093	0.000250244	0.000259853
AT1G06170	basic helix-loop-helix (bHLH) family protein	0.00194674	0.00135673	0.000326668	0.00195398	0.00225639	0.00190846	0.00126817	0.00415295	0.00269808	0.00240437	0.00188269	0.000859536	0.00218383	0.00169319	0.00206708	0.00317741	0.00294688	0.00162545	0.00219121
AT3G03760	LBD20, LOB DOMAIN-CONTAINING PROTEIN 20	5.34226e-05	1.82598e-05	0.000369397	9.88307e-05	1.24428e-05	0.000360101	9.77992e-05	0.000184924	0.000579308	1.5766e-05	0.000232095	0.000142702	7.1804e-05	2.61798e-05	1.57058e-05	1.22332e-05	1.86167e-05	3.51965e-05	4.38511e-05
AT1G09250	transcription factor	0.08021	0.0376686	0.022425	0.0690777	0.10482	0.0955177	0.133092	0.150498	0.0999811	0.164773	0.206346	0.135401	0.194887	0.356817	0.0935781	0.148781	0.0878965	0.0553368	0.0268527
AT3G11090	LBD21 (LOB DOMAIN-CONTAINING PROTEIN 21)	0.156	0.111172	0.127016	0.0465164	0.0429505	0.0595828	0.119944	0.0904314	0.106402	0.141158	0.0746792	0.144696	0.203126	0.0893371	0.218613	0.195913	0.164878	0.126981	0.183077
AT1G09530	PAP3/PIF3/POC1 (PHYTOCHROME INTERACTING FACTOR 3); DNA binding / protein binding / transcription factor/ transcription regulator	0.0083928	0.00294277	0.00516328	0.00703624	0.0144067	0.0107936	0.011264	0.0203302	0.0108819	0.0232179	0.0226376	0.0116955	0.0217377	0.0154215	0.0165934	0.0186379	0.00565391	0.00403039	0.00380784
AT3G13850	LBD22, LOB DOMAIN-CONTAINING PROTEIN 22	0.000706958	0.00193978	0.00165747	0.00145137	0.000984515	0.000954504	0.00208085	0.00227774	0.0021154	0.00242946	0.00195829	0.00166858	0.00148976	0.00105101	0.00243463	0.00211771	0.00162551	0.00202962	0.00119765
AT1G10120	DNA binding / transcription factor	0.0289158	0.0392738	0.0273577	0.0213646	0.0390564	0.0299492	0.0293962	0.045691	0.0354288	0.0461426	0.0418542	0.0352002	0.0410476	0.0418523	0.0297355	0.0441055	0.0157943	0.0256974	0.00943104
AT3G26620	LBD24 (LOB DOMAIN-CONTAINING PROTEIN 24)	0.000593199	0.0012365	0.00360959	0.000682846	0.00132432	0.00140525	0.00168465	0.00152914	0.00193586	0.00166701	0.00230233	0.000614473	0.00166754	0.00144918	0.000766772	0.000271689	0.000562872	0.00157941	0.000359247
AT1G10610	DNA binding / transcription factor	0.0176372	0.0178685	0.0164848	0.0110282	0.0157294	0.0147249	0.0188307	0.0309221	0.0190238	0.0368014	0.0292101	0.0247896	0.0320091	0.023607	0.0235799	0.0304929	0.0238896	0.0121817	0.0187929
AT3G27650	LBD25 (LOB DOMAIN-CONTAINING PROTEIN 25)	0.0118457	0.00803993	0.00365438	0.00475651	0.00662903	0.00660208	0.00682822	0.0148029	0.00464241	0.0103853	0.00393835	0.00861567	0.0137358	0.0071728	0.00884698	0.0186719	0.0108832	0.00433521	0.00672362
AT1G12860	basic helix-loop-helix (bHLH) family protein / F-box family protein	0.0344208	0.0155638	0.0193607	0.0615114	0.119841	0.0797195	0.0779035	0.0991005	0.0444752	0.120054	0.117829	0.0836461	0.120087	0.115456	0.0823131	0.0930275	0.0363076	0.0145227	0.0168782
AT1G22985	AP2 domain-containing transcription factor, putative	0.0173574	0.0130587	0.0151475	0.0154567	0.0125169	0.0173948	0.0225465	0.0249766	0.0205287	0.0348896	0.0263177	0.0189538	0.0246653	0.0282353	0.0270444	0.0298945	0.0273667	0.0155508	0.0250713
AT4G39780	AP2 domain-containing transcription factor, putative	0.0365366	0.0154982	0.0102209	0.0139379	0.0323417	0.0299518	0.0204998	0.0269598	0.0223927	0.026248	0.0221672	0.0268121	0.029482	0.0186493	0.0249244	0.0255008	0.027444	0.0149629	0.021478
AT5G05410	DREB2A (DRE-BINDING PROTEIN 2A); DNA binding / transcription activator/ transcription factor	0.00129397	0.000583008	0.000435543	0.00386355	0.00499262	0.00589226	0.0063701	0.00456933	0.00732887	0.00809922	0.00297969	0.00680042	0.00655449	0.00464627	0.00357802	0.00538615	0.000645424	0.00161429	0.000765102
AT5G07310	AP2 domain-containing transcription factor, putative	0.00129724	0.0017657	0.00393497	0.000498074	0.000455152	0.00122913	0.00179897	0.000920991	0.00106995	0.00131152	0.0015556	0.000976343	0.00178377	0.00129986	0.000385837	0.00122406	0.00197874	0.0035308	0.00251974
AT1G25560	AP2 domain-containing transcription factor, putative	0.08829	0.097739	0.122947	0.0522075	0.138283	0.125137	0.103867	0.0565714	0.126582	9.15943e-05	0.24844	0.062777	0.0737134	0.135274	0.0701906	0.0879473	0.0363817	0.107444	0.0211322
AT5G07580	DNA binding / transcription factor	0.271914	0.498848	0.661319	0.318021	0.317121	0.408791	0.376629	0.347223	0.435497	0.601911	0.583277	0.447663	0.483577	0.418376	0.422937	0.395952	0.214642	0.451001	0.270282
AT5G10510	AIL6 (AINTEGUMENTA-LIKE 6); DNA binding / transcription factor	0.0028355	0.00123675	0.000735405	0.00475534	0.00959515	0.00491149	0.00342747	0.0054469	0.00234733	0.00520318	0.00411656	0.00341324	0.00509552	0.00282224	0.00297133	0.00295844	0.00165926	0.00170039	0.000852736
AT1G28360	ATERF12/ERF12 (ERF domain protein 12); DNA binding / transcription factor/ transcription repressor	0.00216308	0.00270246	0.00248077	0.00288419	0.00643482	0.00346864	0.00287233	0.00856566	0.00371775	0.0013882	0.00242073	0.000764608	0.00242587	0.00282487	0.0021083	0.00259358	0.00281282	0.00377059	0.00102629
AT5G11190	SHINE2, SHN2	0.00526736	0.00371334	0.00250056	0.0193237	0.0296754	0.0335078	0.0170897	0.0161914	0.0144172	0.028221	0.0232011	0.0214872	0.0102271	0.0237514	0.0112428	0.0125339	0.00800757	0.00705339	0.00256974
AT1G28370	ATERF11/ERF11 (ERF domain protein 11); DNA binding / transcription factor/ transcription repressor	0.0436713	0.0234831	0.0861355	0.00606705	0.0075356	0.00998981	0.0110559	0.00874866	0.015992	0.00936333	0.00472121	0.00549631	0.00629052	0.00492791	0.00418272	0.00543989	0.00981537	0.147579	0.0168802
AT5G11590	TINY2 (TINY2); DNA binding / transcription factor	0.0459706	0.034596	0.0222717	0.03066	0.0576749	0.0685954	0.0226815	0.0348595	0.0342315	0.0160266	0.00565104	0.022704	0.0184079	0.00763151	0.0244151	0.0314856	0.0585171	0.0418867	0.066158
AT1G33760	AP2 domain-containing transcription factor, putative	0.0439106	0.0877508	0.14765	0.00089734	0.00196179	0.00173547	0.00170646	0.001662	0.00305658	0.0045302	0.006035	0.00153307	0.00150033	0.00306106	0.000140949	0.00071157	0.00271156	0.17133	0.00333751
AT5G13330	RAP2.6L (related to AP2 6L); DNA binding / transcription factor	0.00218804	0.00110232	0.000624643	0.00197231	0.00616184	0.0046734	0.00140764	0.00271364	0.00392765	0.00425501	0.00280826	0.00326081	0.00302314	0.00357417	0.00202462	0.00245876	0.00181867	0.00271209	0.000311776
AT1G36060	AP2 domain-containing transcription factor, putative	0.000446173	0.00111154	0.000320191	0.000670666	0.00160154	0.00133383	0.00172106	0.00220404	0.00178033	0.00474003	0.0025368	0.00432952	0.00178351	0.0059124	0.00154123	0.00155468	0.000551574	0.00145795	0.00112385
AT5G13910	LEP (LEAFY PETIOLE); DNA binding / transcription factor	0.000621963	0.000206008	NA	0.000218848	0.000313855	0.000218121	0.00054156	0.000193313	0.000138362	0.000485374	0.000167173	NA	0.000352532	0.00053235	0.000751125	0.000462971	0.000489414	0.00106438	NA
AT1G43160	RAP2.6 (related to AP2 6); DNA binding / transcription factor	0.00115931	0.000243153	0.00351272	0.00756323	0.0319708	0.0178662	0.0319476	0.0149867	0.0664755	0.0139477	0.035621	0.0103338	0.00986137	0.0158948	0.00180785	0.00594696	0.00333796	0.00688944	0.00445264
AT1G44830	AP2 domain-containing transcription factor TINY, putative	0.00734342	0.00821465	0.00938042	0.010828	0.0341458	0.0304072	0.0286282	0.0138809	0.0329123	0.0366885	0.0370876	0.0303542	0.0140195	0.042228	0.00313238	0.0149751	0.00260367	0.0104707	0.00318373
AT1G46768	RAP2.1 (related to AP2 1); DNA binding / transcription factor	0.0277727	0.0148859	0.0191051	0.266008	0.221573	0.298538	0.0395529	0.0362431	0.0326763	0.0254198	0.0349578	0.0327925	0.0162337	0.0234156	0.0173491	0.0167705	0.0397054	0.0309547	0.0467587
AT3G27940	LBD26, LOB DOMAIN-CONTAINING PROTEIN 26	0.00746097	0.00605022	0.00764201	0.00610283	0.00584797	0.00496384	0.0118257	0.00916012	0.0103324	0.0212902	0.0169445	0.0123868	0.020625	0.0252655	0.0220379	0.0257746	0.0118297	0.00579539	0.00957065
AT1G18400	BEE1 (BR ENHANCED EXPRESSION 1); transcription factor	0.0329683	0.0364202	0.0378179	0.0823647	0.166707	0.0121352	0.0812443	0.0743114	0.104927	0.128789	0.231452	0.187046	0.101514	0.219067	0.0289736	0.0280871	0.0329498	0.0184958	0.042129
AT3G47870	ASL29, ASYMMETRIC LEAVES 2-LIKE 29	NA	0.000208395	0.000504104	5.07923e-05	NA	7.44514e-05	NA	0.000454411	0.000317618	0.00120108	0.000565988	0.000705562	0.000271796	0.000235568	0.000380962	0.000141361	0.000168703	NA	0.000431249
AT1G22490	basic helix-loop-helix (bHLH) family protein	0.0053459	0.0024574	0.00183978	0.00389786	0.00362251	0.00438396	0.00423003	0.00740925	0.00345347	0.0127431	0.00838903	0.0065618	0.0102195	0.0123122	0.0095043	0.00651406	0.0057161	0.00328979	0.00237082
AT3G50510	LBD28, LOB DOMAIN-CONTAINING PROTEIN 28	0.00108415	0.000260194	0.000486747	0.000155344	0.000208003	NA	0.000437458	0.000638146	0.000326699	0.00164661	0.000980964	0.00129186	0.00147059	0.000591145	0.00107024	0.000776427	0.000788569	0.00181177	0.00137984
AT4G00210	LBD31, LOB DOMAIN-CONTAINING PROTEIN 31	0.000608006	0.00011535	8.36264e-05	0.000315194	0.00043763	0.000134195	0.000224009	0.000558525	0.000184084	0.000263981	0.000141483	0.00060703	8.51964e-05	0.000287132	2.53184e-05	0.000652931	0.000434144	0.000578837	NA
AT1G26260	basic helix-loop-helix (bHLH) family protein	0.0115351	0.00895586	0.00678753	0.0254601	0.0248586	0.0206136	0.0248918	0.0287573	0.0191116	0.0302326	0.0190083	0.0221646	0.0226125	0.028662	0.0223708	0.0224713	0.0149241	0.0146217	0.0117342
AT4G00220	JLO/LBD30 (JAGGED LATERAL ORGANS)	0.00311619	0.00139199	NA	0.00181314	0.00741206	0.00170202	0.00237678	0.00312029	0.00010677	0.00283177	0.00124821	0.00046541	0.00379946	0.00201153	0.00193899	0.00143439	0.00339197	0.00046832	0.000318937
AT1G27660		0.0196005	0.0115249	0.0106983	0.0261146	0.032037	0.0338673	0.0239248	0.0229959	0.017481	0.0264966	0.0172077	0.0129589	0.0260488	0.0198367	0.033909	0.0341278	0.0244785	0.0147984	0.024951
AT1G29950	[AT1G29952, CPuORF34 (Conserved peptide upstream open reading frame 34)];[AT1G29950, transcription factor/ transcription regulator];[AT1G29951, CPuORF35 (Conserved peptide upstream open reading frame 35)]	0.128415	0.154418	0.121874	0.0976026	0.0999159	0.0936509	0.107661	0.12045	0.0894299	0.142689	0.119102	0.163781	0.133233	0.121976	0.133364	0.142159	0.15055	0.154597	0.187423
AT5G63090		0.0184833	0.0171271	0.00739176	0.015215	0.018909	0.0186006	0.0131624	0.0192555	0.0170103	0.0225189	0.0115329	0.0143586	0.012182	0.0239605	0.0125926	0.0179382	0.0173349	0.0143548	0.0173642
AT1G31050	transcription factor	0.00135926	0.00176008	0.00140704	0.00174031	0.00304626	0.00264027	0.00165945	0.00133277	0.000914711	0.000670304	0.00186238	0.00165954	0.000921114	0.00045303	0.000528231	0.00148883	0.00134658	0.000642829	0.00108581
AT5G66870	ASL1, ASYMMETRIC LEAVES 2-LIKE 1	0.000961006	0.000344341	NA	0.000441765	0.00150181	0.00173828	0.000885216	0.00106124	0.00070062	0.000922553	0.000777263	0.00106252	0.000211153	0.00110129	0.000279423	0.000236973	0.000257742	NA	0.000707228
AT1G32640	ATMYC2 (JASMONATE INSENSITIVE 1); DNA binding / transcription factor	0.17041	0.0442047	0.0498761	0.0319768	0.0781979	0.0541753	0.168927	0.199677	0.192879	0.230035	0.0984695	0.174996	0.284701	0.122938	0.20835	0.199619	0.115307	0.107565	0.0941366
AT1G35460	[AT1G35460, basic helix-loop-helix (bHLH) family protein];[AT5G33210, SRS8 (SHI-RELATED SEQUENCE 8)]	0.153802	0.159113	0.169959	0.0985722	0.112094	0.120202	0.231983	0.237184	0.228685	0.284721	0.2442	0.204419	0.138299	0.209927	0.147066	0.205327	0.178002	0.169214	0.206821
AT1G50640	ATERF3/ERF3 (ETHYLENE RESPONSIVE ELEMENT BINDING FACTOR 3); DNA binding / protein binding / transcription factor/ transcription repressor	0.00514454	0.00733643	0.0064	0.00351451	0.00342457	0.00402662	0.0067144	0.00508579	0.0082013	0.000216056	0.00409622	0.00638934	0.00648044	0.00551474	0.00424358	0.00596529	0.00532446	0.00967533	0.0102211
AT5G21960		0.000970422	0.000679744	0.000998929	1.47013e-05	0.000129481	0.000175672	0.000500661	0.000413197	0.000918766	0.000817121	0.00045383	0.000418804	0.000732951	0.000161619	0.000368312	0.000137132	0.000452181	0.00219544	0.00100563
AT5G25190	ethylene-responsive element-binding protein, putative	0.0469397	0.051661	0.14184	0.0118288	0.0312713	0.0254658	0.120788	0.181996	0.045773	0.202123	0.451485	0.080678	0.0753487	0.475488	0.0337034	0.0911341	0.0449238	0.0728463	0.014051
AT5G25390	SHN2 (SHINE2); DNA binding / transcription factor	0.0006899	0.000580843	NA	0.0137052	0.022359	0.0311364	0.00460236	0.00603238	0.00457732	0.00437413	0.0052082	0.00705311	0.00192154	0.00211586	0.00105754	0.0044374	0.000766941	0.00116255	0.00081082
AT5G25810	TNY (TINY); DNA binding / transcription factor	0.00622974	0.00956822	0.00601342	0.0115266	0.0128919	0.0126847	0.0050801	0.0102608	0.00624845	0.00626545	0.00943377	0.00575265	0.00593535	0.00748691	0.00488059	0.0095184	0.00573032	0.00643338	0.00623965
AT1G53170	ATERF-8/ATERF8 (ETHYLENE RESPONSE ELEMENT BINDING FACTOR 4); DNA binding / transcription factor/ transcription repressor	0.182447	0.0614097	0.125186	0.0574362	0.0694001	0.101827	0.0717037	0.0543934	0.0473079	0.0643014	0.0573887	0.0361179	0.0530098	0.0922106	0.0561528	0.0821449	0.150398	0.124541	0.218083
AT1G53910	RAP2.12; DNA binding / transcription factor	0.0801968	0.0313143	0.039501	0.169771	0.307942	0.305671	0.177486	0.229862	0.144744	0.263372	0.240896	0.123356	0.184433	0.269979	0.130603	0.170597	0.0590211	0.0318293	0.0306305
AT5G44210	ATERF-9/ATERF9/ERF9 (ERF domain protein 9); DNA binding / transcription factor/ transcription repressor	0.00322796	0.00155225	0.000977229	0.00452757	0.00689656	0.00868022	0.0104802	0.00833643	0.00815014	0.0113185	0.0159649	0.0105287	0.00905792	0.0285329	0.00538564	0.0102707	0.00269203	0.0041134	0.00389238
AT5G47220	ATERF-2/ATERF2/ERF2 (ETHYLENE RESPONSE FACTOR 2); DNA binding / transcription activator/ transcription factor	0.0119919	0.00723161	0.0151747	0.0252729	0.0429377	0.0529807	0.0399265	0.0260413	0.0524543	0.0556991	0.044673	0.0335033	0.00559073	0.0329807	0.024006	0.0284091	0.0081319	0.0239409	0.0112082
AT1G63040	a pseudogene member of the DREB subfamily A-4 of ERF/AP2 transcription factor family. The translated product contains one AP2 domain. There are 17 members in this subfamily including TINY.	0.000660843	0.000282555	NA	0.000520876	0.00199023	0.000749957	0.000218972	0.00110514	0.00120891	0.000995583	0.000499212	0.000526619	8.21335e-05	0.000537983	0.000435907	0.000374695	7.34944e-05	0.000890423	0.000259111
AT5G47230	ERF5 (ETHYLENE RESPONSIVE ELEMENT BINDING FACTOR 5); DNA binding / transcription activator/ transcription factor	0.0408676	0.0132504	0.0480077	0.0216708	0.0232912	0.032943	0.0237738	0.011823	0.0284569	0.0267346	0.0221792	0.0208909	0.0164666	0.0239662	0.0124793	0.0157803	0.0123287	0.0903294	0.0311933
AT1G64380	AP2 domain-containing transcription factor, putative	0.0490666	0.0182564	0.0250711	0.0913894	0.0614315	0.126756	0.0464688	0.0695523	0.0733149	0.0451656	0.0720281	0.0549772	0.0603575	0.113095	0.0353784	0.0747467	0.0226584	0.0662059	0.272439
AT1G68550	[AT1G68552, CPuORF53 (Conserved peptide upstream open reading frame 53)];[AT1G68550, AP2 domain-containing transcription factor, putative]	0.0845619	0.083315	0.0883652	0.237252	0.326497	0.361813	0.119122	0.115784	0.141233	0.137586	0.13125	0.155677	0.106308	0.147972	0.0748967	0.094495	0.0918842	0.097161	0.0973823
AT5G51190	AP2 domain-containing transcription factor, putative	0.0852645	0.0337076	0.0882627	0.00525559	0.00893815	0.00928711	0.00652712	0.00781507	0.0149062	0.014214	0.0107652	0.0116199	0.0103367	0.0157129	0.0091131	0.0110254	0.0128501	0.14312	0.0356635
AT1G68840	RAV2 (REGULATOR OF THE ATPASE OF THE VACUOLAR MEMBRANE); DNA binding / transcription factor	0.0519661	0.032795	0.0371655	0.0426477	0.0767278	0.0690041	0.0635256	0.0344442	0.044023	0.0648509	0.136463	0.0120689	0.0280965	0.0731001	0.0139086	0.017222	0.0239728	0.0445141	0.0119389
AT1G43770	PHD finger family protein	0.01992	0.018555	0.0113244	0.0155558	0.020048	0.0252638	0.0147777	0.0143469	0.0195778	0.0291694	0.0236051	0.0330359	0.0463531	0.0231214	0.0211022	0.0241909	0.0190155	0.0148484	0.0236788
AT3G02550	LBD41 (LOB DOMAIN-CONTAINING PROTEIN 41)	0.01467	0.0092483	0.00264329	0.00531403	0.00883004	0.00412186	0.0372235	0.0397807	0.0273254	0.0712344	0.0410671	0.031496	0.0365276	0.0455626	0.0261004	0.0200261	0.0178881	0.00545628	0.00668269
AT3G49940	LBD38 (LOB DOMAIN-CONTAINING PROTEIN 38)	0.171825	0.081108	0.0594417	0.117111	0.289795	0.213045	0.210653	0.277181	0.216343	0.189218	0.354533	0.145702	0.14272	0.35685	0.109199	0.122554	0.115676	0.074165	0.0842686
AT1G51070	basic helix-loop-helix (bHLH) family protein	0.354063	0.254729	0.158791	0.283555	0.316322	0.362683	0.293372	0.324227	0.296128	0.330084	0.251089	0.283054	0.386207	0.266197	0.292884	0.331246	0.362891	0.236956	0.246583
AT4G37540	LBD39 (LOB DOMAIN-CONTAINING PROTEIN 39)	0.0409366	0.0292699	0.043406	0.0602645	0.132756	0.131161	0.0469822	0.0740862	0.0502237	0.0465698	0.0418648	0.0424504	0.0283497	0.0379556	0.0285423	0.0243287	0.0469096	0.0313285	0.0347394
AT1G51140	basic helix-loop-helix (bHLH) family protein	0.158431	0.0966314	0.122231	0.0397416	0.0293631	0.0466972	0.0747151	0.113392	0.0545191	0.122812	0.0990076	0.102478	0.147946	0.087111	0.169258	0.255538	0.182127	0.179071	0.217383
AT5G67420	LBD37 (LOB DOMAIN-CONTAINING PROTEIN 37)	0.381984	0.118366	0.118261	0.110004	0.2834	0.238446	0.371299	0.205136	0.26084	0.620253	0.587299	0.324633	0.436727	0.646682	0.37756	0.416143	0.277769	0.130479	0.160388
AT1G59640	ZCW32 (BIGPETAL, BIGPETALUB); DNA binding / transcription factor	0.0101416	0.0100155	0.00698684	0.00683194	0.00712576	0.00923287	0.0109019	0.0142528	0.0125779	0.0180733	0.0131538	0.0124812	0.0121313	0.0121922	0.0108154	0.0174604	0.0157033	0.00853989	0.0140595
AT1G04100	IAA10 (indoleacetic acid-induced protein 10); transcription factor	0.00927899	0.00511199	0.00593415	0.00777007	0.0175558	0.0143653	0.00803868	0.0113035	0.0101217	0.010553	0.0102825	0.0091101	0.00875523	0.0107289	0.00754484	0.00956839	0.010099	0.00607823	0.0057223
AT1G61660	basic helix-loop-helix (bHLH) family protein	0.0854044	0.0469078	0.0400985	0.0610159	0.147894	0.0859329	0.0801137	0.078951	0.0644695	0.0968434	0.0553141	0.0656211	0.110417	0.0541195	0.0665476	0.0732306	0.0585368	0.0400223	0.0315585
AT1G04240	SHY2 (SHORT HYPOCOTYL 2); transcription factor	0.316494	0.621494	0.408921	0.615991	0.77864	0.882101	0.399026	0.416174	0.344116	0.512389	0.746304	0.602683	0.239453	0.723258	0.124855	0.200415	0.380368	0.521039	0.24856
AT1G62975		0.00237967	0.00188208	0.00165244	0.000740621	0.000734076	0.000997462	0.00194311	0.00463683	0.00234641	0.00277428	0.00121921	0.00154154	0.00220505	0.00111035	0.00108253	0.0017127	0.00176697	3.33532e-05	0.00165241
AT1G04250	AXR3 (AUXIN RESISTANT 3); transcription factor	0.406251	0.253674	0.167499	0.152005	0.227722	0.293676	0.193835	0.251434	0.187583	0.293873	0.205907	0.303475	0.167836	0.210723	0.108049	0.17831	0.305345	0.244453	0.200985
AT1G63650	EGL3 (ENHANCER OF GLABRA3); DNA binding / transcription factor	0.00135799	0.000656287	0.00066094	0.00104082	0.00269122	0.00173872	0.000667235	0.00204795	0.000565137	0.00203943	0.00100724	0.000996009	0.000853436	0.00106271	0.00123807	0.0014763	0.00084934	0.000940741	0.000662697
AT1G04550	IAA12 (AUXIN-INDUCED PROTEIN 12); transcription factor	0.112146	0.0680337	0.0514606	0.104227	0.150981	0.152989	0.0787109	0.112558	0.054447	0.100586	0.0783559	0.087938	0.0687756	0.084951	0.0644216	0.0906691	0.101754	0.054642	0.05994
AT1G15050	IAA34 (indoleacetic acid-induced protein 34); transcription factor	0.00147006	0.00209851	0.00101991	0.000872729	0.000893858	0.000977234	0.000527562	0.00121685	0.000981101	0.0012034	0.00236114	0.00172874	0.00170069	0.00317914	0.000416218	0.00101064	0.00055022	0.00238467	0.000177327
AT1G15580	IAA5 (indoleacetic acid-induced protein 5); transcription factor	0.00956411	0.00556825	0.00611342	0.0107864	0.0191735	0.015963	0.0317147	0.024433	0.0336181	0.0583512	0.0823164	0.0888521	0.0304394	0.0803266	0.00842459	0.0110571	0.0122979	0.00395698	0.00346462
AT1G68810	basic helix-loop-helix (bHLH) family protein	0.0426609	0.018158	0.0100925	0.0502493	0.111401	0.0775248	0.035204	0.0696025	0.0376335	0.0409348	0.0746155	0.0495719	0.0461449	0.0668725	0.0373571	0.0439719	0.0343641	0.0140373	0.0103193
AT1G51950	IAA18 (indoleacetic acid-induced protein 18); transcription factor	0.246984	0.272336	0.196808	0.262323	0.404055	0.405718	0.263433	0.371902	0.268547	0.313585	0.232388	0.200453	0.175343	0.305945	0.19115	0.260349	0.199586	0.172185	0.133723
AT1G68920	basic helix-loop-helix (bHLH) family protein	0.032911	0.0269533	0.0303064	0.0264444	0.0462722	0.0419256	0.048362	0.102346	0.052884	0.0783606	0.0647953	0.0601229	0.0465201	0.0653535	0.0295232	0.0539053	0.0343563	0.0290507	0.0244749
AT1G71130	AP2 domain-containing transcription factor, putative	0.0521709	0.0430019	0.0511087	0.0370416	0.0388135	0.0492935	0.0750283	0.0795814	0.0707204	0.0982556	0.0699559	0.0655094	0.0908078	0.0728	0.0928356	0.100645	0.0878656	0.0510104	0.0777465
AT5G52020	AP2 domain-containing protein	0.00122274	0.00131591	0.0032104	0.000952045	0.00189052	0.00250781	0.00394518	0.00219826	0.00230568	0.00190566	0.00204641	0.000991652	0.00219052	0.00126887	0.00154958	0.000930633	0.00134355	0.00458077	0.00112105
AT5G53290	CRF3 (CYTOKININ RESPONSE FACTOR 3); DNA binding / transcription factor	0.00417327	0.00145551	0.00460994	0.0207301	0.061035	0.0497581	0.011322	0.0109088	0.0106725	0.014086	0.0101912	0.00726953	0.0105427	0.00873781	0.00866782	0.00831074	0.00286293	0.00713766	0.00367249
AT5G57390	AIL5 (AINTEGUMENTA-LIKE 5); DNA binding / transcription factor	0.0050644	0.00260735	0.00310622	0.00376891	0.0149932	0.00576348	0.00575071	0.00771781	0.00276644	0.00609157	0.00368642	0.00380481	0.00538139	0.00313483	0.00411708	0.0047413	0.00203595	0.00169139	0.00158499
AT1G72360	ethylene-responsive element-binding protein, putative	0.00662884	0.010857	0.0122427	0.0129069	0.0201451	0.0190303	0.00735692	0.0102008	0.00887856	0.0127378	0.0133451	0.00851417	0.0078538	0.0129143	0.00898021	0.00951768	0.00728296	0.00782965	0.00502416
AT5G60120	TOE2 (TARGET OF EAT1 2); DNA binding / transcription factor	0.0231633	0.00742083	0.00629419	0.0155573	0.0277331	0.0223143	0.0222318	0.0302827	0.0263075	0.0396326	0.0237345	0.0328517	0.0411173	0.0262154	0.0196433	0.0265069	0.015622	0.00933753	0.0133592
AT5G61590	AP2 domain-containing transcription factor family protein	0.0342296	0.263934	0.507891	0.0728083	0.0991633	0.118602	0.219344	0.200344	0.247413	0.511563	0.9362	0.172396	0.259369	0.526522	0.146692	0.12081	0.0882394	0.127579	0.0198544
AT1G74930	ORA47; DNA binding / transcription factor	0.0105608	0.00159086	0.00672181	0.00366332	0.00396195	0.00663504	0.0119326	0.010556	0.00948209	0.0204557	0.0143733	0.00598492	0.0217552	0.0139422	0.00886143	0.0106549	0.00725757	0.020097	0.00677677
AT5G61600	ethylene-responsive element-binding family protein	0.135658	0.0369992	0.0594317	0.00637974	0.0168602	0.0156589	0.0162938	0.0139777	0.0273063	0.0498503	0.0588855	0.0202017	0.0284175	0.0506398	0.0252591	0.0212006	0.016474	0.140325	0.0275302
AT1G75490	DNA binding / transcription factor	0.00255041	0.00142095	0.00477736	0.00148012	0.00707072	0.00586069	0.00302671	0.00729168	0.00422568	0.00618484	0.0209263	0.00445532	0.00315482	0.0208811	0.000447413	0.00186879	0.00200414	0.00351259	0.0020117
AT5G61890	AP2 domain-containing transcription factor family protein	0.000700616	0.000462254	9.28987e-05	0.0010579	0.00253432	0.00206919	0.00116284	0.0036621	0.00439357	0.00236906	0.0023225	0.00363503	0.00282695	0.00254927	0.0016449	0.00164722	0.00201771	0.000997839	0.00132595
AT1G77200	AP2 domain-containing transcription factor TINY, putative	0.00281429	0.00138795	0.00287927	0.002756	0.00454829	0.00564757	0.0037738	0.004968	0.00330588	0.00467322	0.00367387	0.00482187	0.00288393	0.00231298	0.000815595	0.00219796	0.00241937	0.00266444	0.00098496
AT5G64750	ABA REPRESSOR1, ABR1	0.00214065	0.00533054	0.00115953	0.00677104	0.0292454	0.0148532	0.0102202	0.0100756	0.0185582	0.00916582	0.0177618	0.0065917	0.00249642	0.00877204	0.00470767	0.00317792	0.00164042	0.00342604	0.00156499
AT1G77640	AP2 domain-containing transcription factor, putative	0.0181111	0.0448684	0.0568325	0.00335562	0.00958498	0.00640389	0.00476868	0.00663448	0.0108801	0.0152109	0.0190831	0.00971711	0.00604345	0.0135184	0.00206155	0.00269146	0.00527625	0.054083	0.00222968
AT5G65130	AP2 domain-containing transcription factor, putative	0.000634438	0.00076139	0.000407012	0.000543259	0.000461315	0.000694232	0.00178232	0.00182421	0.00103461	0.00148599	0.00142103	0.00076541	0.00154915	0.00147363	0.000562528	0.00107885	0.000752512	0.00102528	0.00013353
AT1G78080	RAP2.4 (related to AP2 4); DNA binding / transcription factor	0.329303	0.144396	0.211949	0.115339	0.165648	0.204364	0.395491	0.565063	0.581638	0.488723	0.33883	0.297943	0.285423	0.316693	0.266623	0.317535	0.222247	0.272887	0.291825
AT5G65510	AIL7 (AINTEGUMENTA-LIKE 7); DNA binding / transcription factor	0.00068776	0.000388718	5.22295e-05	0.000834684	0.00371103	0.00129862	0.000977001	0.00236641	0.00131833	0.00175143	0.000797263	0.000725784	0.00127115	0.00108906	0.000278238	0.000961174	0.000453203	0.000288171	0.000325194
AT1G79700	WRI4, WRINKLED 4	0.0133462	0.0183637	0.023791	0.0286971	0.0400402	0.0462822	0.0719532	0.0518738	0.0362649	0.0889957	0.174185	0.0326487	0.0470043	0.20612	0.0281047	0.0396742	0.0239265	0.008213	0.00968126
AT1G52830	IAA6 (indoleacetic acid-induced protein 6); transcription factor	0.00634823	0.0431306	0.0531992	0.00264989	0.00444294	0.00462135	0.00465058	0.00551826	0.00470106	0.0237054	0.0448156	0.0273476	0.0123432	0.0410563	0.00253028	0.00343894	0.00468855	0.053486	0.00348061
AT1G69010	BIM2 (BES1-INTERACTING MYC-LIKE PROTEIN 2); DNA binding / transcription factor	0.0652302	0.0413086	0.0407699	0.0658793	0.0587689	0.0892424	0.0992976	0.10297	0.0824992	0.0831355	0.139986	0.10271	0.0853357	0.152472	0.0516557	0.0795871	0.0723114	0.0569234	0.0637476
AT1G80390	IAA15, INDOLE-3-ACETIC ACID INDUCIBLE 15	0.00246102	0.000636016	1.94857e-05	0.000835784	0.00197027	0.00243845	0.000887374	0.000157316	0.000212331	0.000391192	0.000667544	0.000447877	0.000547899	9.96585e-05	0.00169119	0.000632046	0.000431296	0.000914747	0.0021219
AT2G01200	IAA32, INDOLE-3-ACETIC ACID INDUCIBLE 32	0.000692225	0.000526888	0.00240302	0.0038153	0.00354361	0.00389744	0.00123804	0.00146281	0.00174571	0.0046153	0.00320456	0.00516307	0.00596141	0.00201811	0.00312506	0.00339414	0.00139069	0.000873692	0.00162601
AT1G72210	BHLH096, BHLH96	0.0164479	0.00823905	0.0135046	0.0162545	0.0185892	0.0135623	0.0114823	0.0115868	0.0109683	0.0266156	0.00834013	0.0112618	0.0222781	0.0159159	0.0191334	0.0118459	0.0180625	0.0182341	0.00580151
AT2G22670	IAA8 (indoleacetic acid-induced protein 8); transcription factor	1.48131	0.983082	0.677572	0.69849	1.00514	0.944376	1.21656	0.733528	1.05537	1.8447	1.71532	1.2018	1.81216	1.9966	1.60944	2.21394	1.47127	0.930398	0.884846
AT1G73830	BEE3 (BR ENHANCED EXPRESSION 3); DNA binding / transcription factor	0.0151736	0.0126182	0.082523	0.0116777	0.0223054	0.0239436	0.0359873	0.0272108	0.0364828	0.0943155	0.168494	0.0611898	0.0324638	0.160303	0.0106112	0.0275335	0.018656	0.0179763	0.0225048
AT2G33310	IAA13 (indoleacetic acid-induced protein 13); transcription factor	0.0978191	0.0734156	0.0663817	0.0989821	0.0943005	0.114795	0.102723	0.127651	0.0923237	0.139225	0.136044	0.12929	0.121191	0.146542	0.110869	0.109852	0.124393	0.062445	0.0828462
AT2G46990	IAA20 (indoleacetic acid-induced protein 20); transcription factor	0.000942425	0.00110745	4.93517e-05	3.99804e-05	0.000202602	0.000491306	0.000732869	0.000831728	0.000503546	0.000582297	0.0013857	0.00175201	0.00198817	0.000907565	0.00200028	0.000716683	0.000577598	0.000698351	0.000707768
AT3G04730	IAA16 (indoleacetic acid-induced protein 16); transcription factor	0.413121	0.155385	0.221164	0.231964	0.412666	0.362009	0.406218	0.38997	0.287878	0.55999	0.703461	0.365251	0.536737	0.871083	0.401389	0.37374	0.424755	0.167981	0.201124
AT3G15540	IAA19 (indoleacetic acid-induced protein 19); transcription factor	0.0351132	0.0313471	0.0256002	0.042578	0.0657057	0.0481753	0.117872	0.0752207	0.0986991	0.203874	0.481778	0.279847	0.122471	0.772031	0.0379179	0.0745832	0.0292225	0.024563	0.0151012
AT2G18300	basic helix-loop-helix (bHLH) family protein	0.143858	0.0791938	0.062733	0.313516	0.662307	0.5149	0.333877	0.401958	0.228586	0.719905	1.17332	0.358033	0.45761	1.26106	0.306862	0.410002	0.194943	0.0380414	0.0656592
AT3G16500	PAP1 (PHYTOCHROME-ASSOCIATED PROTEIN 1); transcription factor	0.0972261	0.0455753	0.0244477	0.139399	0.219179	0.165998	0.127094	0.154538	0.0977074	0.151709	0.105804	0.0934245	0.136955	0.13859	0.128234	0.0918206	0.109289	0.0317546	0.054684
AT2G20100	ethylene-responsive family protein	0.0292553	0.0221491	0.0220517	0.0295094	0.0272502	0.0242488	0.037164	0.0384824	0.0287873	0.0391922	0.0255226	0.0294096	0.0390123	0.0359288	0.040788	0.0363436	0.0488887	0.0249113	0.0432156
AT3G17600	IAA31 (indoleacetic acid-induced protein 31); transcription factor	0.000581993	0.000289954	0.000425853	0.000257621	0.00045097	0.000372579	0.000539249	0.000672748	0.000244669	0.000413828	0.000211962	0.000265305	0.0001785	0.000121306	7.19303e-05	3.82878e-05	0.000403641	0.000599979	0.000474829
AT2G20180	PIL5 (PHYTOCHROME INTERACTING FACTOR 3-LIKE 5); transcription factor	0.0122796	0.00543665	0.0111494	0.00933324	0.0117827	0.00961028	0.0330377	0.0203121	0.0306194	0.048867	0.0140124	0.0192178	0.0199592	0.0348444	0.0136201	0.020975	0.0267243	0.00775942	0.0143249
AT3G23030	IAA2 (indoleacetic acid-induced protein 2); transcription factor	0.209784	0.247686	0.160631	0.270546	0.489929	0.538209	0.567954	0.332302	0.596989	0.614572	1.52107	0.671748	0.332096	1.28685	0.159822	0.243888	0.227099	0.261814	0.20175
AT3G23050	IAA7 (AUXIN RESISTANT 2); transcription factor	0.265123	0.201932	0.182762	0.156057	0.404646	0.297867	0.255881	0.227185	0.263101	0.5588	0.821819	0.378892	0.514973	1.10907	0.360101	0.653983	0.259913	0.182598	0.170938
AT5G67180	AP2 domain-containing transcription factor, putative	0.00500094	0.00312716	0.00327103	0.00250035	0.00673184	0.00508761	0.00211556	0.00541202	0.00214105	0.00411771	0.00353177	0.00276666	0.00873048	0.00258662	0.0053966	0.00673124	0.00369504	0.00191714	0.005566
AT2G20880	AP2 domain-containing transcription factor, putative	0.0032727	9.63188e-05	NA	0.000104978	0.000103129	0.000131943	0.00496253	0.0080402	0.00318365	0.00307233	0.0028536	0.00185451	0.0114065	0.00447049	0.00285778	0.0021671	0.000857815	0.00071346	0.00172697
AT5G67190	AP2 domain-containing transcription factor, putative	0.0136525	0.0139488	0.0129367	0.0135817	0.0198954	0.0202731	0.0234605	0.00964829	0.0139834	0.017383	0.028758	0.00845206	0.0122991	0.0232873	0.0141459	0.0094314	0.0275465	0.00411582	0.0134774
AT2G22200	AP2 domain-containing transcription factor	0.0170415	0.00362226	0.00355754	0.00227393	0.0058196	0.0058633	0.00301141	0.00598597	0.00258944	0.00738279	0.00462887	0.00442129	0.00692582	0.00484493	0.0194327	0.00601563	0.0214018	0.00429023	0.0135865
AT1G19220	ARF19 (AUXIN RESPONSE FACTOR 11); transcription factor	0.00383968	0.00197215	0.00420548	0.00492871	0.0166215	0.0067316	0.00871192	0.0160848	0.00443348	0.0129425	0.0161884	0.00867811	0.00974732	0.0150618	0.00837579	0.00757958	0.00305642	0.00148555	0.00129931
AT2G23340	DEAR3	0.499201	0.36333	0.39858	0.315223	0.228997	0.327654	0.501986	0.352859	0.557021	0.280985	0.197533	0.313426	0.304529	0.154766	0.352234	0.355916	0.61667	0.443609	1.1308
AT1G19850	MP (MONOPTEROS); transcription factor	0.00990127	0.00266328	0.00163661	0.0132341	0.0301041	0.0134237	0.0116661	0.0205618	0.00662743	0.015756	0.0147437	0.00883553	0.0102386	0.0131733	0.0117682	0.00973071	0.00455239	0.00154429	0.00145919
AT2G25820	ESE2, ETHYLENE AND SALT INDUCIBLE 2	0.0072297	0.00496353	0.00674228	0.00481818	0.00708837	0.00779634	0.00565737	0.00560815	0.010295	0.00896759	0.0073506	0.00887108	0.00650763	0.00364574	0.0088881	0.00668127	0.0089299	0.00702701	0.00512891
AT1G30330	ARF6 (AUXIN RESPONSE FACTOR 6); transcription factor	0.0192665	0.00889963	0.00336886	0.0463563	0.133315	0.0867038	0.0399818	0.0720579	0.0394809	0.0607572	0.0505682	0.0347491	0.0541975	0.0577499	0.0434759	0.0589729	0.0158195	0.00527853	0.0039454
AT2G28550	RAP2.7/TOE1 (TARGET OF EAT1 1); DNA binding / transcription factor	0.125241	0.130697	0.101507	0.547524	0.50931	0.563513	0.14969	0.165127	0.164766	0.19643	0.182588	0.20884	0.220115	0.192547	0.233112	0.160115	0.251057	0.148786	0.249415
AT2G31230	ATERF15 (ETHYLENE-RESPONSIVE ELEMENT BINDING FACTOR 15); DNA binding / transcription activator/ transcription factor	0.0327039	0.0148722	0.0127757	0.0569914	0.0552967	0.0830499	0.0378395	0.0304039	0.0367371	0.0482966	0.0257278	0.0481276	0.0648643	0.0303722	0.0599455	0.0449997	0.0518568	0.0182462	0.0443495
AT2G33710	AP2 domain-containing transcription factor family protein	0.000713962	0.000977019	0.00113688	0.000194288	0.000759212	0.000625509	0.000689905	0.000350959	0.000310492	0.00126757	0.000936736	0.00105412	0.00237384	0.000996953	0.00185009	0.00102684	0.00187981	0.000911674	0.00120855
AT2G35700	AP2 domain-containing transcription factor, putative	0.0153884	0.0140252	0.0112239	0.0403184	0.0403764	0.0517838	0.0126774	0.0116659	0.0129689	0.0150799	0.0156861	0.0290484	0.0152371	0.0152151	0.0131155	0.0120301	0.0194346	0.014953	0.0160982
AT2G38340	AP2 domain-containing transcription factor, putative (DRE2B)	0.00212158	0.00314461	0.00647232	0.00274862	0.00423528	0.00345997	0.00581433	0.00625203	0.00473899	0.00544395	0.00407947	0.00484019	0.00435654	0.00435523	0.00444276	0.0032788	0.00550034	0.00370087	0.00454837
AT2G39250	SNZ (SCHNARCHZAPFEN); DNA binding / transcription factor	0.0465892	0.0103449	0.0229369	0.0175796	0.033238	0.0280008	0.0132419	0.0241558	0.0146482	0.0131645	0.0181063	0.0194077	0.0332877	0.0175026	0.0274326	0.030376	0.02602	0.00414258	0.0263103
AT3G62100	IAA30 (indoleacetic acid-induced protein 30); transcription factor	0.00315386	0.00199272	0.00122531	0.0046892	0.00899332	0.00637925	0.00391628	0.00513507	0.00315864	0.00661078	0.00867115	0.00689542	0.00524197	0.00790944	0.00319906	0.00383432	0.00295805	0.00185888	0.00259815
AT2G22770	NAI1; DNA binding / transcription factor	0.00337612	0.00223134	0.00394474	0.00476139	0.00473278	0.00556051	0.0111406	0.0125623	0.016118	0.0210293	0.0157555	0.00820216	0.0108678	0.0100179	0.00683914	0.00835678	0.00612785	0.00231381	0.00195137
AT4G14550	IAA14 (SOLITARY ROOT); transcription factor	0.0360436	0.0405409	0.0441118	0.046782	0.0375596	0.0494345	0.0358459	0.0223299	0.0172189	0.0439244	0.0535651	0.0252378	0.0470784	0.0644639	0.0222907	0.0275484	0.0573871	0.04083	0.0316543
AT2G24260	LJRHL1-LIKE 1, LRL1	0.00933702	0.00400699	0.0019664	0.00693556	0.00893353	0.00833115	0.0102915	0.0130154	0.00898575	0.0194568	0.00974223	0.00711881	0.0125437	0.0127345	0.0143266	0.0127584	0.0086488	0.00318384	0.00208904
AT4G14560	IAA1 (INDOLE-3-ACETIC ACID INDUCIBLE); transcription factor	0.0294883	0.00985997	0.0142354	0.0320131	0.049292	0.0487039	0.0538153	0.0385991	0.0320022	0.069972	0.094939	0.0578619	0.0329784	0.0803321	0.0211627	0.0180279	0.0484466	0.0170775	0.0169035
AT2G27230	[AT2G27228, CPuORF6 (Conserved peptide upstream open reading frame 6)];[AT2G27230, LHW (LONESOME HIGHWAY); protein homodimerization/ transcription activator/ transcription factor]	0.139068	0.0725277	0.0543952	0.124816	0.128621	0.138628	0.15951	0.1447	0.157785	0.206175	0.132538	0.167959	0.137392	0.129856	0.139196	0.13947	0.148135	0.0812762	0.0961607
AT4G28640	IAA11 (indoleacetic acid-induced protein 11); transcription factor	0.0381322	0.0152872	0.0140647	0.0443553	0.0462887	0.0435174	0.0767567	0.0890484	0.0456331	0.105869	0.0950541	0.0639614	0.0655637	0.0887822	0.0597494	0.0606773	0.0472092	0.0156016	0.016584
AT2G28160		0.00443633	0.00389313	0.00133765	0.00383016	0.00539052	0.00565444	0.00689022	0.0100571	0.00615572	0.00625631	0.00777776	0.00529493	0.00917276	0.00635516	0.0106932	0.0116063	0.00492329	0.0603972	0.00337402
AT4G29080	PAP2 (PHYTOCHROME-ASSOCIATED PROTEIN 2); transcription factor	0.227254	0.148531	0.136179	0.310833	0.293761	0.312657	0.272675	0.31204	0.203805	0.297742	0.266527	0.26818	0.240215	0.268817	0.334466	0.225656	0.310575	0.13385	0.158013
AT4G32280	IAA29 (indoleacetic acid-induced protein 29); transcription factor	0.00155015	0.000468545	0.000916887	0.00885148	0.0086111	0.00737064	0.100102	0.0294542	0.0685272	0.0401797	0.320376	0.0547386	0.0492725	0.334051	0.0050879	0.00393504	0.0077303	0.00133938	0.00377446
AT5G25890	IAA28 (IAA-ALANINE RESISTANT 2); transcription factor	0.0478394	0.0155717	0.0100598	0.045704	0.0735914	0.0608983	0.0383259	0.0258313	0.0182008	0.0566233	0.0319553	0.0274914	0.0583623	0.0408857	0.0580294	0.0639994	0.0374882	0.00923982	NA
AT2G31220	BASIC HELIX LOOP HELIX PROTEIN 10, BHLH010	0.00167488	0.00173656	NA	0.0030543	0.00372326	0.00379377	0.00190144	0.00149939	0.0025991	0.00259711	0.00230664	0.00151411	0.00220937	0.00250346	0.00291892	0.00197379	0.00231468	0.00108963	0.000735297
AT5G43700	ATAUX2-11 (indoleacetic acid-induced protein 4); transcription factor	0.131473	0.0967575	0.0501863	0.17075	0.252761	NA	0.276303	0.318461	0.143806	0.52438	0.701515	0.331935	0.387692	0.861894	0.321389	0.318702	0.156658	0.0714861	0.0803599
AT2G31280	CPUORF7, LHL2, LL2	0.0842371	0.0695614	0.0788457	0.10161	0.0674551	0.0848515	0.0790262	0.0752356	0.070363	0.0934872	0.0855293	0.104838	0.101883	0.106012	0.111389	0.0854694	0.129534	0.0800406	0.123724
AT5G57420	IAA33 (indoleacetic acid-induced protein 33); transcription factor	0.00127904	0.00140224	0.00265507	0.000142169	0.000560625	0.000209353	9.82394e-05	0.000355242	0.000289948	0.000504083	0.000327698	0.000204085	0.00012871	0.00016695	6.64077e-05	0.000298652	0.000962586	0.000936538	0.00320346
AT5G65670	IAA9 (indoleacetic acid-induced protein 9); transcription factor	0.440602	0.244472	0.174056	0.682125	1.11636	1.14955	0.655866	0.821989	0.5624	0.954396	0.878702	1.04696	0.916674	1.24922	0.712912	0.782734	0.304034	0.299155	0.248783
AT2G40200	basic helix-loop-helix (bHLH) family protein	0.00944247	0.00333077	0.00429367	0.00593314	0.0134834	0.0102087	0.0107461	0.0109724	0.0084353	0.0112793	0.00432638	0.00430205	0.00925376	0.00304292	0.0064939	0.00993953	0.0105649	0.00555546	0.00975665
AT1G16640	transcriptional factor B3 family protein	0.0127165	0.0175116	0.0206188	0.0300934	0.0271792	0.032258	0.0412088	0.0273251	0.0381	0.0314972	0.0183641	0.0294456	0.024922	0.0228713	0.0236615	0.0122522	0.0154707	0.0153608	0.0171932
AT2G41130	BHLH106, STC8	0.0133988	0.00437453	0.0008222	0.0123033	0.0294359	0.0194986	0.0114131	0.00942169	0.00828594	0.0217207	0.0191257	0.0172202	0.0256783	0.0199016	0.0151368	0.0174494	0.00634416	0.00251439	0.00064356
AT2G41240	BASIC HELIX-LOOP-HELIX PROTEIN 100, BHLH100	0.0400743	0.0243137	0.00677381	0.000233681	6.57589e-05	0.000266716	0.000565409	0.00199066	0.00157215	0.00451661	0.00153834	0.00345995	0.00222136	0.000637542	0.0411199	0.00919685	0.0226808	0.034373	0.0196732
AT1G59750	ARF1 (AUXIN RESPONSE FACTOR 1); transcription factor	0.0310419	0.0239432	0.0193851	0.0107885	0.0560196	0.0545333	0.0262692	0.0626625	0.0561118	0.0592346	0.0537425	0.0358933	0.0516215	0.0557831	0.0406005	0.0435942	0.0307874	0.0159767	0.0202212
AT1G77850	ARF17 (AUXIN RESPONSE FACTOR 17); transcription factor	0.00661233	0.00740505	0.00949243	0.0168842	0.033475	0.0227457	0.011377	0.0235557	0.0153906	0.0174362	0.0215561	0.0159356	0.0326779	0.0214191	0.0177805	0.0180824	0.0113217	0.00649694	0.00894945
AT2G41710	ovule development protein, putative	0.0389359	0.0348333	0.0436589	0.0709822	0.0727993	0.0831642	0.0535739	0.0905195	0.0769606	0.103832	0.101523	0.0595559	0.100266	0.104937	0.0770993	0.0703068	0.0678669	0.0301952	0.0433284
AT2G28350	ARF10 (AUXIN RESPONSE FACTOR 10); miRNA binding / transcription factor	0.0178569	0.015428	0.0104616	0.0130815	0.025224	0.0186917	0.00829052	0.0104303	0.00802846	0.0157202	0.0137971	0.0117377	0.0119106	0.00885531	0.011467	0.0128704	0.0128672	0.00932406	0.0104808
AT2G44840	ATERF13/EREBP (ETHYLENE-RESPONSIVE ELEMENT BINDING FACTOR 13); DNA binding / transcription factor	0.0109719	0.00290233	0.00344655	0.000728718	0.0016008	0.000940139	0.00233128	0.00205498	0.00257636	0.00261626	0.00186873	0.00155628	0.00245123	0.00157345	0.00266424	0.00289442	0.00207633	0.0196355	0.00291707
AT2G33860	ETT (ETTIN); transcription factor	0.0105613	0.00694418	0.00435458	0.0187434	0.0299665	0.0190925	0.0148654	0.0246332	0.00856277	0.0341782	0.0217992	0.0171945	0.0345951	0.0215296	0.0194497	0.0247579	0.0102798	0.00854722	0.00617703
AT2G44940	AP2 domain-containing transcription factor TINY, putative	0.044617	0.0226137	0.0112299	0.190647	0.1454	0.215304	0.0504299	0.0551058	0.0585427	0.0454519	0.0302775	0.0794241	0.119734	0.0544515	0.0781546	0.0839184	0.0639376	0.0236466	0.0579661
AT2G46530	ARF11 (AUXIN RESPONSE FACTOR 11); transcription factor	0.00591248	0.00731803	0.00933454	0.013779	0.0181912	0.021327	0.0211166	0.0342398	0.012702	0.0271612	0.0344621	0.021261	0.0477486	0.0464706	0.0286129	0.0358355	0.0159271	0.00692609	0.00525596
AT2G46310	CRF5 (CYTOKININ RESPONSE FACTOR 5); DNA binding / transcription factor	0.0058197	0.00159167	0.00167083	0.00922875	0.0210134	0.0165094	0.00793077	0.012298	0.00884625	0.00983486	0.0101526	0.00735444	0.0125534	0.0113559	0.00842373	0.00814236	0.00616767	0.00176851	0.00223938
AT3G61830	ARF18 (AUXIN RESPONSE FACTOR 18); transcription factor	0.0288968	0.0166344	0.0107508	0.0182598	0.0298077	0.0227567	0.0235663	0.0246776	0.0114183	0.0226263	0.029165	0.0117745	0.0257377	0.0328663	0.0228217	0.0278441	0.0162852	0.0134139	0.00899695
AT2G47520	AP2 domain-containing transcription factor, putative	0.00051779	0.000290703	NA	0.000221578	0.00036532	8.48446e-05	0.00235442	0.00353259	0.00335441	0.00358381	0.0012208	0.00251458	0.00305692	0.00216018	0.00059762	0.000444173	0.000519866	0.000939905	0.000201338
AT4G23980	ARF9 (AUXIN RESPONSE FACTOR 9); transcription factor	0.0229627	0.0196533	0.0209172	0.0254139	0.0221317	0.0243429	0.0356029	0.0386928	0.0368695	0.0533359	0.0344463	0.0365101	0.0497156	0.0383015	0.040053	0.0408533	0.0352714	0.0275887	0.0333782
AT3G11020	DREB2B (DRE-binding protein 2B); DNA binding / transcription activator/ transcription factor	0.000653736	0.000419728	NA	0.00938077	0.00807963	0.011771	0.00232141	0.00276771	0.00173591	0.0124474	0.0141027	0.00943412	0.0298997	0.0220525	0.0171121	0.0199681	0.000756714	0.00060588	0.000383877
AT4G30080	ARF16 (AUXIN RESPONSE FACTOR 16); miRNA binding / transcription factor	0.0101946	0.00513912	0.00607545	0.0189077	0.0354367	0.0236411	0.023555	0.0243908	0.0190796	0.0295848	0.0208026	0.0198285	0.0263842	0.0285246	0.0259514	0.027208	0.0129736	0.00462169	0.00527613
AT3G14230	RAP2.2; DNA binding / transcription factor	0.0662723	0.0395212	0.0163958	0.196315	0.38294	0.257138	0.14857	0.161884	0.183845	0.176565	0.197323	0.129865	0.128083	0.19076	0.101741	0.0862515	0.0507985	0.0281772	0.0274176
AT5G20730	NPH4 (NON-PHOTOTROPHIC HYPOCOTYL); transcription factor	0.0231464	0.0157896	0.026635	0.054511	0.103463	0.067701	0.0441992	0.0395099	0.0313411	0.0517926	0.0534416	0.0270563	0.0518914	0.0527474	0.0327099	0.0397621	0.0138728	0.0122818	0.0107979
AT3G15210	ATERF-4/ATERF4/ERF4/RAP2.5 (ETHYLENE RESPONSIVE ELEMENT BINDING FACTOR 4); DNA binding / protein binding / transcription factor/ transcription repressor	0.33604	0.123984	0.194559	0.329621	0.322862	0.388404	0.211643	0.138006	0.252348	0.131865	0.138247	0.108998	0.151386	0.148204	0.147829	0.105889	0.182865	0.317172	0.166258
AT5G37020	ARF8 (AUXIN RESPONSE FACTOR 8); transcription factor	0.0161669	0.012795	0.00711668	0.0195436	0.0508325	0.0293743	0.0169289	0.0185161	0.0139385	0.0208613	0.0191027	0.0170055	0.0222284	0.0210916	0.0205629	0.0244751	0.0116274	0.00647672	0.00771697
AT1G49480	RTV1 (RELATED TO VERNALIZATION1 1); DNA binding / transcription factor	0.184639	0.134931	0.11274	0.167056	0.153173	0.172278	0.275747	0.325264	0.278655	0.390762	0.325459	0.259122	0.344976	0.393607	0.28825	0.299825	0.21065	0.118443	0.127458
AT2G42280	basic helix-loop-helix (bHLH) family protein	0.00550052	0.0055467	0.00554206	0.0110214	0.0242726	0.015638	0.0129413	0.0136126	0.0171934	0.0273546	0.0245177	0.0258612	0.0181412	0.0129755	0.0145956	0.0159611	0.00724425	0.00445606	0.00518649
AT2G42300	basic helix-loop-helix (bHLH) family protein	0.0367245	0.0403595	0.0283512	0.0644539	0.080386	0.091345	0.0718318	0.0701684	0.069025	0.149234	0.12736	0.0840995	0.105251	0.118304	0.0653034	0.093614	0.0663116	0.0338328	0.0208909
AT2G24650	ANAC038/ANAC039; transcription factor	0.0141156	0.0149801	0.0185537	0.0133881	0.0171391	0.0140712	NA	0.0179682	0.0264817	0.0475522	0.0342897	0.0298936	0.0365416	0.0300795	0.0253775	0.0255984	0.0220164	0.0139314	0.0217406
AT2G43010	PIF4 (PHYTOCHROME INTERACTING FACTOR 4); DNA binding / transcription factor	0.135862	0.151641	0.255612	0.047106	0.0606845	0.0492998	0.444456	0.387069	0.337366	0.617454	0.552078	0.24627	0.369581	0.530287	0.223074	0.30558	0.221074	0.200364	0.204577
AT2G24680	FZF; transcription factor	0.0014104	0.000909855	0.000606093	0.0023886	0.00362671	0.00285015	0.00325021	0.00365028	0.0030835	0.00263021	0.00244781	0.00217273	0.0056749	0.00279309	0.00199096	0.0031885	0.0010421	0.00109385	0.000315492
AT2G43140	DNA binding / transcription factor	0.000760519	0.00037404	0.000813282	0.00498683	0.00509405	0.00757415	0.00281822	0.00119937	0.00511047	0.00323114	0.00261934	0.00421486	0.00196942	0.003231	0.00115711	0.00138533	0.00113856	NA	0.00138861
AT2G24690	WRKY17 (WRKY DNA-binding protein 17); transcription factor	0.0264693	0.024476	0.0414991	0.0288236	0.0436397	0.027513	0.0316918	0.0362564	0.029187	0.0423985	0.0393742	0.0337118	0.0462209	0.0387499	0.0303458	0.0388998	0.0297874	0.0290946	0.0464243
AT2G46510	basic helix-loop-helix (bHLH) family protein	0.132433	0.132842	0.173224	0.0761067	0.0700722	0.0788444	0.203202	0.191307	0.210761	0.215026	0.105841	0.108686	0.16341	0.116209	0.233879	0.191128	0.198113	0.206942	0.158233
AT2G24700		0.00297635	0.00102517	0.000890761	0.000470383	0.000814079	0.000481927	0.00199004	0.00335646	0.00148801	0.00302774	0.00335024	0.00171671	0.00434674	0.00207524	0.0030005	0.00364226	0.00169019	0.000731552	NA
AT2G46810		0.0252952	0.0359324	0.0404914	0.0323283	0.0389888	0.0411873	0.0477308	0.051771	0.0675206	0.0690888	0.0611425	0.0505931	0.050488	0.0549514	0.0302002	0.03457	0.0392861	0.0163205	0.0364073
AT2G35310	REM23, REPRODUCTIVE MERISTEM 23	0.00244901	0.000904976	NA	0.00469607	0.00862865	0.00364225	0.00349842	0.0072002	0.00307029	0.00705749	0.00445347	0.00382143	0.00716464	0.00515504	0.00207149	0.00398455	0.00131351	0.000608562	0.000245635
AT2G46970	PHYTOCHROME INTERACTING FACTOR 3-LIKE 1, PIL1	0.00579291	0.00456113	0.00181363	0.0183219	0.0264516	0.0207209	0.0761719	0.026469	0.064508	0.0183709	0.156976	0.102635	0.0288819	0.178171	0.00737289	0.00944773	0.0125985	0.00525808	0.00758694
AT3G06160	transcriptional factor B3 family protein	0.0183412	0.0154738	0.0106427	0.0292038	0.0348879	0.0366359	0.0266298	0.0400645	0.0274425	0.0575508	0.0572404	0.0459513	0.057727	0.0511929	0.0569503	0.0612721	0.0172612	0.0172864	0.0225648
AT2G47270	transcription factor/ transcription regulator	0.00246216	0.00198291	0.00274592	0.00256396	0.00701204	0.00648059	0.004924	0.00197034	0.00413931	0.0112891	0.0203748	0.00646501	0.0127082	0.0342203	0.0048372	0.0162964	0.00106516	0.00352131	0.00185341
AT3G06220	DNA binding / transcription factor	0.00424002	0.00250231	0.00107101	0.00224393	0.00626181	0.00370477	0.00271762	0.0106463	0.00279612	0.00453898	0.00519685	0.00157665	0.0019641	0.00518537	0.00246113	0.00456382	0.0034712	0.00253104	0.00264114
AT3G05800	transcription factor	0.00423113	0.00405254	0.00260679	0.0150622	0.0202349	0.0145589	0.00219105	0.00777208	0.00263816	0.00605284	0.00738024	0.0140116	0.0292599	0.0200126	0.0115235	0.0203443	0.00308876	0.00644393	0.00426642
AT3G06120	MUTE (MUTE); DNA binding / transcription factor	0.00456959	0.00127991	0.000372167	0.00433677	0.00816161	0.00574041	0.00737649	0.00789764	0.00419436	0.00905889	0.00713307	0.00299346	0.00252835	0.00566535	0.00439616	0.00463993	0.00420371	0.00149356	0.000291316
AT3G18960	transcriptional factor B3 family protein	0.0150192	0.00535939	0.00200625	0.00990156	0.019744	0.0109721	0.018824	0.0395839	0.00692135	0.0368103	0.0267746	0.0181348	0.0351146	0.0295756	0.0215133	0.0277	0.0162742	0.0054786	0.00400288
AT3G06590	transcription factor	0.118864	0.0693622	0.0524162	0.118518	0.137278	0.108673	0.196365	0.224751	0.161437	0.195668	0.2286	0.155908	0.211702	0.297024	0.20049	0.217372	0.157983	0.0672542	0.0961778
AT3G07340	basic helix-loop-helix (bHLH) family protein	0.0210758	0.0307116	0.0215564	0.0269236	0.0256251	0.0338117	0.0468435	0.0505761	0.0267894	0.0834558	0.0539534	0.0416699	0.0179362	0.0667382	0.0279668	0.0304855	0.0180679	0.0201704	0.00714554
AT1G03970	GBF4 (G-box binding factor 4); transcription factor	0.0610329	0.0832212	0.140288	0.0945093	0.0833264	0.106055	0.133249	0.127302	0.119543	0.211113	0.120429	0.102098	0.142533	0.112256	0.114834	0.0900149	0.078519	0.0944406	0.0554179
AT3G17100	AIF3, ATBS1 INTERACTING FACTOR 3	0.173845	0.214463	0.370128	0.349379	0.215384	0.311312	0.479965	0.48891	0.415245	0.877167	0.589797	0.52101	0.39121	0.928782	0.383268	0.428266	0.293526	0.230645	0.264627
AT1G06070	bZIP transcription factor, putative (bZIP69)	0.0436518	0.0226049	0.0180137	0.0480824	0.0616158	0.060506	0.0656257	0.0762607	0.0752814	0.130282	0.0610907	0.061815	0.0695814	0.0877536	0.0423695	0.0437859	0.0332311	0.02139	0.0260209
AT3G19500	ethylene-responsive protein -related	0.00237686	0.00172435	0.00185751	0.00677077	0.0086719	0.00864568	0.0040166	0.00638019	0.00492673	0.0139502	0.00366498	0.00669072	0.00373656	0.00389503	0.00579221	0.00305289	0.0020199	0.00166153	0.00145589
AT1G06850	ATBZIP52 (ARABIDOPSIS THALIANA BASIC LEUCINE ZIPPER 52); DNA binding / transcription factor	0.0345683	0.0180033	0.00842901	0.0417372	0.0561055	0.0432145	0.110214	0.076734	0.0791625	0.11059	0.0885106	0.0576637	0.0724693	0.122307	0.0447549	0.0487541	0.0309443	0.0204423	0.0125003
AT3G19860	basic helix-loop-helix (bHLH) family protein	0.0779753	0.0902881	0.0493798	0.112563	0.116476	0.146901	0.159219	0.161228	0.144854	0.288161	0.202989	0.137955	0.14453	0.21312	0.152458	0.128035	0.074382	0.062802	0.0589998
AT1G08320	bZIP family transcription factor	0.000538869	0.0002731	0.000347378	0.00033022	0.000338878	0.000435307	0.000382998	0.000860065	0.000399123	0.00240588	0.000938787	0.000457856	0.000325846	0.000611747	0.000325987	0.000171724	0.000340083	3.23739e-05	0.000467598
AT3G20640		0.0155274	0.00715531	0.00246784	0.00651133	0.0104809	0.00671018	0.0179263	0.0135514	0.0105237	0.0230772	0.0147024	0.0163339	0.021137	0.0147654	0.0138807	0.0104847	0.00903246	0.00850654	0.00577618
AT1G13600	ATBZIP58 (ARABIDOPSIS THALIANA BASIC LEUCINE-ZIPPER 58); DNA binding / protein heterodimerization/ protein homodimerization/ transcription factor	0.00434683	0.00431437	0.00144712	0.00649943	0.0089003	0.00453593	0.00544414	0.00718512	0.00694018	0.00708197	0.00365747	0.00357151	0.00333226	0.00334609	0.00228369	0.00161281	0.00455811	0.0010853	0.00190065
AT3G21330		0.000635764	0.000740229	0.00100439	0.00274617	0.00236265	0.00222993	0.0419463	0.0131327	0.0372977	0.0126227	0.0403682	0.0112907	0.00250894	0.0256891	0.000113203	0.000333369	0.00207937	0.000410966	0.00114612
AT1G19490	Basic-leucine zipper (bZIP) transcription factor family protein	0.0330471	0.0205721	0.00423203	0.0293787	0.0462957	0.0320974	0.0117566	0.0125787	0.00619646	0.0161162	0.0066634	0.00811855	0.00835585	0.00669738	0.00384306	0.00426126	0.0207782	0.0211899	0.0164195
AT3G22100	basic helix-loop-helix (bHLH) DNA-binding superfamily protein	0.00203673	0.00030136	0.000360498	0.00387812	0.0012122	0.00211656	0.00358758	0.00180605	0.00172612	0.00897796	0.00357368	0.00210448	0.00102148	0.0043512	0.00263248	0.00143972	0.00134756	0.000593642	0.000933465
AT1G22070	TGA3 (TGA1a-related gene 3); DNA binding / calmodulin binding / transcription factor	0.0291697	0.0343084	0.027496	0.121827	0.0950581	0.15716	0.0819925	0.0482526	0.0636134	0.165678	0.0744462	0.0956253	0.120384	0.0832208	0.0990183	0.0955907	0.0340111	0.0432246	0.0350083
AT3G23210	basic helix-loop-helix (bHLH) family protein	0.0880827	0.0526195	0.0329665	0.100389	0.0824501	0.119184	0.076516	0.0762599	0.0593488	0.116268	0.04555	0.0792066	0.0319104	0.0336307	0.0443804	0.0360314	0.0728652	0.0690548	0.0737212
AT1G32150	bZIP transcription factor family protein	0.0177553	0.017801	0.0155986	0.0325941	0.0280698	0.0298155	0.0333174	0.0299836	0.0295334	0.0475796	0.0278691	0.0207041	0.0279727	0.0310645	0.0259957	0.026326	0.0173895	0.0230107	0.0147907
AT3G23690	basic helix-loop-helix (bHLH) family protein	1.05663	0.077504	0.0670091	0.105169	0.0764052	0.115283	0.222865	0.20301	0.199701	0.364988	0.172375	0.147277	0.203044	0.234575	0.152321	0.184995	0.0830482	0.0720904	0.0614945
AT3G24140	FMA (FAMA); DNA binding / transcription activator/ transcription factor	0.0618982	0.0261484	0.0141032	0.0708736	0.0661641	0.0843162	0.0940157	0.103022	0.0667382	0.128332	0.0591915	0.04585	0.0416844	0.0738515	0.0716256	0.0683494	0.0352809	0.0257515	0.0232148
AT1G42990	ATBZIP60 (BASIC REGION/LEUCINE ZIPPER MOTIF 60); DNA binding / transcription factor	0.198951	0.370981	0.191658	0.424841	0.420651	0.435517	0.404744	0.344206	0.342897	0.400199	0.219966	0.176579	0.26934	0.213495	0.265946	0.29869	0.237771	0.537016	0.168209
AT3G25710	basic helix-loop-helix (bHLH) family protein	0.0301359	0.0178567	0.00905032	0.0352745	0.0429544	0.0366794	0.0211855	0.0303309	0.0171529	0.0583974	0.0294443	0.0238321	0.0110089	0.0316758	0.0331566	0.0304446	0.017126	0.0103755	0.00871347
AT1G43700	VIP1 (VIRE2-INTERACTING PROTEIN 1); transcription factor	0.153174	0.15163	0.151425	0.139295	0.151381	0.1638	0.190154	0.21718	0.155498	0.319183	0.201639	0.174235	0.218933	0.211451	0.197183	0.219758	0.166046	0.154861	0.147867
AT2G24790	COL3 (CONSTANS-LIKE 3); protein binding / transcription factor/ zinc ion binding	1.02222	0.734794	0.457421	1.21258	1.19883	1.31895	1.78668	1.64448	1.74192	2.77249	1.55095	1.14644	1.82828	1.72259	1.38141	1.2429	1.0944	0.927605	0.824903
AT1G65110	ubiquitin carboxyl-terminal hydrolase-related	0.000682208	0.0012353	0.000926876	0.00603456	0.00356208	0.00532699	0.00162396	0.00144984	0.00171536	0.00529916	0.00134084	0.00206233	0.00200776	0.00203615	0.00118734	0.00169677	0.000912308	0.00293636	0.00198683
AT2G31380	STH (salt tolerance homologue); transcription factor/ zinc ion binding	0.552074	0.217038	0.167315	2.51867	2.8981	3.22967	0.280561	0.267157	0.184806	0.243709	0.141751	0.198747	0.217755	0.122112	0.0969901	0.11279	0.502245	0.268887	0.300658
AT2G33500	zinc finger (B-box type) family protein	0.0097325	0.00694572	0.00614506	0.0185454	0.0157517	0.0180393	0.0192745	0.0271193	0.0218034	0.0336784	0.0188576	0.0208647	0.0347948	0.024975	0.0203459	0.021828	0.0088554	0.00433231	0.0110169
AT1G01930	zinc finger protein-related	0.0116945	0.00775587	0.0061876	0.0218673	0.0314617	0.0274067	0.0307556	0.0364451	0.0225506	0.0405405	0.027826	0.0208001	0.0292271	0.030539	0.0198543	0.0234488	0.00848502	0.00662616	0.00550921
AT2G47890	zinc finger (B-box type) family protein	0.0061438	0.00331015	0.00411971	0.114432	0.095122	0.11655	0.015737	0.0197235	0.0157599	0.033476	0.0311231	0.0259784	0.057737	0.0365912	0.0427041	0.0288133	0.00937095	0.00490246	0.00376121
AT1G02030	C2H2-like zinc finger protein	0.000929203	0.00264084	0.000506198	0.00304744	0.00247908	0.00175851	0.00479635	0.00145074	0.000785359	0.00215513	0.00161692	0.00150836	0.00175195	0.000729121	0.00497135	0.000598437	0.00285452	0.00107778	0.00115907
AT3G02380	COL2 (CONSTANS-LIKE 2); transcription factor/ zinc ion binding	0.590232	0.551924	0.68501	1.30864	1.71034	1.7879	0.181615	0.161789	0.126498	0.107498	0.0619937	0.107013	0.0488925	0.0338935	0.0292378	0.0273187	0.874302	0.62457	0.683326
AT1G02040	C2H2-type zinc finger family protein	5.94756e-06	0.000162861	9.35985e-05	5.61066e-05	9.39589e-05	9.06719e-05	0.000344994	0.000350413	6.63309e-06	0.000168641	0.000462463	7.58059e-05	0.000238877	0.000207437	0.000146856	5.54192e-05	3.4264e-05	0.00043039	0.000367393
AT3G07650	COL9 (CONSTANS-LIKE 9); transcription factor/ zinc ion binding	0.0126898	0.00398137	0.00443482	0.057969	0.0566898	0.0827017	0.00771624	0.0182704	0.00789929	0.104803	0.0528343	0.0447947	0.179678	0.137233	0.20577	0.21019	0.00894445	0.00505403	0.00367872
AT1G03840	MGP (MAGPIE); nucleic acid binding / protein binding / transcription factor/ zinc ion binding	0.00208274	0.0003937	0.000176515	0.00184052	0.00520854	0.00198939	0.00120018	0.0017057	0.00142092	0.000814806	0.00139069	0.000723681	0.0015793	0.000151798	0.00135552	0.000875654	0.00191921	0.000550248	0.00043892
AT3G21150	ATBBX32, B-BOX DOMAIN PROTEIN 32, BBX32, EIP6	0.148685	0.0927251	0.0663898	0.0584922	0.0724833	0.0765591	0.053106	0.0194267	0.0654423	0.00963045	0.00237625	0.030342	0.00998522	0.00253534	0.00452903	0.00829251	0.0896419	0.141019	0.108605
AT1G04445	C2H2-like zinc finger protein	0.000146517	0.000189897	0.000448776	NA	8.7704e-05	0.000157989	0.00213284	0.00192113	0.00229418	0.00419285	0.00176378	0.00104952	0.00114989	0.00097373	0.000556746	0.000990017	0.000311146	0.00031653	NA
AT3G21880	B-BOX DOMAIN PROTEIN 10, BBX10	0.00662516	0.0140783	0.0249639	0.00401402	0.00266063	0.0042181	0.00229327	0.00130189	0.00206344	0.00126241	0.000561067	0.00283586	0.00057338	0.00032278	0.00106712	0.000257416	0.0111033	0.0159888	0.0227822
AT1G04990	zinc finger (CCCH-type) family protein	0.0391666	0.0356291	0.0300035	0.144531	0.104726	0.146378	0.0854158	0.0991867	0.0805716	0.22702	0.116959	0.12048	0.132874	0.157064	0.180881	0.179746	0.0566383	0.0562532	0.0534378
AT3G21890	zinc finger (B-box type) family protein	0.0129371	0.00649818	0.00675308	0.0100881	0.00718326	0.00942159	0.00299691	0.00103226	0.00196946	0.000982205	0.000112627	0.00942456	0.00153496	2.30431e-05	0.000115488	0.000816163	0.0132743	0.00932609	0.0265795
AT1G08290	WIP DOMAIN PROTEIN 3, WIP3	0.00315895	0.000820013	0.00170417	0.00349385	0.00615429	0.00250104	0.00477076	0.00375637	0.00248601	0.00805175	0.0037714	0.00367098	0.00917097	0.00302792	0.00465156	0.00422294	0.00264311	0.00152762	NA
AT1G10480	ZFP5 (ZINC FINGER PROTEIN 5); nucleic acid binding / transcription factor/ zinc ion binding	0.00162003	0.0022509	0.000318977	0.00712885	0.00594636	0.00205981	0.010583	0.0106244	0.00406446	0.0135679	0.00792836	0.00277018	0.0084888	0.00674456	0.00442531	0.00356526	0.00240846	0.000163075	0.0014663
AT1G11490	zinc finger (C2H2 type) family protein	0.00100245	0.00138081	0.000690596	0.00220633	0.00129261	0.00110794	0.000999577	0.00117933	0.000875309	0.00144229	0.000952427	0.00103272	0.00121543	0.00115442	0.00196515	0.00140389	0.000546636	0.000389572	0.00121408
AT3G26744	ICE1 (INDUCER OF CBF EXPRESSION 1); DNA binding / transcription factor	0.272067	0.244159	0.221642	0.464255	0.362177	0.378256	0.421392	0.382976	0.325301	0.518234	0.309729	0.286669	0.345654	0.308293	0.254794	0.199259	0.175158	0.289406	0.361014
AT1G45249	ABF2, ABSCISIC ACID RESPONSIVE ELEMENTS-BINDING FACTOR 2	0.252831	0.174028	0.227774	0.152859	0.113394	0.138478	0.145053	0.148938	0.0786738	0.19426	0.1041	0.122033	0.170709	0.117108	0.125076	0.192825	0.19595	0.281593	0.342846
AT3G47640	basic helix-loop-helix (bHLH) family protein	0.305607	0.152338	0.0602334	0.0357846	0.0339244	0.0457471	0.0651176	0.0694203	0.0387776	0.0779507	0.0595795	0.0544086	0.0357943	0.0615098	0.127163	0.0672249	0.149431	0.191005	0.0929318
AT1G49720	ABF1 (ABSCISIC ACID RESPONSIVE ELEMENT-BINDING FACTOR 1); DNA binding / transcription activator/ transcription factor	0.00829666	0.00352149	0.00352164	0.117895	0.106025	0.128675	0.043704	0.0436904	0.0239684	0.0953235	0.0729917	0.0804165	0.0476915	0.0943002	0.0520035	0.0605471	0.00967653	0.00786465	0.0121191
AT1G58110	bZIP family transcription factor	0.0452163	0.0204444	0.00917735	0.0802319	0.0826377	0.0754367	0.06989	0.0657942	0.0706741	0.145443	0.0531348	0.0537202	0.0936045	0.0604686	0.0696534	0.0697616	0.0208359	0.0137272	0.0139376
AT3G56220		0.00767134	0.00597048	0.00233093	0.0477071	0.0453068	0.0437345	0.0283174	0.0374219	0.0217665	0.0338703	0.0227308	0.0151045	0.0268471	0.013527	0.0135892	0.0203275	0.00791484	0.00417283	0.00370342
AT1G68640	PAN (PERIANTHIA); DNA binding / transcription factor	0.00197952	0.00127633	0.000320866	0.00185235	0.00486115	0.00321509	0.00498619	0.00617067	0.00295323	0.00762195	0.00423119	0.0029068	0.00525317	0.00351201	0.00284302	0.00219346	0.00153717	0.000700461	0.000376876
AT3G56770	basic helix-loop-helix (bHLH) DNA-binding superfamily protein	0.00379611	0.00128092	0.000852039	0.00510744	0.00479717	0.00384747	0.00378011	0.00497895	0.00368198	0.00828735	0.00466017	0.0044896	0.00429858	0.00394361	0.00197918	0.00286091	0.00211181	0.000591234	0.000348559
AT1G68880	ATBZIP (ARABIDOPSIS THALIANA BASIC LEUCINE-ZIPPER 8); DNA binding / transcription factor	0.000505505	0.000311675	NA	0.00143588	0.000437004	0.000703762	0.00164388	0.00130659	0.000432629	0.00148282	0.000372601	0.000371155	0.0012971	0.000268531	0.00035569	5.41596e-05	0.000266981	NA	0.000733401
AT1G75390	ATBZIP44 (ARABIDOPSIS THALIANA BASIC LEUCINE-ZIPPER 44)	0.0204723	0.0183517	0.0217914	0.00873837	0.0212381	0.023671	0.0299374	0.0293567	0.0402347	0.0497898	0.0169223	0.0479628	0.0272859	0.023791	0.0194034	0.0173191	0.0110647	0.0162495	0.00491723
AT3G56980	BHLH039/ORG3 (OBP3-RESPONSIVE GENE 3); DNA binding / transcription factor	0.0133607	0.00335779	0.00153512	0.000384389	0.000114993	0.00101467	0.000968673	0.00136805	0.00117993	0.00336002	0.000664294	0.000905443	0.00156728	0.00021104	0.0062381	0.000811318	0.0043628	0.00465373	NA
AT1G77920	bZIP family transcription factor	0.0183079	0.0111542	0.00675393	0.027324	0.0355684	0.0304964	0.0475073	0.0403523	0.0315423	0.0670556	0.0311622	0.0295443	0.0523241	0.0324781	0.0460666	0.0428522	0.0132368	0.010418	0.0111957
AT3G57800	basic helix-loop-helix (bHLH) family protein	0.0792505	0.10412	0.0602394	0.140408	0.164657	0.170343	0.11398	0.13129	0.146678	0.215979	0.251064	0.135741	0.181536	0.283109	0.0984466	0.0976301	0.0543427	0.067642	0.0468337
AT3G59060	PIL6 (PHYTOCHROME-INTERACTING FACTOR 5); DNA binding / transcription factor	0.400017	0.671784	0.84178	0.463705	0.432109	0.492756	0.62285	0.447408	0.547151	0.724895	0.482317	0.280977	0.329232	0.33756	0.188507	0.204199	0.361755	0.715279	0.496254
AT3G61950	basic helix-loop-helix (bHLH) family protein	0.014841	0.0138171	0.0216885	0.00843802	0.00582307	0.00743501	0.0191631	0.0202307	0.0213232	0.0326402	0.0169169	0.0229598	0.0409292	0.0215359	0.0421695	0.0217367	0.0148687	0.0185535	0.021678
AT3G62090	PIL2 (PHYTOCHROME INTERACTING FACTOR 3-LIKE 2); transcription factor	0.00061296	0.000839169	NA	0.00279019	0.00351954	0.00277804	0.00480829	0.00367484	0.00385575	0.0185958	0.0377917	0.0137703	0.0115778	0.0468089	0.00280367	0.00329339	0.000607101	0.000221154	0.00032322
AT4G27310	B-BOX DOMAIN PROTEIN 28, BBX28	0.340134	0.230713	0.215579	0.916866	0.804041	0.768928	0.226145	0.11461	0.173518	0.209302	0.290506	0.191736	0.182394	0.24945	0.0207527	0.0500654	0.237784	0.276817	0.233399
AT4G38960	zinc finger (B-box type) family protein	0.0945898	0.0462486	0.0440017	0.233487	0.225872	0.247978	0.0383699	0.0158398	0.0151137	0.0184378	0.0158185	0.0160831	0.0130675	0.00890892	0.0111458	0.0120809	0.0643379	0.0612625	0.0561517
AT1G14580	zinc finger (C2H2 type) family protein	0.0142712	0.00812111	0.00645123	0.0595324	0.124371	0.0835659	0.047985	0.04605	0.0226455	0.0314838	0.0210749	0.0144677	0.0188616	0.0196546	0.0139268	0.0280759	0.00791115	0.0067281	0.00469566
AT4G39070	zinc finger (B-box type) family protein	0.00426582	0.00404324	0.00205259	0.0178311	0.0344425	0.0270063	0.0135985	0.014228	0.0166415	0.0101105	0.0209547	0.00351521	0.00512055	0.0156402	0.00928387	0.00808013	0.00143338	0.00085842	0.000829454
AT1G24625	ZFP7 (ZINC FINGER PROTEIN 7); nucleic acid binding / transcription factor/ zinc ion binding	0.0216244	0.0170954	0.0266703	0.0566824	0.0447824	0.0540126	0.0651159	0.0599595	0.0592783	0.128852	0.0624553	0.0602918	0.0864743	0.0626338	0.0618502	0.0508036	0.0259711	0.0242845	0.0340635
AT5G15840	CO (CONSTANS); transcription factor/ zinc ion binding	0.00156211	0.00104496	0.0015245	0.011287	0.0136058	0.00861207	0.00101751	0.000858216	0.00106906	0.00340768	0.00142664	0.00308261	0.00199936	0.00351314	0.00459068	0.00332524	0.00112786	0.000869773	0.000632496
AT1G24625	ATIDD16 (ARABIDOPSIS THALIANA INDETERMINATE(ID)-DOMAIN 16); nucleic acid binding / transcription factor/ zinc ion binding	0.0363452	0.0226026	0.0218548	0.102891	0.0829103	0.103752	0.115442	0.115451	0.0735547	0.204176	0.110634	0.0894078	0.174873	0.125892	0.113058	0.0813254	0.0424629	0.0316877	0.0375751
AT5G15850	COL1 (CONSTANS-LIKE 1); transcription factor/ zinc ion binding	0.647065	0.340823	0.309516	1.46319	1.22657	1.45799	0.387002	0.288929	0.43919	0.154347	0.118077	0.202004	0.100823	0.0804272	0.0698575	0.0674747	0.491055	0.388723	0.439397
AT1G25250	ATIDD16, IDD16, INDETERMINATE(ID)-DOMAIN 16	0.000165001	0.000102781	2.06585e-05	0.00131442	0.00101657	0.00116715	0.000591805	0.000262646	0.000215653	0.00103596	0.000673135	0.000447542	0.000984011	0.00128126	0.00106018	0.000712959	6.94703e-06	0.000123516	1.86589e-05
AT5G24930	ATCOL4, B-BOX DOMAIN PROTEIN 5, BBX5, COL4, CONSTANS-LIKE 4	1.67344	0.961715	0.923717	1.63093	1.2371	1.52944	2.12924	1.79714	1.53148	2.91799	1.61308	1.25836	1.56595	1.77669	1.17591	1.11147	1.14981	1.05978	0.931955
AT1G26590	zinc finger (C2H2 type) family protein	0.000731691	NA	0.000854808	0.00207759	0.000865746	0.00121178	0.0011684	0.00157431	0.000936105	0.00252235	0.0015579	0.00117924	0.00200015	0.00168872	0.000309402	0.000880041	0.000248312	NA	0.000887576
AT5G48250	zinc finger (B-box type) family protein	0.0196183	0.013348	0.0051961	0.128358	0.154441	0.168666	0.0264674	0.026113	0.024689	0.146137	0.0788501	0.078677	0.28324	0.211589	0.167991	0.142008	0.0142309	0.0151542	0.0147465
AT1G26610	zinc finger (C2H2 type) family protein	0.000681058	0.000413339	NA	0.000951338	0.000835678	0.000922315	0.00067273	0.00116887	0.000191642	0.00257938	0.00152925	0.0014654	0.00163037	0.00120196	0.00171746	0.000535085	0.000568129	0.000298077	0.00050453
AT5G54470	zinc finger (B-box type) family protein	0.0541636	0.03446	0.0244523	0.593147	0.427077	0.546715	0.0194059	0.0119848	0.0198012	0.0205474	0.0193721	0.0497978	0.0237064	0.0270522	0.00360478	0.00332264	0.0378054	0.0618213	0.0551593
AT1G27730	STZ (SALT TOLERANCE ZINC FINGER); nucleic acid binding / transcription factor/ zinc ion binding	0.302647	0.0513282	0.109451	0.0462533	0.0577986	0.0674911	0.0473852	0.0241506	0.0454913	0.0451855	0.0205329	0.0202383	0.0185544	0.0198606	0.0326522	0.0222023	0.0211286	0.279612	0.0544494
AT5G57660	zinc finger (B-box type) family protein	0.6136	0.29216	0.263288	1.59442	1.61738	1.92709	1.03916	0.806304	0.614055	1.15483	1.68896	0.539973	0.710635	1.37501	0.2288	0.25893	0.359924	0.281216	0.295639
AT1G07640	OBP2 (OBF BINDING PROTEIN 2); DNA binding / transcription factor	0.15638	0.101599	0.0791827	0.0945328	0.0787606	0.0924588	0.221682	0.161549	0.156153	0.30344	0.128696	0.166313	0.334859	0.172631	0.199028	0.265475	0.0976233	0.0977077	0.0755353
AT1G29600	zinc finger (CCCH-type) family protein	0.023567	0.0265831	0.0390572	0.00812699	0.00452508	0.00525041	0.0060632	0.00590915	0.00923992	0.0218007	0.00682663	0.0489673	0.022284	0.00736498	0.0265771	0.0174263	0.0254113	0.0255563	0.0463848
AT1G21340	Dof-type zinc finger domain-containing protein	0.00037661	0.000638254	0.00210934	0.00087251	0.000672589	0.0012932	0.00252877	0.00114094	0.0013852	0.00233572	0.000909138	0.00135378	0.000665234	0.000331488	0.000560707	0.00116523	0.000313088	0.000471989	0.000735816
AT1G30970	SUF4 (SUPPRESSOR OF FRIGIDA4); DNA binding / protein heterodimerization/ protein homodimerization/ transcription factor	0.0615247	0.0499026	0.0489842	0.162894	0.136004	0.136737	0.128138	0.109275	0.123366	0.13894	0.0948324	0.0990964	0.112469	0.0828538	0.0666079	0.0684963	0.0461036	0.0574365	0.0573665
AT1G26790	Dof-type zinc finger domain-containing protein	0.0012976	0.00119494	0.00394871	0.0023051	0.000545176	0.000782979	0.00249283	0.00123165	0.00307777	0.00256373	0.00125462	0.00254917	0.00150858	0.00071047	0.00125105	0.00101792	0.0012274	0.00295295	0.00352268
AT1G34370	STOP1 (SENSITIVE TO PROTON RHIZOTOXICITY 1); nucleic acid binding / transcription factor/ zinc ion binding	0.0511926	0.029866	0.024931	0.070592	0.0790969	0.0751395	0.098685	0.0930063	0.0837701	0.161845	0.0897081	0.0596491	0.119771	0.0999174	0.0777052	0.0674545	0.0352928	0.04418	0.0393568
AT4G00050	UNE10 (unfertilized embryo sac 10); DNA binding / transcription factor	0.247423	0.103471	0.0574761	0.189833	0.34355	0.27933	0.0627769	0.0810058	0.0650819	0.136082	0.053529	0.121287	0.0673522	0.0413591	0.0576145	0.0627048	0.109781	0.0772628	0.0793049
AT2G16770	BZIP23	0.0732738	0.0476761	0.0454783	0.0677809	0.0797136	0.0946296	0.0913543	0.109959	0.085482	0.202793	0.0834319	0.0895848	0.102998	0.0744475	0.0627599	0.0723161	0.0712723	0.075005	0.0748134
AT2G17770	ATBZIP27/FDP (FD PARALOG); transcription factor	0.0021252	0.00217169	0.00062726	0.00188166	0.00193109	0.00203363	0.00204139	0.00373676	0.000353626	0.00222376	0.00119908	0.00182111	0.00156884	0.00312701	0.00252076	0.00337476	0.00149583	0.00175974	0.000886038
AT4G00480	ATMYC1 (Arabidopsis thaliana myc-related transcription factor 1); DNA binding / transcription factor	0.0158146	0.00660843	0.00253842	0.0167226	0.037223	0.0292343	0.0167479	0.0272188	0.0104952	0.0331081	0.0112544	0.00760902	0.0090333	0.0123461	0.0157164	0.0166357	0.00696667	0.00603241	0.00356364
AT2G18160	[AT2G18162, CPuORF1 (Conserved peptide upstream open reading frame 1)];[AT2G18160, ATBZIP2/GBF5 (G-BOX BINDING FACTOR 5); DNA binding / protein heterodimerization/ transcription factor]	0.541099	0.59527	0.678995	0.819188	0.686858	0.876111	0.656933	0.501485	0.509889	1.00687	0.51799	0.481355	0.288355	0.733279	0.544255	0.557536	0.651805	0.665366	0.763844
AT4G00870	basic helix-loop-helix (bHLH) family protein	0.00140539	0.00189005	0.00120009	0.000827147	0.00170782	0.00159481	0.00335961	0.00555957	0.00248755	0.0117506	0.00587959	0.00446512	0.00528987	0.00296963	0.00505815	0.00581967	0.00163862	0.00240182	0.00160874
AT2G21230	bZIP family transcription factor	0.0597393	0.0472309	0.0510544	0.102545	0.120199	0.139453	0.122157	0.123866	0.148933	0.161535	0.0862876	0.0979807	0.0473792	0.0956383	0.0603918	0.0858057	0.0532461	0.0565607	0.0536557
AT4G01460	basic helix-loop-helix (bHLH) family protein	0.0599486	0.0184605	0.0176881	0.0642247	0.0561729	0.0693155	0.122696	0.146006	0.0721945	0.179831	0.11058	0.0661259	0.168449	0.151238	0.0775286	0.104775	0.0660562	0.0400604	NA
AT4G02590	UNE12 (unfertilized embryo sac 12); DNA binding / transcription factor	0.0752362	0.0303372	0.02101	0.0984857	0.152698	0.142479	0.16644	0.132137	0.0706563	0.213231	0.0902274	0.0633751	0.149012	0.0958115	0.0919017	0.0954958	0.0495952	0.0336145	0.0335597
AT2G22850	ATBZIP6 (ARABIDOPSIS THALIANA BASIC LEUCINE-ZIPPER 6); DNA binding / transcription factor	0.0209787	0.0167656	0.0233464	0.027496	0.0243747	0.0265347	0.047996	0.0389494	0.0423944	0.0586761	0.0475834	0.0274862	0.028545	0.0545826	0.0223877	0.0349171	0.0174176	0.0241387	0.0176098
AT4G05170	DNA binding / transcription factor	0.000400878	0.000943045	0.000622004	NA	9.88553e-05	7.6712e-05	0.00225525	0.000584531	0.000660908	0.00150968	0.0022718	0.000672218	0.000887933	0.00200289	4.43035e-05	0.000487976	0.00152677	0.000626439	0.000305238
AT2G31370	bZIP transcription factor (POSF21)	0.0972074	0.0627541	0.0419335	0.151317	0.215875	0.237123	0.211919	0.171731	0.178983	0.209539	0.137096	0.165552	0.207211	0.17417	0.0837476	0.109835	0.067216	0.069512	0.0453494
AT4G09180	FBH2, FLOWERING BHLH 2	0.115535	0.107162	0.108152	0.111395	0.119489	0.153926	0.127473	0.120598	0.128968	0.258065	0.118594	0.124481	0.159578	0.112682	0.120068	0.109841	0.0997984	0.123454	0.122744
AT2G34600	JASMONATE-ZIM-DOMAIN PROTEIN 7, JAZ7, TIFY5B	0.00320803	0.0204668	0.045142	0.00148295	0.00217891	0.00288208	0.0467898	0.0196303	0.0445082	0.02658	0.0235643	0.0125312	0.0135924	0.0079399	0.00632155	0.00600203	0.00536517	0.0732937	0.0048923
AT4G09820	TT8 (TRANSPARENT TESTA 8); DNA binding / transcription factor	0.00197752	0.000314034	NA	0.00850392	0.0192221	0.0166955	0.00234284	0.00397014	0.00406931	0.00489297	0.00335928	0.00343237	0.00205924	0.000549771	0.00125523	0.00071955	0.000756526	0.000451449	0.000671835
AT2G35530	bZIP transcription factor family protein	0.0106778	0.00572755	0.00312554	0.021065	0.0401605	0.0312687	0.0232479	0.0262473	0.0190329	0.0316978	0.023	0.01692	0.029581	0.0255867	0.0146692	0.0207612	0.0056561	0.00296475	0.00450507
AT4G14410	basic helix-loop-helix (bHLH) family protein	0.268085	0.111212	0.101431	0.158531	0.154216	0.212892	0.264255	0.300531	0.216117	0.329557	0.237387	0.196144	0.311005	0.226315	0.275384	0.221502	0.19268	0.131407	0.168691
AT2G36270	ABI5 (ABA INSENSITIVE 5); DNA binding / transcription activator/ transcription factor	0.000517638	0.000433892	0.000214053	0.00573016	0.0052281	0.00561179	0.00216876	0.0020435	0.00104649	0.00268023	0.00124706	0.00105748	0.00326352	0.00191586	0.00214985	0.00114875	0.000867181	0.000486171	0.000750566
AT4G16430	basic helix-loop-helix (bHLH) family protein	0.0449117	0.0265357	0.0238769	0.0668528	0.0744801	0.0887924	0.103286	0.0768429	0.102851	0.0908956	0.0657325	0.0641394	0.0339155	0.0810907	0.0538789	0.0626672	0.0434708	0.0452778	0.0368675
AT2G40620	bZIP transcription factor family protein	0.0117118	0.00527863	0.00154469	0.024557	0.0312803	0.0309013	0.0223809	0.0327996	0.0309251	0.0336076	0.0234754	0.0223303	0.0270577	0.0274856	0.0178894	0.0156158	0.00878154	0.00628458	0.00229818
AT4G17880	MYC4	0.08639	0.0404723	0.0253782	0.0851569	0.185622	0.152512	0.100965	0.124622	0.076787	0.148872	0.0564484	0.0989465	0.0463997	0.0963614	0.0667487	0.061891	0.051429	0.03128	0.0392417
AT2G40950	BZIP17; DNA binding / transcription activator/ transcription factor	0.062243	0.0368025	0.0302053	0.0814973	0.0886674	0.0873869	0.105978	0.105367	0.144609	0.125084	0.0598612	0.0787971	0.0969086	0.0539384	0.0562574	0.059609	0.0541052	0.0415641	0.0405437
AT1G28310	Dof-type zinc finger DNA-binding family protein	0.0262856	0.00934134	0.00872513	0.0332876	0.0674438	0.0531645	0.044291	0.0444534	0.0288055	0.0655181	0.0317674	0.0271274	0.0447791	0.0336973	0.0284864	0.0270281	0.0172947	0.00668776	0.00889293
AT1G29160	COG1, COGWHEEL1	0.0363063	0.0265643	0.0189203	0.0444604	0.0457115	0.0503032	0.0894521	0.0895817	0.064239	0.110634	0.0598328	0.0578503	0.0772199	0.0709726	0.0713931	0.0739688	0.0393816	0.01914	0.0357205
AT1G43850	SEU (SEUSS); transcription cofactor	0.0520017	0.0246728	0.0181139	0.0574293	0.110457	0.0900519	0.0473127	0.0749245	0.0533718	0.0966423	0.0578402	0.0514218	0.0251161	0.0608183	0.0480889	0.0536348	0.0223758	0.0178329	0.0195869
AT1G43860	transcription factor	0.0603447	0.0324925	0.0273286	0.147178	0.269028	0.24606	0.139724	0.134077	0.104024	0.131749	0.105163	0.108527	0.0917833	0.107016	0.0592603	0.0642735	0.0467296	0.0444403	0.0413107
AT1G47655	Dof-type zinc finger domain-containing protein	0.0156819	0.00683598	0.00697689	0.0138862	0.0138671	0.0139962	0.0186303	0.0180153	0.0142713	0.0320746	0.0234652	0.016253	0.018893	0.021107	0.0153545	0.0172178	0.0111005	0.00668635	0.0101804
AT1G47860		0.0390857	0.0285776	0.0283345	0.0520254	0.0439826	0.0535954	0.0779521	0.0630439	0.0608987	0.0837928	0.0566264	0.0460765	0.0457307	0.0641896	0.0543185	0.0521562	0.0302602	0.0315413	0.0354013
AT1G51700	ADOF1 (Arabidopsis dof zinc finger protein 1); DNA binding / transcription factor	0.144164	0.119988	0.248987	0.11545	0.103941	0.13917	0.154816	0.112026	0.108706	0.149782	0.0654046	0.0863856	0.16013	0.063235	0.11252	0.107705	0.123686	0.268201	0.147124
AT1G64620	Dof-type zinc finger domain-containing protein	0.0336815	0.0184507	0.0132874	0.0215073	0.0413913	0.0217422	0.0450975	0.0452403	0.0252908	0.0495058	0.0256463	0.026043	0.0409993	0.0328394	0.027019	0.0230462	0.0261875	0.0150331	0.0126662
AT1G55110	ATIDD7 (ARABIDOPSIS THALIANA INDETERMINATE(ID)-DOMAIN 7); nucleic acid binding / transcription factor/ zinc ion binding	0.0412374	0.0277388	0.0263679	0.0549569	0.0762133	0.0745644	0.0402815	0.036352	0.02561	0.0251359	0.0181565	0.0151067	0.0345208	0.0228293	0.0495065	0.0414542	0.0385041	0.0362928	0.0262261
AT1G69570	Dof-type zinc finger domain-containing protein	0.033784	0.0215349	0.0247993	0.0894868	0.149696	0.150924	0.0528077	0.0385518	0.0331243	0.0428195	0.0768649	0.0321868	0.0262293	0.066085	0.0125707	0.0131461	0.0231144	0.0266873	0.0103897
AT1G65120		0.00108638	0.00178539	0.000683449	0.0048827	0.00532387	0.00543191	0.00540449	0.00266343	0.00148335	0.00510819	0.00324741	0.00641299	0.00658975	0.00273935	0.00287774	0.00345432	0.00141826	0.00250072	0.00177428
AT2G28510	Dof-type zinc finger domain-containing protein	NA	0.00808075	0.0056388	0.0140927	0.0477336	0.035321	0.0445028	0.0417116	0.0390169	0.0593221	0.0254483	0.0327004	0.0424576	0.026571	0.0219427	0.0183279	0.010135	0.00718008	0.00460924
AT1G65130	ubiquitin carboxyl-terminal hydrolase-related	0.000326852	0.00019082	NA	0.00042057	0.00040352	0.000414716	0.00105062	0.000694344	0.000290487	0.000689777	0.000544599	0.00062892	0.000642465	0.000306413	7.1662e-05	0.000332331	0.000545393	0.000375232	5.04831e-05
AT2G28810	Dof-type zinc finger domain-containing protein	0.0619156	0.0257091	0.0201188	0.0576451	0.0810481	0.0687507	0.111292	0.113514	0.06216	0.147098	0.0733331	0.0761654	0.149112	0.0727748	0.101593	0.103257	0.0446321	0.0140099	0.0191813
AT1G66140	ZFP4 (ZINC FINGER PROTEIN 4); nucleic acid binding / transcription factor/ zinc ion binding	0.0566318	0.0251851	0.0363234	0.0765448	0.0873285	0.0988734	0.118848	0.0746364	0.0550293	0.142246	0.0686336	0.0678135	0.120518	0.0645801	0.0838007	0.08514	0.0616586	0.0331321	0.0466976
AT2G34140	Dof-type zinc finger domain-containing protein	0.00821197	0.00401369	0.00341237	0.00855937	0.0116058	0.0114234	0.0170497	0.0154056	0.0121809	0.0216595	0.0110839	0.0103843	0.0111642	0.011866	0.0105445	0.0116776	0.0041971	0.00480246	0.00209661
AT1G67030	ZFP6 (ZINC FINGER PROTEIN 6); nucleic acid binding / transcription factor/ zinc ion binding	0.000832012	0.00106921	0.000225677	0.0013065	0.00125298	0.000883667	0.00147521	0.00276527	0.000821262	0.00370271	0.00143086	0.000658065	0.00399777	0.00189155	0.00182334	0.00322089	0.000944151	0.000388781	0.000468373
AT2G37590	Dof-type zinc finger domain-containing protein	0.004555	0.00109853	0.000316667	0.00345941	0.00807228	0.00334725	0.00606997	0.00857196	0.00390162	0.014239	0.00656268	0.00557187	0.0107583	0.00567085	0.00421713	0.00694641	0.00244198	0.000526951	0.000465238
AT1G68130	ATIDD14 (ARABIDOPSIS THALIANA INDETERMINATE(ID)-DOMAIN 14); nucleic acid binding / transcription factor/ zinc ion binding	0.0813311	0.0401885	0.0198258	0.0530138	0.0942325	0.0929215	0.0875595	0.100415	0.0610504	0.125444	0.0775343	0.0957528	0.0993438	0.0890171	0.0715346	0.0768867	0.0502609	0.0386456	0.0413695
AT2G46590	DAG2 (DOF AFFECTING GERMINATION 2); DNA binding / transcription factor	0.0123474	0.014012	0.0170377	0.0146518	0.0192364	0.0144761	0.0257387	0.017181	0.0122225	0.0257517	0.0144767	0.0167183	0.0205065	0.0153428	0.0172225	0.0126632	0.0108242	0.00932146	0.00803444
AT1G68360	zinc finger protein-related	0.00601975	0.00504014	0.00233198	0.0132974	0.0177495	0.0175578	0.0094441	0.0116926	0.0135377	0.0163016	0.0178195	0.0115294	0.0114021	0.0187401	0.0102512	0.00913755	0.00725583	0.00317312	0.00557479
AT4G20970	basic helix-loop-helix (bHLH) DNA-binding superfamily protein	0.00307302	0.00309794	0.00189957	0.00806305	0.00392705	0.00391702	0.00588286	0.00437908	0.00461859	0.00678446	0.00572496	0.00649692	0.00976342	0.00407906	0.00712027	0.00838566	0.00344826	0.00701878	0.00297023
AT2G41070	EEL (ENHANCED EM LEVEL); DNA binding / transcription factor	0.0123596	0.0116509	0.0218618	0.00735019	0.00636818	0.00540707	0.013665	0.0126945	0.0190956	0.0250103	0.0141932	0.0120795	0.0151911	0.0254253	0.0137224	0.0134862	0.0189526	0.016154	0.0186015
AT2G42380	bZIP transcription factor family protein	0.00981818	0.0136259	0.0144754	0.00865204	0.010441	0.00780782	0.0117243	0.0255873	0.00557634	0.0616141	0.0450643	0.025558	0.0038657	0.0418272	0.0137479	0.0172835	0.00711773	0.0136833	0.00275232
AT2G46270	GBF3 (G-BOX BINDING FACTOR 3); transcription factor	0.0297212	0.0120911	0.0160749	0.0065283	0.0100364	0.0071804	0.0115373	0.0133014	0.00845904	0.0164491	0.00842449	0.00527632	0.00637638	0.0104824	0.00717714	0.0128981	0.0125114	0.0169913	0.0105531
AT3G10800	BZIP28; DNA binding / transcription factor	0.0826884	0.0514237	0.0393213	0.0708171	0.0724956	0.0712561	0.155252	0.120889	0.147432	0.175311	0.0717714	0.0984213	0.0633285	0.0840922	0.0495862	0.0909186	0.0463945	0.0667555	0.0415794
AT4G25410	basix helix-loop-helix (bHLH) family protein	0.00048166	0.000922009	NA	0.000188616	0.00163103	0.00108294	0.000860724	0.00059012	0.000758892	0.00424422	0.00194643	0.00102779	0.00142174	0.00310983	0.00062801	0.00213587	0.000181149	0.00027604	0.000535832
AT3G12250	TGA6 (TGA1a-related gene 6); DNA binding / transcription factor	0.0208251	0.00870309	0.0146246	0.0464293	0.0542805	0.061628	0.0446238	0.0400016	0.0328481	0.0634436	0.0432135	0.0283921	0.0263927	0.0434749	0.0263302	0.0307429	0.0152781	0.0139824	0.0115681
AT3G17609	HYH (HY5-HOMOLOG); DNA binding / transcription factor	0.854946	0.745036	0.699329	0.917064	1.09236	1.14807	0.295276	0.206174	0.308862	0.17127	0.111502	0.330008	0.0571275	0.0491853	0.0911584	0.11755	0.74316	1.05424	0.28213
AT3G19290	ABF4 (ABRE BINDING FACTOR 4); DNA binding / transcription activator/ transcription factor	0.109464	0.0749826	0.0969929	0.166653	0.147741	0.188687	0.150436	0.14541	0.172143	0.216528	0.122116	0.0831506	0.0802108	0.143167	0.0943251	0.0946663	0.116666	0.115922	0.148703
AT3G30530	ATBZIP42 (ARABIDOPSIS THALIANA BASIC LEUCINE-ZIPPER); DNA binding / protein heterodimerization/ protein homodimerization/ transcription factor	0.000598884	0.0005349	NA	0.000113318	0.000358899	5.67857e-05	0.00032742	0.000620556	0.000658172	0.000871509	0.000686002	0.000621193	6.85589e-05	0.000495129	0.000178354	0.000207673	0.000460945	0.000106036	0.000170579
AT4G29100	ethylene-responsive family protein	0.117807	0.0615263	0.0408579	0.09052	0.0926903	0.11423	0.164628	0.176868	0.15346	0.203746	0.1096	0.126548	0.112925	0.105682	0.108125	0.105904	0.104944	0.0605731	0.0708122
AT4G29930	basic helix-loop-helix (bHLH) DNA-binding superfamily protein	0.0021042	0.00156018	0.00352602	0.000568848	0.000854273	0.000711898	0.00295394	0.00317146	0.0032755	0.0048557	0.00277089	0.00110974	0.00330975	0.0017698	0.0026232	0.00219367	0.00173748	0.00286206	0.00375483
AT4G30180		0.0160308	0.00479592	0.00552663	0.0137706	0.0168823	0.0172569	0.0259598	0.0209983	0.016052	0.062054	0.0482921	0.0204081	0.0427685	0.124436	0.0350619	0.0529015	0.0114803	0.00838666	0.0123713
AT3G51960	bZIP family transcription factor	0.00578367	0.00630019	0.00643936	0.00421906	0.00584187	0.00718373	0.00665385	0.00587631	0.00495679	0.0123378	0.00471135	0.00383161	0.00724869	0.0056828	0.00834526	0.0065036	0.00519407	0.00781379	0.00227142
AT4G30980	LJRHL1-LIKE 2, LRL2	0.00537278	0.00134542	0.00171983	0.00266119	0.00643528	0.00424932	0.00348928	0.00732865	0.00303246	0.00816933	0.00392915	0.00362993	0.00274599	0.00341679	0.00434302	0.0034894	0.00202185	0.000951971	0.00204598
AT3G54620	ATBZIP25/BZO2H4 (ARABIDOPSIS THALIANA BASIC LEUCINE ZIPPER 25); protein heterodimerization/ transcription factor	0.094678	0.0536502	0.0621026	0.150229	0.169828	0.202311	0.170545	0.1996	0.241503	NA	0.232693	0.176346	0.114836	0.238707	0.133024	0.133897	0.0841059	0.0753276	0.0878777
AT3G21270	ADOF2 (Arabidopsis dof zinc finger protein 2); DNA binding / transcription factor	0.0645647	0.0517233	0.0801873	0.0798027	0.070303	0.0804227	0.103461	0.0804499	0.0856798	0.150269	0.0864124	0.07974	0.124262	0.098122	0.104383	0.0794441	0.0809538	0.0748982	0.0599674
AT1G68480	JAG (JAGGED); nucleic acid binding / zinc ion binding	0.00215844	0.000972853	0.000572504	0.00396332	0.0068286	0.00331123	0.00155723	0.00439471	0.000960147	0.00381916	0.00178296	0.00117678	0.00339166	0.00205466	0.00188357	0.00323361	0.00118465	NA	0.000732585
AT3G45610	Dof-type zinc finger domain-containing protein	0.00636912	0.00167023	0.00119363	0.00403597	0.00908292	0.00473691	0.00960386	0.0128843	0.00859106	0.0206217	0.0117225	0.00601775	0.00222642	0.0114779	0.00704231	0.00780218	0.00310612	0.00179555	0.00135036
AT1G72050	TFIIIA, TRANSCRIPTION FACTOR IIIA	0.0736691	0.0503853	0.0661479	0.116738	0.119462	0.125316	0.0945058	0.10639	0.129199	0.133069	0.0892681	0.0870343	0.0266849	0.0795026	0.0511004	0.0547944	0.0541566	0.0587923	0.0803599
AT3G47500	CDF3 (CYCLING DOF FACTOR 3); DNA binding / protein binding / transcription factor	0.170343	0.0436221	0.0284185	0.558539	0.724535	0.732919	0.111377	0.1643	0.133307	0.162749	0.0966302	0.137624	0.07301	0.114611	0.0478859	0.0686369	0.11494	0.0471912	0.0873429
AT1G75710	zinc finger (C2H2 type) family protein	0.0266388	0.0218509	0.0145871	0.03715	0.0615712	0.0606918	0.0310153	0.0481355	0.0333963	0.0412249	0.0369361	0.0317241	0.017438	0.0435914	0.0329588	0.0490998	0.0227514	0.0163091	0.0142035
AT3G50410	OBP1 (OBF BINDING PROTEIN 1); DNA binding / transcription factor	0.0148961	0.00453442	0.000923369	0.010883	0.0169621	0.0113142	0.0141594	0.0208762	0.0120544	0.0301578	0.0155334	0.0110293	0.0101294	0.0186874	0.0106093	0.011385	0.00794627	0.00435235	0.00319269
AT1G80730	ZFP1 (ARABIDOPSIS THALIANA ZINC-FINGER PROTEIN 1); nucleic acid binding / transcription factor/ zinc ion binding	0.00198926	0.00152702	0.000552156	0.00257408	0.00394802	0.00343681	0.00213676	0.00312499	0.0011935	0.00448067	0.00341708	0.00296642	0.00125171	0.00481618	0.00202781	0.00570384	0.00117527	0.00115913	0.0016848
AT2G01940	ATIDD15/SGR5 (ARABIDOPSIS THALIANA INDETERMINATE(ID)-DOMAIN 15, SHOOT GRAVITROPISM 5); nucleic acid binding / transcription factor/ zinc ion binding	0.0122127	0.0129027	0.0109687	0.0173239	0.0283935	0.0241844	0.0313243	0.0302696	0.0222815	0.0483458	0.0307159	0.0190535	0.0274927	0.0444658	0.0173143	0.0200213	0.00939233	0.00790509	0.0103336
AT3G55370	OBP3 (OBF-BINDING PROTEIN 3); DNA binding / transcription factor	0.0289322	0.0189296	0.0241893	0.0344764	0.0342688	0.0400697	0.0439714	0.0416065	0.0363189	0.0494361	0.0310448	0.0311203	0.0210306	0.032786	0.0278288	0.028055	0.0191906	0.0256589	0.0142964
AT2G02070	ATIDD5 (ARABIDOPSIS THALIANA INDETERMINATE(ID)-DOMAIN 5); nucleic acid binding / transcription factor/ zinc ion binding	0.0276187	0.0382823	0.0214486	0.103107	0.223995	0.196383	0.0634784	0.101534	0.0462841	0.164133	0.138557	0.0843478	0.0769773	0.173254	0.102239	0.122257	0.0247696	0.0229139	0.0188093
AT3G61850	DAG1 (DOF AFFECTING GERMINATION 1); DNA binding / transcription factor	0.0128498	0.00296797	0.0006444	0.0317623	0.0619775	0.0272067	0.021511	0.0238233	0.0111373	0.0418955	0.0262135	0.016441	0.0206349	0.033116	0.0177209	0.0230167	0.00586522	0.00241731	0.00232989
AT2G02080	ATIDD4 (ARABIDOPSIS THALIANA INDETERMINATE(ID)-DOMAIN 4); transcription factor	0.0579157	0.0322909	0.0245269	0.183298	0.316249	0.235595	0.0571993	0.0800401	0.0366137	0.0840928	0.13149	0.0565719	0.070345	0.139234	0.0418628	0.0750763	0.0452654	0.0279014	0.0261254
AT4G00940	Dof-type zinc finger domain-containing protein	0.0121791	0.00550972	0.00256437	0.0106718	0.013019	0.0106664	0.0122162	0.0142953	0.0120203	0.017163	0.00948094	0.00930503	0.0126985	0.00901034	0.00969309	0.00870771	0.00712264	0.0043574	0.00486585
AT2G24500	BLH4 (SAWTOOTH 2); DNA binding / transcription factor	0.0476869	0.0444152	0.0872487	0.140812	0.199194	0.216844	0.110671	0.123025	0.101337	0.0610397	0.112273	0.0788692	0.0828164	0.0895554	0.0545822	0.0497076	0.0515296	0.0380095	0.0304883
AT4G34530	CIB1, CRYPTOCHROME-INTERACTING BASIC-HELIX-LOOP-HELIX 1	0.0183802	0.0151632	0.0262524	0.0271471	0.0590591	0.0629139	0.0482333	0.0473549	0.0456419	0.0907392	0.133049	0.0596883	0.0136831	0.155852	0.0163213	0.0438339	0.0133533	0.0114679	0.0176323
AT3G56850	AREB3 (ABA-RESPONSIVE ELEMENT BINDING PROTEIN 3); DNA binding / transcription activator/ transcription factor	0.0978932	0.075297	0.0890943	0.133328	0.15409	0.210193	0.162626	0.13823	0.180969	0.23634	0.142039	0.129244	0.123225	0.139218	0.0779274	0.0953104	0.0925388	0.0901508	0.100638
AT4G36060	BASIC HELIX-LOOP-HELIX 11, BHLH11	0.00100491	0.0011879	0.000788536	0.00188788	0.00372371	0.00216181	0.00365211	0.00338085	0.0027412	0.00587698	0.00916082	0.00327142	0.0016526	0.00500147	0.00103546	0.00143787	0.00255702	0.0114564	0.00469515
AT3G58120	bZIP transcription factor family protein	0.0263676	0.068466	0.0649987	0.0900621	0.142356	0.132605	0.129804	0.217579	0.142875	0.548241	0.487753	0.271424	0.134674	0.495671	0.060817	0.104202	0.0406224	0.0451168	0.0104831
AT4G36540	BEE2 (BR ENHANCED EXPRESSION 2); DNA binding / transcription factor	0.205543	0.0975782	0.148415	0.157575	0.141714	0.184628	0.380675	0.375926	0.28726	0.673328	0.597099	0.440349	0.173953	0.642315	0.294408	0.351393	0.280386	0.147064	0.298871
AT3G62420		0.151411	0.277374	0.310293	0.175176	0.217141	0.253128	0.297717	0.242568	0.261068	0.559032	0.434153	0.248067	0.26554	0.327685	0.147955	0.186588	0.109145	0.30391	0.0973085
AT4G36930	SPT (SPATULA); DNA binding / transcription factor	0.0025866	0.00164323	0.00274537	0.0065446	0.00952921	0.008354	0.00702005	0.00955873	0.00465357	0.0117288	0.0111888	0.00662725	0.0126629	0.0118791	0.00659993	0.00758427	0.00219694	0.00248832	0.0019754
AT4G01120	GBF2 (G-BOX BINDING FACTOR 2); DNA binding / transcription factor	0.024969	0.0128128	0.0135501	0.0239849	0.039573	0.0414521	0.027682	0.0290813	0.0237321	0.0562259	0.0288393	0.0223759	0.0325703	0.0396222	0.0166811	0.0274209	0.0126704	0.00869888	0.00534135
AT4G02640	BZO2H1 (ARABIDOPSIS THALIANA BASIC LEUCINE ZIPPER 10); DNA binding / protein heterodimerization/ sequence-specific DNA binding / transcription factor	0.0824322	0.0838638	0.0959331	0.1098	0.0975498	0.105291	0.113901	0.0977694	0.15349	0.18041	0.109221	0.119801	0.0625997	0.100528	0.0792042	0.0852199	0.100476	0.102238	0.109297
AT4G34000	ABF3/DPBF5 (ABSCISIC ACID RESPONSIVE ELEMENTS-BINDING FACTOR 3); DNA binding / protein binding / transcription activator/ transcription factor	0.266535	0.180574	0.271809	0.083642	0.071242	0.0898754	0.128534	0.146092	0.115602	0.170793	0.0985338	0.0972122	0.115343	0.0909204	0.0775163	0.109993	0.293999	0.384193	0.569608
AT5G01310	basic helix-loop-helix (bHLH) family protein	0.00213597	0.000659658	0.000629298	0.00355451	0.00808564	0.0046034	0.00315816	0.0050893	0.0031766	0.00718763	0.00489404	0.00352479	0.00598572	0.00495204	0.00308455	0.0036466	0.000770239	0.000344331	0.00114491
AT4G34590	ARABIDOPSIS THALIANA BASIC LEUCINE-ZIPPER 11, ATB2, ATBZIP11, BZIP11, G-BOX BINDING FACTOR 6, GBF6	0.132273	0.107446	0.0542645	0.0985693	0.114938	0.147672	0.188464	0.242533	0.199408	0.39572	0.162409	0.250871	0.249764	0.147068	0.238342	0.19047	0.119073	0.11131	0.0793548
AT4G35040	bZIP transcription factor family protein	0.133643	0.109567	0.0991675	0.322859	0.302911	0.369329	0.151686	0.150449	0.166213	0.180354	0.126254	0.137629	0.121776	0.12859	0.0759012	0.0922115	0.109786	0.135216	0.11877
AT5G08130	BIM1 (BES1-interacting Myc-like protein 1); DNA binding / transcription factor	0.0601506	0.0240498	0.0175509	0.045698	0.0893097	0.0669449	0.0587671	0.0784071	0.0711501	0.13552	0.113828	0.0807792	0.0843212	0.157397	0.0512077	0.0558215	0.0401912	0.0326168	0.03709
AT4G35900	ATBZIP14, FD, FD-1	3.04516e-06	NA	5.47457e-05	0.000222059	1.53573e-05	9.82343e-05	0.000175912	0.000107686	0.000193991	0.000143157	0.000309933	0.0003938	0.000143096	0.000157274	3.88225e-05	3.35145e-05	0.000240142	0.000173403	0.000309556
AT5G09460	SACL1	0.170222	0.20248	0.345168	0.0972466	0.099295	0.167385	0.136584	0.163489	0.116447	0.255174	0.137045	0.175156	0.064502	0.152561	0.194402	0.187589	0.198393	0.314281	0.285705
AT4G36730	GBF1 (G-box binding factor 1); transcription factor	0.09779	0.127647	0.150605	0.140087	0.154235	0.164053	0.210188	0.205395	0.240687	0.283661	0.190511	0.113716	0.141561	0.186811	0.0589716	0.0760114	0.0829493	0.134843	0.0831411
AT4G37730	ATBZIP7 (ARABIDOPSIS THALIANA BASIC LEUCINE-ZIPPER 7); DNA binding / transcription factor	0.00485879	0.00307024	0.00416808	0.00441989	0.00541312	0.00532119	0.00740438	0.00811737	0.00903553	0.0102879	0.00546257	0.0052262	0.00887922	0.0098113	0.00426246	0.00528652	0.00387365	0.00254525	0.00489952
AT4G24060	Dof-type zinc finger domain-containing protein	0.0544933	0.0323139	0.0478769	0.0463362	0.0620512	0.0750764	0.0974185	0.0849347	0.0903586	0.115245	0.049892	0.0885585	0.0991192	0.114319	0.0637977	0.0675823	0.0430501	0.0565221	0.0531127
AT2G26940	zinc finger (C2H2 type) family protein	0.000519957	0.000186911	0.0003501	2.54276e-05	0.000131119	5.70929e-05	0.000365349	0.000458177	NA	0.000585163	0.00111853	0.000173972	0.00101875	0.000943922	0.00102966	0.000241977	0.000531164	0.000449301	0.000451084
AT4G38000	Dof-type zinc finger domain-containing protein	0.00175312	0.000977828	0.00116638	0.00121467	0.00116809	0.00112203	0.000674997	0.00157439	0.000619728	0.00311104	0.00134518	0.000698826	0.000929614	0.00179209	0.000936733	0.00179832	0.000928848	0.000903667	0.000748732
AT2G27100	SE (SERRATE); transcription factor	0.109804	0.0924338	0.0963949	0.207341	0.248479	0.25993	0.219881	0.213935	0.223827	0.277657	0.178012	0.1852	0.200065	0.168029	0.0989654	0.127516	0.105126	0.0976212	0.11383
AT5G02460	Dof-type zinc finger domain-containing protein	0.0176286	0.00318897	0.0040685	0.0126554	0.027841	0.0172356	0.0203236	0.0185797	0.0104553	0.0221646	0.0094395	0.0100672	0.0157767	0.0121285	0.00886355	0.0117883	0.0075357	0.00246124	0.00156783
AT5G39660	CDF2 (CYCLING DOF FACTOR 2); DNA binding / protein binding / transcription factor	0.126423	0.0925205	0.296041	0.169884	0.200573	0.27527	0.105705	0.0913751	0.0791358	0.0863558	0.0607506	0.0414547	0.0408034	0.0562373	0.0544327	0.0573065	0.240424	0.116561	0.16512
AT2G28200	nucleic acid binding / transcription factor/ zinc ion binding	0.0457009	0.0379219	0.0339489	0.0276813	0.0446357	0.0430176	0.0314008	0.0287291	0.0110047	0.0305548	0.0297737	0.0270551	0.0203578	0.031898	0.0149111	0.0233152	0.0396293	0.0453713	0.0307447
AT5G60200	Dof-type zinc finger domain-containing protein	0.0140317	0.00403642	0.0025475	0.00711152	0.0154551	0.0123798	0.0210545	0.0306254	0.0176111	0.045636	0.0232474	0.0226111	0.0094681	0.0204887	0.00976047	0.0171291	0.00644232	0.00348947	0.0030259
AT2G28710	zinc finger (C2H2 type) family protein	0.00586891	0.00462789	0.00605482	0.00570499	0.00710184	0.00986374	0.0120218	0.0107585	0.00772399	0.0189411	0.0113441	0.00811239	0.0109456	0.012861	0.00615263	0.00681819	0.00720313	0.00667896	0.00500443
AT5G60850	OBP4 (OBF BINDING PROTEIN 4); DNA binding / transcription factor	0.160576	0.0913167	0.100001	0.193267	0.235659	0.291026	0.253719	0.214664	0.211094	0.32876	0.27217	0.211258	0.215489	0.322098	0.0870543	0.116063	0.107851	0.086572	0.0955155
AT2G29660	zinc finger (C2H2 type) family protein	0.0218219	0.0185677	0.0186402	0.0200628	0.0208909	0.0269232	0.0320833	0.0331227	0.0267822	0.0494894	0.0206724	0.0180656	0.03534	0.0258563	0.0215808	0.0328713	0.0208321	0.0167836	0.0228958
AT5G62430	CDF1 (CYCLING DOF FACTOR 1); DNA binding / protein binding / transcription factor	0.288629	0.188244	0.186201	0.380791	0.485959	0.589749	0.11265	0.129923	0.0678194	0.188262	0.114356	0.0921056	0.0963862	0.0984144	0.0580321	0.101007	0.207862	0.306644	0.298491
AT2G32930	ZFN2 (ZINC FINGER PROTEIN 2); nucleic acid binding	0.0432163	0.0306753	0.0294714	0.0295145	0.0504636	0.0475214	0.0947572	0.0814996	0.0839801	0.061444	0.0299394	0.032763	0.0362803	0.0326682	0.0244286	0.0306611	0.0219086	0.0427026	0.0212788
AT5G62940	Dof-type zinc finger domain-containing protein	0.00724557	0.0018879	0.000626595	0.0137419	0.0259437	0.014443	0.0155624	0.0148813	0.00721715	0.0196907	0.00798454	0.00559033	0.0162952	0.0139987	0.0088253	0.0076914	0.00276747	0.00132062	0.000992205
AT2G36480	zinc finger (C2H2-type) family protein	0.0117434	0.00535771	0.005677	0.0122411	0.0392679	0.0194589	0.0146287	0.0237963	0.0158195	0.0363523	0.017691	0.0166244	0.0191461	0.0198282	0.00887762	0.0127289	0.00741205	0.00289128	0.00251121
AT5G65590	Dof-type zinc finger domain-containing protein	0.00441325	0.0025091	0.00149188	0.00494284	0.00543486	0.00758951	0.00519692	0.00730257	0.00461025	0.00758886	0.00513532	0.00418993	0.00699828	0.00643183	0.00348008	0.00399113	0.00313838	0.00214306	0.00165627
AT2G36930	zinc finger (C2H2 type) family protein	0.359853	0.332729	0.350051	1.02848	1.11873	1.31729	0.616075	0.501482	0.450325	0.556017	0.400618	0.328846	0.362398	0.413658	0.257906	0.27775	0.420213	0.371085	0.401139
AT5G66940	Dof-type zinc finger domain-containing protein	0.00418883	0.00164882	NA	0.00270737	0.00380876	0.00383109	0.00505859	0.00683685	0.00391593	0.0108475	0.0036817	0.00301894	0.00556602	0.00206212	0.00199793	0.00282427	0.00163775	0.000780601	0.000562052
AT2G37430	zinc finger (C2H2 type) family protein (ZAT11)	0.000922125	0.00113682	0.00304594	0.00128071	0.00187351	0.00261793	0.00422353	0.000940103	0.00452666	0.00246844	0.000969193	0.00180388	0.00102743	0.00126137	0.000572441	0.000763687	0.000166779	0.00378204	0.000694863
AT1G08000	GATA TRANSCRIPTION FACTOR 10, GATA10	0.0241414	0.0121946	0.0072795	0.0350669	0.0737282	0.0593088	0.0443498	0.0544916	0.0283074	0.0636545	0.0355764	0.0355839	0.0591394	0.0449023	0.0300487	0.0261052	0.0163141	0.00786458	0.00681338
AT1G08010	GATA TRANSCRIPTION FACTOR 11, GATA11	0.061551	0.0271323	0.021634	0.0486568	0.0881073	0.0710683	0.0935943	0.118179	0.0817249	0.150552	0.0944022	0.0789168	0.103652	0.135309	0.0436923	0.0810938	0.0317389	0.0275626	0.0265289
AT2G41940	ZFP8 (ZINC FINGER PROTEIN 8); nucleic acid binding / transcription factor/ zinc ion binding	0.18374	0.173647	0.146364	0.18893	0.350918	0.310393	0.355979	0.323033	0.259001	0.631899	0.356261	0.373845	0.332097	0.397482	0.158158	0.227578	0.130837	0.0912567	0.0622706
AT5G10570		0.00262871	0.00190223	0.0020267	0.00436541	0.00366367	0.00352642	0.0198364	0.0108012	0.0120376	0.0295303	0.0181063	0.0049483	0.00865975	0.0149678	0.00686733	0.00684789	0.00933236	0.00663064	0.00361007
AT4G38900	bZIP protein	0.0657409	0.0493232	0.03749	0.0535255	0.0634501	0.0811172	0.0905628	0.111535	0.130653	0.123548	0.0950515	0.101581	0.124417	0.122226	0.0711003	0.0872733	0.0721732	0.0561581	0.0497148
AT5G15160	bHLH family protein	0.0288369	0.013119	0.00943779	0.0284502	0.0303071	0.0383322	0.0652752	0.059547	0.0336941	0.0767301	0.0595506	0.0279371	0.0312637	0.0847972	0.0246137	0.0279231	0.0333274	0.0193152	0.0211395
AT5G04840	bZIP protein	0.0147063	0.0171223	0.00796179	0.0175971	0.0264791	0.0277897	0.0283922	0.0344248	0.0399809	0.0247869	0.013921	0.0222201	0.00533581	0.0134696	0.00923116	0.0150728	0.0155211	0.0111318	0.00634878
AT5G38860	BES1-INTERACTING MYC-LIKE PROTEIN 3, BIM3	0.0176418	0.0134052	0.0122222	0.0105166	0.0130672	0.0178685	0.0457272	0.0577523	0.0414232	0.099435	0.0603712	0.0481962	0.0455772	0.06642	0.0351687	0.0353486	0.0233621	0.0142449	0.018338
AT5G06950	AHBP-1B (bZIP transcription factor HBP-1b homolog); DNA binding / transcription factor/ transcription repressor	0.00742005	0.00323044	0.0020671	0.0061642	0.0106787	0.0105465	0.0152448	0.0160981	0.0110114	0.0210633	0.0123304	0.0110872	0.0152364	0.0140243	0.00950962	0.0100377	0.00503936	0.00274167	0.00205173
AT5G39860	PRE1 (PACLOBUTRAZOL RESISTANCE1); DNA binding / transcription factor	0.0336128	0.00653224	0.0190907	0.0361244	0.0272687	0.0497052	0.215854	0.0913331	0.117318	0.150749	0.375458	0.156342	0.209552	0.514984	0.0437849	0.0612435	0.0954204	0.0444924	0.0784233
AT5G06960	OBF5 (OCS-ELEMENT BINDING FACTOR 5); DNA binding / transcription factor	0.0281601	0.018814	0.00986226	0.0325154	0.0504968	0.0529839	0.0457399	0.049145	0.040419	0.0661311	0.0322389	0.0419549	0.0478841	0.0401223	0.0257336	0.0340223	0.0229291	0.0168621	0.0151717
AT5G41315	GL3, GLABRA 3, GLABROUS 3, MYC6.2	0.00253329	0.00144278	0.00168183	0.00274214	0.00915184	0.00639805	0.00255759	0.00382081	0.00497791	0.0101116	0.0034909	0.00454465	0.00477607	0.00347249	0.00309424	0.00298475	0.00220882	0.00289003	0.00179572
AT5G10030	TGA4 (TGACG MOTIF-BINDING FACTOR 4); DNA binding / calmodulin binding / transcription factor	0.0700009	0.0258857	0.0281973	0.0483979	0.0623361	0.0683153	0.055532	0.0497833	0.0461795	0.0503586	0.0364699	0.0322554	0.0576476	0.038982	0.0501125	0.0488002	0.0542623	0.0198503	0.0441641
AT5G46690	BHLH071 (BETA HLH PROTEIN 71); DNA binding / transcription factor	0.0309593	0.0116955	0.00936458	0.0162105	0.0208357	0.0249647	0.109564	0.100343	0.0535762	0.144243	0.0640255	0.0443014	0.0789613	0.101558	0.072763	0.0658445	0.0355021	0.00990315	0.012904
AT5G11260	HY5 (ELONGATED HYPOCOTYL 5); DNA binding / transcription factor	0.116297	0.129595	0.0829848	0.120719	0.152293	0.171835	0.107732	0.0718769	0.130697	0.0749423	0.0513491	0.117476	0.0821594	0.0318122	0.0472231	0.0603612	0.173973	0.155291	0.156464
AT5G46760	basic helix-loop-helix (bHLH) family protein	0.0269944	0.0271889	0.0493414	0.0253801	0.0472974	0.0514863	0.0480965	0.0634041	0.0466146	0.0933916	0.0456483	0.0407294	0.0745214	0.0478619	0.057884	0.0440352	0.0380979	0.0240349	0.0323936
AT5G15830	ATBZIP3 (ARABIDOPSIS THALIANA BASIC LEUCINE-ZIPPER 3); DNA binding / transcription factor	0.0330443	0.0185833	0.0180677	0.00772728	0.039444	0.0361717	0.0232434	0.0272902	0.0157918	0.0206254	0.0193391	0.0140996	0.00539552	0.0150504	0.00625764	0.0104646	0.0305445	0.0118131	0.0193559
AT5G46830	basic helix-loop-helix (bHLH) family protein	0.0119538	0.00474548	0.00404131	0.000910794	0.00125634	0.000888805	0.00773027	0.00737145	0.00244336	0.0180874	0.00511355	0.00899152	0.0226485	0.0040769	0.00950979	0.0108035	0.0160313	0.010795	0.00561506
AT5G24800	ATBZIP9/BZO2H2 (BASIC LEUCINE ZIPPER O2 HOMOLOG 2); DNA binding / protein heterodimerization/ transcription factor	0.014867	0.00461779	0.00431482	0.00603141	0.00704798	0.00655989	0.0258493	0.0238097	0.0113681	0.0256191	0.0220403	0.00726265	0.0333393	0.0287118	0.0227611	0.0237568	0.0176237	0.00460268	0.00557388
AT5G48560	basic helix-loop-helix (bHLH) family protein	0.00135855	0.0033791	0.00288963	0.00247602	0.00595628	0.00692728	0.00399968	0.00568158	0.00617123	0.00617406	0.00376014	0.00406828	0.00392451	0.00491724	0.00136628	0.00327254	0.00145378	0.00163319	0.00302019
AT5G28770	BZO2H3 (ARABIDOPSIS THALIANA BASIC LEUCINE ZIPPER 63); DNA binding / protein heterodimerization/ transcription factor	0.185444	0.0890302	0.160323	0.224641	0.261927	0.299047	0.179919	0.197435	0.150624	0.353816	0.218098	0.0886854	0.213069	0.312268	0.0751499	0.0679943	0.197122	0.0754656	0.114517
AT1G51600	ZML2 (ZIM-LIKE 2); transcription factor	0.0538609	0.0387096	0.0247924	0.112734	0.149279	0.164586	0.0820029	0.0726563	0.0772311	0.140642	0.0830791	0.0667611	0.0919449	0.0960263	0.0454904	0.0704142	0.0463326	0.0324146	0.0249606
AT2G18380	GATA TRANSCRIPTION FACTOR 20, GATA20, HANABA TARANU LIKE 1, HANL1	0.0124373	0.0069379	0.00352242	0.011405	0.0165092	0.0133565	0.0155591	0.0191591	0.00990982	0.0259073	0.0164398	0.0157766	0.0229322	0.0207832	0.0162304	0.0162651	0.00840791	0.00338342	0.00282989
AT2G45120	zinc finger (C2H2 type) family protein	0.00429301	0.00258014	0.00135123	0.00295906	0.0050228	0.00419215	0.00323207	0.00397196	0.00356089	0.00459336	0.00182823	0.00191908	0.00269062	0.00239757	0.00150108	0.00298842	0.00287523	0.00133637	0.00139422
AT2G28340	GATA TRANSCRIPTION FACTOR 13, GATA13	0.000219221	0.00397243	0.0039549	0.00047007	0.00718498	0.00172675	0.00107984	0.0291417	0.00107152	0.00248532	0.00534986	0.00225685	0.000512834	0.000389299	0.000927549	0.0113505	0.0110276	0.00127112	0.00373108
AT2G45050	zinc finger (GATA type) family protein	0.00312647	0.00199282	0.000561759	0.00238807	0.00371581	0.00359271	0.0101384	0.0118483	0.00867899	0.0152692	0.00678881	0.00658809	0.0018983	0.00786219	0.00415917	0.00420368	0.00346616	0.000810419	0.00170918
AT3G01460	MBD9 (METHYL-CPG-BINDING DOMAIN 9); DNA binding	0.0258817	0.00644656	0.00428465	0.0140372	0.0435995	0.0295325	0.034438	0.037497	0.0276485	0.0522027	0.0261161	0.0249189	0.01961	0.031573	0.0217478	0.0232956	0.0154791	0.00818855	0.00663129
AT3G06740	zinc finger (GATA type) family protein	0.00298086	0.00142347	0.00229489	0.00214788	0.00234802	0.00179277	0.00285557	0.0022778	0.00222172	0.00546209	0.00117171	0.00440115	0.00230004	0.00217731	0.000710092	0.00168623	0.00140701	0.00127531	0.00178564
AT3G02790	zinc finger (C2H2 type) family protein	0.397118	0.200692	0.225755	0.234771	0.233182	0.305332	0.299524	0.248968	0.206873	0.322401	0.20344	0.17985	0.127204	0.310422	0.210623	0.201766	0.245008	0.153611	0.178578
AT3G16870	zinc finger (GATA type) family protein	0.0591774	0.0425147	0.0407612	0.0684841	0.105673	0.108845	0.0979245	0.0957999	0.0764246	0.107321	0.0644268	0.0872819	0.0986603	0.0701044	0.0579243	0.053352	0.0608643	0.0526817	0.0279629
AT3G02830	ZFN1 (ZINC FINGER PROTEIN 1); nucleic acid binding	0.820936	0.445633	0.27939	0.451232	0.503854	0.502232	0.589319	0.490353	0.513684	1.17841	0.465926	0.535999	0.70847	0.464706	0.624964	0.616752	0.606801	0.502338	0.44966
AT3G20750	GATA TRANSCRIPTION FACTOR 29, GATA29	NA	3.85265e-05	2.33624e-05	1.10838e-05	1.70955e-05	9.03263e-06	0.000421998	5.64723e-05	NA	8.37093e-05	2.63395e-05	2.34805e-05	0.000107129	1.5767e-05	5.43458e-05	0.000118933	2.1532e-05	NA	0.000117826
AT3G05760	C2H2 and C2HC zinc fingers superfamily protein	0.100794	0.0681009	0.0639699	0.185195	0.164061	0.195578	0.22495	0.175478	0.185646	0.0771406	0.168533	0.130158	0.157787	0.17598	0.125834	0.102481	0.130078	0.062098	0.0928885
AT3G21175	ZML1 (ZIM-LIKE 1); transcription factor	0.0262778	0.0100036	0.00681613	0.0392715	0.0678031	0.07133	0.0537105	0.0639997	0.042896	0.136706	0.050848	0.0530066	0.079165	0.0584536	0.0386651	0.0479318	0.0216392	0.0123354	0.0102441
AT3G24050	GATA transcription factor 1 (GATA-1)	0.00439259	0.00179196	0.000961929	0.00433957	0.00981638	0.00617634	0.00384961	0.00520994	0.00301133	0.00899804	0.00707632	0.00634849	0.00544524	0.00410433	0.00183637	0.00402533	0.00231403	0.00108314	0.00152114
AT3G10470	zinc finger (C2H2 type) family protein	0.00135416	0.000687572	NA	0.000170641	0.000677241	0.000514605	0.00172392	0.00130956	0.000564876	0.00135606	0.000692177	0.00120882	0.00130609	0.000982837	0.00181777	0.00128734	0.00163754	0.00034628	NA
AT3G13810	ATIDD11 (ARABIDOPSIS THALIANA INDETERMINATE(ID)-DOMAIN 11); nucleic acid binding / transcription factor/ zinc ion binding	0.0143385	0.0101869	0.00525329	0.0414366	0.0854404	0.0668589	0.0110166	0.0154196	0.00798512	0.0136908	0.00947031	0.00778239	0.0147067	0.0139455	0.0121163	0.0144111	0.0161525	0.00765533	0.00977636
AT3G50870	MNP (MONOPOLE); transcription factor	0.00846428	0.00445074	0.00131033	0.00745158	0.011388	0.00801955	0.0135493	0.0139596	0.00693848	0.0118004	0.00650515	0.00442062	0.0129694	0.00943268	0.0082906	0.0111208	0.00735498	0.00404806	0.00429736
AT3G14740	PHD finger family protein	0.0336472	0.0211985	0.014879	0.0878945	0.0986845	0.101006	0.0623725	0.0541929	0.0458784	0.046386	0.0319553	0.0279762	0.0398781	0.041024	0.0317254	0.0271987	0.0413554	0.025123	0.0302644
AT3G51080	GATA TRANSCRIPTION FACTOR 6, GATA6	0.0375995	0.0214162	0.0177513	0.0215139	0.0434787	0.0358131	0.0596319	0.0630585	0.0448114	0.0637316	0.0390239	0.0299692	0.0483624	0.037186	0.028377	0.029629	0.0393877	0.0154333	0.0226664
AT3G19580	AZF2 (ARABIDOPSIS ZINC-FINGER PROTEIN 2); nucleic acid binding / transcription factor/ zinc ion binding	0.0592182	0.00875569	0.0195293	0.0102458	0.0100855	0.0146624	0.0146543	0.0225742	0.0118756	0.0307163	0.0195896	0.00848281	0.0291765	0.0212706	0.0138539	0.0157881	0.0343963	0.0338238	0.0153556
AT5G50010	SACL2	0.00617192	0.00335661	0.00297515	0.0123282	0.0144475	0.00832623	0.00764471	0.0112855	0.00792746	0.0275076	0.0109864	0.0129768	0.0183251	0.0157624	0.0185656	0.0146392	0.00606704	0.00757564	0.00563151
AT5G50915	basic helix-loop-helix (bHLH) family protein	0.299969	0.367345	0.310357	0.0427343	0.0774032	0.0828963	0.154115	0.35847	0.206144	0.316716	0.190443	0.160449	0.0293933	0.101869	0.109659	0.139585	0.145782	0.335343	0.0714232
AT5G44080	bZIP transcription factor family protein	0.0380739	0.0191763	0.0200692	0.0451505	0.0941443	0.0840635	0.0739944	0.0631758	0.0612029	0.0898847	0.0703006	0.0391727	0.0808776	0.0828689	0.0607202	0.0566676	0.0312335	0.011964	0.0106623
AT5G51790	basic helix-loop-helix (bHLH) DNA-binding superfamily protein	0.00149502	0.000719946	0.000668991	0.00049859	0.000206146	0.000688602	0.00078692	0.000926452	0.000334751	0.00406996	0.00529254	0.00135091	0.00339802	0.00539628	0.00183378	0.00406684	0.000210037	0.00263791	NA
AT5G49450	ATBZIP1, BASIC LEUCINE-ZIPPER 1, BZIP1	0.0376836	0.0117885	0.0250427	0.0246473	0.020367	0.0265256	0.0614169	0.058186	0.0409765	0.138854	0.168044	0.0405572	0.104786	0.136452	0.0672489	0.0527824	0.0283906	0.0193578	0.0143057
AT5G54680	ILR3 (IAA-LEUCINE RESISTANT3); DNA binding / transcription factor	0.516026	0.35954	0.294606	0.428389	0.430242	0.443736	0.545978	0.587208	0.550549	1.21792	0.571457	0.518268	0.862619	0.647384	0.548646	0.502137	0.542435	0.43617	0.37665
AT5G65210	TGA1; DNA binding / calmodulin binding / transcription factor	0.0298862	0.0250192	0.0271779	0.0520855	0.0553022	0.0734219	0.0514284	0.0444894	0.0342658	0.0820699	0.0380996	0.0304308	0.0595345	0.0470549	0.0553639	0.0443047	0.0345942	0.0224752	0.0352822
AT5G56960	basic helix-loop-helix (bHLH) DNA-binding family protein	0.000798832	0.000384493	0.000267901	0.00191427	0.000721917	0.00120627	0.00107995	0.000246968	0.00223957	0.00134047	7.32455e-05	0.00074466	0.000370763	7.28607e-05	0.000300924	0.000204372	0.000329409	0.000683653	0.00106128
AT1G19350	BES1, BRASSINAZOLE-RESISTANT 2, BRI1-EMS-SUPPRESSOR 1, BZR2	0.352584	0.19485	0.209353	0.294865	0.597898	0.508587	0.293969	0.331072	0.267271	0.645815	0.330379	0.20752	0.361176	0.507881	0.2585	0.471885	0.167491	0.173106	0.107032
AT5G57150	basic helix-loop-helix (bHLH) family protein	0.0172656	0.0167632	0.0200712	0.0215979	0.019749	0.0243195	0.0554221	0.0598058	0.0586194	0.0964797	0.0507457	0.0554089	0.0750146	0.0447145	0.0391161	0.0413438	0.0228399	0.0202122	0.0238145
AT1G75080	BRASSINAZOLE-RESISTANT 1, BZR1	0.081668	0.063582	0.0556783	0.111874	0.189701	0.164732	0.137863	0.132092	0.10409	0.344019	0.137327	0.0878124	0.141566	0.173671	0.117712	0.137369	0.0601464	0.0350772	0.0231462
AT1G78700	brassinosteroid signalling positive regulator-related	0.0303298	0.0206298	0.0129166	0.0445702	0.0573448	0.0413515	0.0524539	0.0408267	0.0345677	0.0575282	0.0526601	0.0331121	0.0681794	0.0825055	0.038431	0.040161	0.0218646	0.0209024	0.0141955
AT5G61270	PHYTOCHROME-INTERACTING FACTOR7, PIF7	0.116854	0.238775	0.255312	0.257192	0.227664	0.280197	0.16123	0.133512	0.241515	0.247304	0.0804402	0.107776	0.0838367	0.0508503	0.0521522	0.0624901	0.149778	0.208137	0.195934
AT3G50750	brassinosteroid signalling positive regulator-related	0.0350977	0.0250464	0.0274371	0.0440204	0.0548129	0.0568473	0.103503	0.0741204	0.0733769	0.12559	0.111667	0.0800638	0.127069	0.135538	0.0632426	0.0450512	0.0650795	0.0316947	0.0516704
AT5G62610	basic helix-loop-helix (bHLH) family protein	0.0493037	0.0361795	0.0272099	0.0692352	0.0749942	0.0723821	0.086697	0.0733392	0.0873071	0.127642	0.0673796	0.0672064	0.0337169	0.0689686	0.0632231	0.0530558	0.046788	0.0440755	0.0338086
AT4G18890	brassinosteroid signalling positive regulator-related	0.0216164	0.0135144	0.0116869	0.0342277	0.0534458	0.0458919	0.0368337	0.0375479	0.023619	0.0586737	0.0219784	0.0195727	0.0368038	0.0276635	0.0382255	0.0255836	0.0196474	0.00921003	0.00697166
AT5G64340	SAC51, SUPPRESSOR OF ACAULIS 51	0.087427	0.0308498	0.0163788	0.273161	0.154667	0.122356	0.153595	0.143704	0.0824825	0.271442	0.152377	0.0821416	0.197866	0.167121	0.143093	0.141623	0.048001	0.027076	0.0235951
AT4G36780	BEH2, BES1/BZR1 HOMOLOG 2	0.0278159	0.00960024	0.00737723	0.0301175	0.0458909	0.0497655	0.0564583	0.05708	0.052184	0.0833821	0.0427274	0.0332439	0.0730855	0.0531116	0.0366326	0.0343981	0.0260036	0.0127517	0.00951926
AT3G54810	BME3/BME3-ZF (BLUE MICROPYLAR END3); transcription factor	0.226568	0.547491	0.197844	0.193785	0.30077	0.211919	0.17096	0.294556	0.181766	0.53778	0.400462	0.176031	0.167295	0.346482	0.1205	0.113472	0.0667447	0.429887	0.0229176
AT3G60530	zinc finger (GATA type) family protein	0.022513	0.00978071	0.0121885	0.055982	0.0848241	0.079159	0.0667554	0.0986783	0.0666624	0.148254	0.10194	0.0549716	0.0625247	0.121392	0.0494392	0.0472881	0.0234732	0.0135656	0.00885905
AT4G17570	zinc finger (GATA type) family protein	0.107969	0.0819117	0.0662242	0.172469	0.1303	0.165516	0.188141	0.177823	0.140803	0.283933	0.162184	0.142193	0.186296	0.148406	0.142647	0.133911	0.116495	0.110642	0.0910132
AT4G24470	ZIM (ZINC-FINGER PROTEIN EXPRESSED IN INFLORESCENCE MERISTEM); transcription factor	0.105152	0.0877136	0.0847388	0.192116	0.151274	0.185601	0.231307	0.165008	0.179735	0.255241	0.160403	0.135885	0.209762	0.155515	0.136988	0.118037	0.118331	0.103132	0.0719418
AT4G26150	CGA1 (CYTOKININ-RESPONSIVE GATA FACTOR 1); transcription factor	0.0583685	0.0650765	0.0303237	0.162906	0.323418	0.302206	0.10588	0.0859521	0.160512	0.0628982	0.0326343	0.102602	0.037998	0.0207231	0.0186753	0.0207721	0.0356598	0.0377175	0.030314
AT3G44750	HD2A (HISTONE DEACETYLASE 2A); nucleic acid binding / zinc ion binding	0.259454	0.125622	0.0830967	1.14546	1.86478	1.96568	1.10468	1.2297	0.860628	0.736694	0.490583	0.509974	0.4828	0.409991	0.15526	0.197235	0.145017	0.0781032	0.0689101
AT4G32890	GATA TRANSCRIPTION FACTOR 9, GATA9	0.012545	0.011569	0.00660274	0.0179768	0.0234573	0.0209023	0.0110822	0.0206696	0.00860002	0.0293746	0.0184046	0.0165065	0.0278625	0.0256934	0.014649	0.0197052	0.0067636	0.00571362	0.00244058
AT3G45260	zinc finger (C2H2 type) family protein	0.0625307	0.0846766	0.0746834	0.270714	0.258524	0.306836	0.289367	0.153661	0.223671	0.282513	0.160902	0.0640187	0.138334	0.0969511	0.108516	0.0883459	0.0696449	0.061938	0.0419053
AT4G34680	GATA TRANSCRIPTION FACTOR 3, GATA3	0.0447727	0.024926	0.0250568	0.0660682	0.0814501	0.0875875	0.0729046	0.0827912	0.054275	0.09631	0.0376531	0.0488209	0.0629732	0.0326651	0.0435422	0.0365497	0.0483233	0.0286544	0.0446528
AT4G36240	GATA TRANSCRIPTION FACTOR 7, GATA7	0.0724688	0.040425	0.0206811	0.0883833	0.10756	0.124106	0.121873	0.0966805	0.108713	0.121289	0.0508513	0.0686599	0.0996907	0.0451905	0.0694098	0.0555008	0.0691599	0.0442708	0.0672827
AT3G46080	C2H2-type zinc finger family protein	0.00829363	0.00633075	0.0135213	0.00185159	0.00083186	0.00217987	0.00663617	0.00496704	0.00526273	0.00576339	0.00332426	0.00282617	0.00237049	0.00190856	0.00224437	0.00280873	0.00319157	0.0160844	0.00447293
AT4G36620	zinc finger (GATA type) family protein	0.00705207	0.00407827	0.000809212	0.00700022	0.00942202	0.00862893	0.0121495	0.0152208	0.0065725	0.0191436	0.00825218	0.0070696	0.0185289	0.00859622	0.00837653	0.0112333	0.00742785	0.00205626	0.00189184
AT3G46090	ZAT7	0.0773133	0.170581	0.281054	0.0223928	0.00930983	0.0108449	0.0797587	0.073522	0.11482	0.0690141	0.0133803	0.0168048	0.0199906	0.00926021	0.0241257	0.0293409	0.0370512	0.282912	0.0455891
AT5G25830	zinc finger (GATA type) family protein	0.00502569	0.0024427	0.001855	0.0107905	0.0148176	0.0140306	0.00822716	0.00966831	0.00502671	0.0132751	0.00485517	0.00336805	0.0104476	0.00563274	0.0102217	0.00910661	0.00495692	0.000899189	0.00255158
AT3G47890	ubiquitin carboxyl-terminal hydrolase-related	0.0297573	0.0274744	0.0376477	0.047586	0.0822791	0.0610761	0.0635793	0.0800614	0.0585636	0.146753	0.0701983	0.0612849	0.0935591	0.0724319	0.0470087	0.0487518	0.0321976	0.0173432	0.0214449
AT5G26930	zinc finger (GATA type) family protein	0.000841263	0.000631871	0.000527314	8.87226e-05	8.81752e-05	0.000272237	0.00166579	0.00110717	0.00175401	0.00112818	0.000446294	0.00170843	0.000357752	0.000141821	0.000280945	0.000459371	0.00106168	0.000733358	0.000552183
AT3G49930	zinc finger (C2H2 type) family protein	0.000790501	0.000460463	NA	0.00188209	0.00132323	0.00182533	0.000127249	0.00140228	0.000772596	0.00744351	0.0060928	0.00225996	0.0084342	0.00762281	0.0057288	0.00598074	0.000383938	0.000923926	0.000449634
AT5G47140	GATA TRANSCRIPTION FACTOR 27, GATA27	0.105016	0.0572795	0.030454	0.101876	0.087933	0.103637	0.134106	0.110201	0.0703024	0.146963	0.0912355	0.0820839	0.129558	0.0933049	0.0849696	0.074356	0.0760671	0.0591535	0.0665216
AT3G50700	ATIDD2 (ARABIDOPSIS THALIANA INDETERMINATE(ID)-DOMAIN 2); nucleic acid binding / transcription factor/ zinc ion binding	0.00388737	0.0019029	0.000376603	0.0115213	0.0134329	0.0116881	0.0100862	0.016785	0.010515	0.0449357	0.0309888	0.0112914	0.0321026	0.0358656	0.0216302	0.0180259	0.00227749	0.000856787	0.000809648
AT5G65320	basic helix-loop-helix (bHLH) family protein	0.00537574	0.00599319	0.00684624	0.00204032	0.0031451	0.00389097	0.0082029	0.0102962	0.00829194	0.0145105	0.00525485	0.0111229	0.00932975	0.00548029	0.00861283	0.0133391	0.0062409	0.00911408	0.0126177
AT1G06040	STO (SALT TOLERANCE); transcription factor/ zinc ion binding	0.656599	0.421251	0.300914	1.02225	1.42589	1.47098	0.907014	0.86865	0.689807	1.48241	0.748846	0.638989	1.08411	0.780092	0.374426	0.48132	0.64507	0.43112	0.270345
AT5G65640	BHLH093 (BETA HLH PROTEIN 93); DNA binding / transcription factor	0.0243894	0.022951	0.0292422	0.0228819	0.0217477	0.0187643	0.0672623	0.0731421	0.029827	0.132939	0.0613506	0.0746584	0.0299266	0.108939	0.0808705	0.0731541	0.0401498	0.0238133	0.0540521
AT1G25440	B-BOX DOMAIN PROTEIN 15, BBX15	1.10333	0.61609	0.887139	0.982214	0.475369	1.00126	1.4259	1.72405	1.64343	3.24197	1.91611	0.888358	0.821826	2.07148	1.40622	1.44424	1.48974	0.744991	1.6031
AT5G67060	HEC1 (HECATE 1); transcription factor	0.000327519	0.000233805	0.000699022	0.000612453	0.000902606	0.000506623	0.000710197	0.00113422	0.000685029	0.00475631	0.00538294	0.00447983	0.00289206	0.010763	0.000728201	0.00169056	0.000522495	0.000151809	0.000451798
AT1G28050	zinc finger (B-box type) family protein	0.00337974	0.0024133	0.0020198	0.02426	0.0220323	0.0299985	0.0120326	0.0165203	0.0260553	0.0437068	0.0294659	0.0272945	0.0313502	0.0619457	0.0447093	0.0446037	0.00589607	0.00359569	0.00250752
AT5G67110	ALC (ALCATRAZ); DNA binding / transcription factor	0.0076966	0.00511867	0.00126745	0.00373241	0.00347678	0.00340354	0.00623106	0.00591328	0.00547237	0.0213358	0.00620194	0.00661779	0.0174045	0.00534247	0.00571669	0.00692344	0.00423446	0.00467798	0.00287552
AT1G49130	B-BOX DOMAIN PROTEIN 17, BBX17	0.0151543	0.00532524	0.0160134	0.0238589	0.0175427	0.019927	0.44193	0.469365	0.334165	1.08542	0.814502	0.177231	0.17914	0.652181	0.074909	0.19942	0.054469	0.0198362	0.022404
AT1G14685	BPC2 (BASIC PENTACYSTEINE 2)	0.107544	0.0902166	0.108292	0.253515	0.222404	0.261891	0.254173	0.217307	0.325616	0.327864	0.233068	0.174995	0.337789	0.287377	0.20162	0.211786	0.127005	0.0925347	0.0995145
AT1G68120	ATBPC3/BBR/BPC3/BPC3 (BASIC PENTACYSTEINE 3); DNA binding / transcription factor	0.00729146	0.0032847	0.00259582	0.00736337	0.00651199	0.00933607	0.00681499	0.00953592	0.00723368	0.0131111	0.00660475	0.00591116	0.00355045	0.00716912	0.00540698	0.00650282	0.00644934	0.00427718	0.00816518
AT1G68190	zinc finger (B-box type) family protein	0.0506828	0.0213568	0.0273983	0.0349233	0.0301811	0.0292707	0.263156	0.276955	0.131071	0.598153	0.388041	0.0796135	0.145502	0.371724	0.110666	0.124225	0.0716402	0.0289085	0.0320775
AT2G21240	ATBPC4/BBR/BPC4/BPC4 (BASIC PENTACYSTEINE 4); DNA binding / transcription factor	0.0713289	0.046643	0.0367942	0.147214	0.1273	0.168006	0.185199	0.191876	0.070162	0.372321	0.183602	0.144368	0.12578	0.223051	0.112563	0.133619	0.0768654	0.0518275	0.0548379
AT1G68520	zinc finger (B-box type) family protein	0.47883	0.150837	0.291048	0.810521	0.699872	0.889704	0.795231	0.786456	0.740934	2.16254	1.23231	0.420479	0.657067	0.994004	0.782146	0.848635	0.455814	0.120171	0.386655
AT2G35550	ATBPC7/BBR/BPC7/BPC7 (BASIC PENTACYSTEINE 7); DNA binding / transcription factor	0.00208455	0.00264173	0.00284699	0.00260972	0.00161403	0.00207875	0.00182625	0.00165888	0.000609728	0.00440535	0.00178416	0.00159464	0.00126277	0.00162583	0.00263706	0.00100129	0.00266383	0.00192142	0.00176316
AT1G73870	zinc finger (B-box type) family protein	0.499706	0.245648	0.318979	0.756531	0.600744	0.715097	0.359253	0.286897	0.360575	0.294789	0.131662	0.222023	0.0912801	0.138419	0.0553039	0.0940521	0.716576	0.462765	0.675493
AT4G01930	DC1 domain-containing protein	0.950522	0.0259693	0.0514206	0.00594631	0.0296865	0.0941802	0.0341103	0.0124514	0.0136291	1.16026	0.0218993	0.957362	0.0350044	0.00772688	0.0110201	0.331774	0.0312258	0.0672561	0.484872
AT4G38910	BASIC PENTACYSTEINE 5, BPC5	0.000624434	0.00016647	NA	0.000862206	0.0004822	0.000653207	0.000764602	0.000393429	0.000615558	0.000837536	0.000717142	0.000366174	0.000319277	0.00010878	0.00068203	0.000794019	0.000368363	0.000515258	0.000670655
AT1G78600	zinc finger (B-box type) family protein	0.0101998	0.013451	0.0152267	0.047252	0.0597965	0.0682819	0.0560211	0.0521721	0.0629288	0.156564	0.0672611	0.0938839	0.051569	0.0757093	0.0363422	0.0639554	0.0165627	0.0138754	0.00912114
AT5G42520	ATBPC6/BBR/BPC6/BPC6 (BASIC PENTACYSTEINE 6); DNA binding / transcription factor	0.158268	0.144911	0.165757	0.385375	0.290699	0.386207	0.207916	0.194659	0.248479	0.343068	0.210918	0.140401	0.260889	0.24417	0.155827	0.202534	0.184218	0.155956	0.180369
AT2G21320	zinc finger (B-box type) family protein	0.315204	0.125532	0.104028	0.500397	0.545777	0.698291	0.073968	0.0681114	0.0643344	0.110194	0.0529862	0.127686	0.160745	0.0426015	0.0517419	0.0635628	0.281461	0.160267	0.138203
AT5G49300	GATA TRANSCRIPTION FACTOR 16, GATA16	0.00657022	0.00445054	0.00390325	0.0153	0.0175071	0.0189107	0.00741716	0.00758814	0.00958984	0.0166077	0.00735915	0.00796653	0.0102439	0.00978328	0.00787471	0.00443732	0.00679043	0.00530262	0.00466678
AT5G56860	GNC (GATA, NITRATE-INDUCIBLE, CARBON METABOLISM-INVOLVED); transcription factor	0.239074	0.105234	0.0818193	0.294529	0.487942	0.445744	0.350805	0.291231	0.279783	0.386735	0.200959	0.249932	0.055228	0.270427	0.218862	0.232038	0.1889	0.11117	0.143675
AT5G66320	zinc finger (GATA type) family protein	0.0596392	0.0261586	0.0172822	0.07762	0.134641	0.0895229	0.0737189	0.0902454	0.0432489	0.133109	0.0633666	0.0556796	0.0177383	0.0807784	0.085892	0.0783389	0.0404119	0.0295432	0.0242483
AT3G57480	zinc finger (C2H2 type, AN1-like) family protein	0.0154865	0.0118413	0.00694339	0.0167924	0.0228525	0.023735	0.0418148	0.0377733	0.0412493	0.0377956	0.0294404	0.0205366	0.00741183	0.0430016	0.0307915	0.0310252	0.0178961	0.00606571	0.0100767
AT1G08465	YAB2, YABBY2	0.0939049	0.0853612	0.0641178	0.144478	0.207807	0.243803	0.18038	0.187282	0.15069	0.272915	0.134704	0.123828	0.206293	0.164908	0.129957	0.125976	0.0866814	0.0822697	0.0568245
AT3G57670	NTT (NO TRANSMITTING TRACT); nucleic acid binding / transcription factor/ zinc ion binding	0.00369594	0.00211953	0.00108694	0.00489253	0.00464602	0.00381697	0.00429032	0.00674954	0.0029457	0.00711221	0.00189563	0.00424816	0.000516003	0.00264263	0.00464904	0.00564266	0.00376635	0.00103615	0.0017988
AT3G58070	GIS (GLABROUS INFLORESCENCE STEMS); nucleic acid binding / transcription factor/ zinc ion binding	0.0295283	0.0290896	0.0233735	0.088285	0.0747108	0.0909559	0.0427611	0.0350202	0.0262794	0.0661259	0.0264243	0.0463756	0.066762	0.0258941	0.0390164	0.0248748	0.0601112	0.0355233	0.0475766
AT1G69180	CRC (CRABS CLAW); transcription factor	0.00111923	0.00166778	0.000423044	0.00283563	0.0048985	0.0035615	0.00316245	0.00448975	0.00147451	0.00513271	0.00198758	0.00107173	0.000134797	0.000567174	0.000910058	0.00179799	0.00118845	0.00156071	0.000614979
AT3G60580	zinc finger (C2H2 type) family protein	0.00572622	0.00394319	0.00339324	0.00536164	0.00940878	0.00850796	0.00800516	0.00819477	0.00497359	0.00625725	0.00508567	0.00722668	0.00125902	0.0057834	0.00652718	0.00601767	0.0055727	0.00322005	0.00319906
AT3G62240	zinc finger (C2H2 type) family protein	0.0406422	0.022266	0.0101323	0.0472567	0.111967	0.0768159	0.0576683	0.0627507	0.0448298	0.108124	0.0492662	0.0405895	0.0715686	0.0615567	0.040074	0.0516181	0.0273385	0.0197901	0.0129324
AT2G45190	AFO (ABNORMAL FLORAL ORGANS); transcription factor	0.0584631	0.0186925	0.00809015	0.0861799	0.14408	0.111376	0.0833067	0.0926498	0.049855	0.107387	0.0550748	0.0444825	0.0223334	0.0742429	0.0563116	0.0506073	0.0473685	0.022355	0.00996056
AT4G02670	ATIDD12 (ARABIDOPSIS THALIANA INDETERMINATE(ID)-DOMAIN 12); nucleic acid binding / transcription factor/ zinc ion binding	0.00306409	0.00224432	NA	0.00287035	0.00245729	0.00237399	0.00214898	0.00316515	0.00201936	0.00596195	0.00137605	0.00160648	0.000203	0.00158146	0.00230371	0.00429998	0.00272205	0.00124782	0.00180989
AT4G00180	YAB3, YABBY3	0.242442	0.228676	0.152023	0.300273	0.414357	0.369075	0.262717	0.310278	0.286328	0.36144	0.234477	0.256038	0.337835	0.279783	0.199499	0.21168	0.206378	0.194489	0.132556
AT4G12240	zinc finger (C2H2 type) family protein	0.00780294	0.00719529	0.00763769	0.0283552	0.0250149	0.033946	0.0230201	0.014268	0.0191247	0.0176155	0.00867589	0.0126727	0.0147929	0.0132061	0.0087392	0.0085427	0.00799249	0.00594847	0.00681822
AT1G13400	JGL/NUB (NUBBIN); nucleic acid binding / zinc ion binding	0.00451736	0.00257979	0.00124846	0.00486458	0.005685	0.00573709	0.00733467	0.00486629	0.00201375	0.00904365	0.00241621	0.00130023	0.00811393	0.00234459	0.00535957	0.00271621	0.0051238	0.00233971	0.00230647
AT4G15420	PRLI-interacting factor K	0.0535819	0.0347742	0.04633	0.194146	0.151025	0.20427	0.0977325	0.0963462	0.0889578	0.157181	0.0825113	0.0858021	0.0181174	0.0975893	0.07274	0.068573	0.0733016	0.0613074	0.0392455
AT4G16610	zinc finger (C2H2 type) family protein	0.00431566	0.00527515	0.00472618	0.00697783	0.0101556	0.00931016	0.00841007	0.00941314	0.0053191	0.0180466	0.00938703	0.0117774	0.00988171	0.00911251	0.0146185	0.0125899	0.00436017	0.00648802	0.00387557
AT3G14020	CCAAT-binding transcription factor (CBF-B/NF-YA) family protein	0.0128784	0.00820968	0.00460742	0.0108619	0.0123681	0.0158456	0.0122956	0.0102298	0.0126275	0.0173819	0.0122278	0.0130092	0.0153839	0.0166504	0.0135827	0.0117835	0.0128208	0.00849942	0.00939588
AT4G25610	zinc finger (C2H2 type) family protein	0.004047	0.0017153	0.0009213	0.00964255	0.0249776	0.0141728	0.00941914	0.0113843	0.00601903	0.0130074	0.0120151	0.00877862	0.00417311	0.0136045	0.00832029	0.00762255	0.00323683	0.00198419	0.000708994
AT3G20910	CCAAT-binding transcription factor (CBF-B/NF-YA) family protein	0.0176889	0.0153177	0.00908523	0.0359118	0.0509569	0.0311369	0.0269428	0.0276035	0.0213297	0.0255688	0.0281725	0.0202952	0.0136453	0.0315197	0.0264935	0.0220233	0.0215333	0.0183062	0.0227639
AT5G06510	CCAAT-binding transcription factor (CBF-B/NF-YA) family protein	0.000465909	0.000636408	0.0004325	0.00069035	0.000469106	0.00158748	0.000650814	0.000603626	0.000730836	0.00168739	0.000730851	0.000643645	0.00136656	0.000526785	0.00134879	0.000686557	0.00112569	0.000320799	0.000207407
AT4G27240	zinc finger (C2H2 type) family protein	0.0183106	0.00559803	0.0072366	0.0192902	0.030843	0.0266324	0.0314632	0.0298262	0.0277343	0.0264093	0.0165559	0.0148522	0.018321	0.0246819	0.0160099	0.017567	0.0250992	0.0123233	0.0101709
AT5G12840	HAP2A (EMBRYO DEFECTIVE 2220); transcription factor	0.111429	0.0993889	0.0831203	0.113434	0.0849827	0.109096	0.135879	0.137523	0.12249	0.190963	0.131347	0.12576	0.12693	0.117807	0.0849788	0.0892824	0.151516	0.144064	0.154177
AT4G31420	zinc finger (C2H2 type) family protein	0.034028	0.0306539	0.0284623	0.117666	0.146536	0.142826	0.0685683	0.0578452	0.0776866	0.0906065	0.0505317	0.0592798	0.0648074	0.0804698	0.078595	0.0636919	0.0481238	0.0373417	0.0326686
AT2G13570	CCAAT-box binding transcription factor, putative	0.00188309	0.00125379	0.000439262	0.000526488	0.0016291	0.000890126	0.00147705	0.00159425	0.00126546	0.00157226	0.000669796	0.00113143	0.00140512	0.000832191	0.00231766	0.00200107	0.00225487	0.00116591	0.000129814
AT2G27470	CCAAT-box binding transcription factor subunit HAP3-related	0.0303871	0.0182171	0.00948489	0.10788	0.110889	0.143305	0.0983816	0.0886359	0.0557732	0.0817064	0.06559	0.0592148	0.0552786	0.0599215	0.0488354	0.0318892	0.0296766	0.0136315	0.0128666
AT5G01160		0.0224053	0.0114429	0.00769905	0.0394652	0.108542	0.0338718	0.0467184	0.0265945	0.0406127	0.0424561	0.0165571	0.0260039	0.0367479	0.0515906	0.0384148	0.0330943	0.0246759	0.00740787	0.00994628
AT2G37060	NUCLEAR FACTOR Y, SUBUNIT B8, NF-YB8	0.0197923	0.0169039	0.0102741	0.0437806	0.0558518	0.05678	0.102546	0.0583536	0.078337	0.0589182	0.0446318	0.0613861	0.0435245	0.053152	0.0453882	0.0462501	0.0330379	0.0208603	0.0199012
AT2G38880	ATHAP3/ATNF-YB1/HAP3/HAP3A (NUCLEAR FACTOR Y SUBUNIT B1); transcription factor	0.0385796	0.0319987	0.0255227	0.0749461	0.121639	0.0881092	0.0952033	0.0592278	0.0861915	0.0657091	0.0632924	0.0448114	0.0481286	0.0682883	0.0574268	0.0496836	0.0462054	0.0293023	0.0272317
AT5G03150	JKD (JACKDAW); nucleic acid binding / protein binding / protein homodimerization/ transcription factor/ zinc ion binding	0.00417909	0.00164866	0.00046889	0.00684824	0.0205341	0.0120962	0.0104438	0.0116762	0.0128034	0.0152012	0.0182602	0.0201372	0.00442489	0.0316482	0.00910463	0.0137822	0.00333397	0.00131643	0.00293481
AT1G52150	ATHB-15 (INCURVATA 4); DNA binding / transcription factor	0.0484425	0.0199066	0.0185968	0.0647181	0.140624	0.0629748	0.057657	0.0775502	0.0515848	0.0955496	0.0639641	0.054417	0.0832121	0.0664734	0.0676099	0.0559941	0.029434	0.0131435	0.0225652
AT3G46640	PCL1, PHYTOCLOCK 1	0.0112898	0.00714913	0.00388577	0.0499155	0.101673	0.0695879	0.0213461	0.034252	0.0367993	0.197108	0.143212	0.0912208	0.259671	0.347486	0.303851	0.338259	0.00875591	0.00436935	0.00174336
AT1G62360	STM (SHOOT MERISTEMLESS); transcription factor	NA	0.00524233	0.000820598	0.00914305	0.0192784	0.00398313	0.0109925	0.00849469	0.00743442	0.0133641	0.00778942	0.00808276	0.0121464	0.013246	0.0143518	0.00759646	0.0094689	0.00238271	0.00212232
AT1G62990	KNAT7 (Knotted-like Arabidopsis thaliana); DNA binding / transcription factor	0.00589429	0.00569457	0.00158892	0.00553168	0.0312241	0.00870587	0.00619731	0.00154675	0.00557838	0.00861228	0.00829175	0.00839267	0.00412135	0.00633692	0.00991108	0.00804565	0.0071461	0.00449029	0.00351575
AT4G13640	UNE16 (unfertilized embryo sac 16); transcription factor	0.0383622	0.0273066	0.0242126	0.095308	0.131275	0.121003	0.1138	0.123483	0.0897938	0.15381	0.12148	0.0803231	0.0520086	0.122926	0.112577	0.089728	0.0499574	0.0399461	0.0386626
AT1G69780	ATHB13; DNA binding / transcription factor	0.043746	0.0417282	0.0339465	0.0540253	0.11686	0.0877232	0.0587711	0.0679677	0.0763898	0.110604	0.0856583	0.0648535	0.0211551	0.10753	0.0676953	0.074856	0.0434251	0.0358429	0.0244085
AT4G17695	KAN3 (KANADI 3); DNA binding / transcription factor	0.0211775	0.0211429	0.00899108	0.0176749	0.0221473	0.0203632	0.0169476	0.0157817	0.0143428	0.0240108	0.0172193	0.0225535	0.0202124	0.0169145	0.0221311	0.0278169	0.0163326	0.0164312	0.0128944
AT1G70510	KNAT2 (KNOTTED-LIKE FROM ARABIDOPSIS THALIANA 2); transcription factor	0.00470849	0.00418375	0.00355411	0.00504934	0.0105126	0.00311669	0.00626193	0.00762392	0.00536413	0.00811101	0.00569672	0.00605735	0.0109416	0.0075372	0.00828352	0.00629865	0.0108025	0.00457133	0.00482843
AT4G18020	APRR2 (PSEUDO-RESPONSE REGULATOR 2); transcription factor	0.028388	0.0164307	0.00767647	0.0193243	0.0378543	0.0237799	0.0388554	0.0473446	0.0435058	0.0478645	0.0323056	0.0253949	0.0343963	0.0378858	0.0353492	0.035805	0.0223289	0.0119409	0.017442
AT1G70920	homeobox-leucine zipper protein, putative / HD-ZIP transcription factor, putative	0.00451375	0.0017923	0.00140611	0.00308653	0.00545404	0.00417368	0.00475988	0.00426319	0.00341058	0.00442143	0.00489964	0.00471319	0.00332628	0.00427661	0.00371411	0.00290117	0.00298787	0.000600451	0.00104212
AT4G28610	PHR1 (PHOSPHATE STARVATION RESPONSE 1); transcription factor	0.153306	0.0925313	0.0737461	0.423866	0.506112	0.568443	0.28047	0.307616	0.236493	0.3557	0.229855	0.184523	0.216705	0.241777	0.204328	0.234	0.149439	0.0987738	0.117876
AT1G73360	HDG11 (HOMEODOMAIN GLABROUS11); DNA binding / transcription factor	0.0100326	0.00902061	0.003349	0.0125001	0.0292802	0.0240183	0.0162343	0.0171756	0.0156519	0.0152687	0.0153117	0.0120075	0.0112895	0.0108037	0.013493	0.0168741	0.00895044	0.00592953	0.00393262
AT4G37180	myb family transcription factor	0.0437388	0.0210196	0.0184602	0.0549218	0.105804	0.0848292	0.13586	0.131036	0.0841896	0.149528	0.0898995	0.058666	0.0733031	0.0838917	0.0631253	0.0663909	0.0402969	0.0308291	0.0305622
AT1G75410	BLH3; DNA binding / transcription factor	0.104772	0.076252	0.0590043	0.145444	0.164083	0.190163	0.114226	0.0551841	0.0899999	0.130218	0.105245	0.0795538	0.0802594	0.0833879	0.0828371	0.11307	0.0997199	0.0915443	0.0767559
AT5G05090	myb family transcription factor	0.0082122	0.00552755	0.00754033	0.0203234	0.0157565	0.0207724	0.0358327	0.0294118	0.0199444	0.0552666	0.0366121	0.0274661	0.0604082	0.0447699	0.0393971	0.0513719	0.00610118	0.0104727	0.00472957
AT5G06800	myb family transcription factor	0.00212732	0.00155385	0.00148261	0.00157375	0.00101518	0.0016117	0.00228215	0.00176213	0.00166041	0.00174249	0.00153294	0.00155585	0.00221157	0.00143969	0.00190572	0.00183987	0.00173182	0.00067644	0.00122298
AT1G79840	GL2 (GLABRA 2); DNA binding / transcription factor	0.0224876	0.0237594	0.0251936	0.0224644	0.0505323	0.043373	0.0374214	0.0526458	0.0511512	0.0526073	0.0428165	0.0257663	0.0306519	0.0306538	0.0242124	0.0257081	0.0273131	0.0222328	0.0195003
AT5G16560	KAN (KANADI); transcription factor	0.0178866	0.0241339	0.0139158	0.022157	0.0427398	0.0444627	0.0291724	0.0352064	0.0427119	0.0466549	0.0426809	0.0298793	0.0246233	0.0438793	0.0256639	0.034223	0.0141379	0.0102268	0.00893509
AT2G01430	homeobox-leucine zipper protein 17 (HB-17) / HD-ZIP transcription factor 17	0.00471233	0.00321476	0.0011424	0.00975364	0.01041	0.00791255	0.00731143	0.00606394	0.00560859	0.0049267	0.00715028	0.00703343	0.00364983	0.00708672	0.00626226	0.00460004	0.00661571	0.00426921	0.00317739
AT5G03510	zinc finger (C2H2 type) family protein	0.00752451	0.00304848	0.00160825	0.00679918	0.0228893	0.0100072	0.00808506	0.0086779	0.00492511	0.012137	0.00506359	0.00555897	0.00758981	0.00692766	0.00727827	0.00490822	0.00381884	0.00281458	0.00094348
AT3G53340	transcription factor	7.60212e-06	5.11039e-05	NA	0.000184937	0.000337868	0.000367328	0.000511649	0.000196241	0.000117747	0.000231534	0.000161244	0.000127629	6.41016e-05	0.000254787	1.07672e-05	1.87017e-05	2.87782e-05	9.84439e-05	1.36276e-05
AT5G03740	HD2C (HISTONE DEACETYLASE 2C); nucleic acid binding / zinc ion binding	0.205181	0.111521	0.16251	0.396276	0.633031	0.534327	0.445506	0.508765	0.476509	0.470521	0.257501	0.329897	0.269703	0.300718	0.190587	0.222443	0.136151	0.119091	0.109521
AT4G14540	CCAAT-box binding transcription factor subunit B (NF-YB) (HAP3 ) (AHAP3) family	0.210849	0.181777	0.252766	0.16709	0.191862	0.145407	0.562576	0.340173	0.39943	0.655978	0.466192	0.323949	0.413563	0.530891	0.387461	0.329626	0.256013	0.353198	0.394498
AT5G04340	C2H2 (ZINC FINGER OF ARABIDOPSIS THALIANA 6); nucleic acid binding / transcription factor/ zinc ion binding	0.0258101	0.00784362	0.0180418	0.0448181	0.0506233	0.0758783	0.0160796	0.00535571	0.0281574	0.0110314	0.0078583	0.0105681	0.00704095	0.0101525	0.00706474	0.00651402	0.00671343	0.0349815	0.00841557
AT5G47640	CCAAT-box binding transcription factor subunit B (NF-YB) (HAP3 ) (AHAP3) family (Hap3b)	0.113132	0.071552	0.0813136	0.0718447	0.0713931	0.0734732	0.079066	0.0656839	0.0573837	0.0873513	0.0705855	0.0396496	0.0690738	0.0911636	0.147052	0.11488	0.128678	0.0909103	0.139917
AT5G04390	zinc finger (C2H2 type) family protein	0.00233329	0.00190532	0.00179753	0.00174711	0.00514784	0.00383259	0.00318997	0.00197779	0.00127954	0.00321078	0.00103832	0.0012751	0.00101728	0.00132796	0.00121986	0.0013909	0.00214491	0.00242114	0.000978388
AT5G47670	CCAAT-box binding transcription factor family protein / leafy cotyledon 1-related (L1L)	0.000359137	0.000614056	0.000382601	0.000651602	0.000639582	0.000846544	0.00114032	0.000555258	0.000445422	0.000918206	0.0010272	0.000745702	0.000941411	0.000640103	0.00111237	0.000530759	0.000547538	0.000525364	0.000590862
AT1G07980	histone-like transcription factor (CBF/NF-Y) family protein	0.0828441	0.0891825	0.0756917	0.0874175	0.0935818	0.102844	0.160894	0.133121	0.163324	0.242181	0.144259	0.16183	0.131024	0.124412	0.102684	0.102246	0.0715775	0.101059	0.112558
AT1G08970	HAP5C (HEME ACTIVATED PROTEIN 5C); DNA binding / transcription factor	0.116712	0.085899	0.0518482	0.309738	0.356079	0.423718	0.243569	0.250991	0.191651	0.261106	0.229194	0.156578	0.0995817	0.232311	0.130859	0.163801	0.105857	0.089156	0.0734248
AT5G06650	GIS2 (GLABROUS INFLORESCENCE STEMS 2); nucleic acid binding / transcription factor/ zinc ion binding	0.000966254	0.001474	NA	0.000449156	0.00221007	0.00116233	0.00107731	0.000775135	0.000500573	0.000444676	0.000324409	0.000431365	0.000753141	0.000612016	0.000426804	0.00092581	0.000926076	0.000440457	0.000873552
AT1G54830	CCAAT-box binding transcription factor Hap5a, putative	0.0232838	0.00786027	0.00466211	0.0410495	0.0882031	0.0607536	0.0507175	0.0575232	0.0421014	0.0765266	0.0494332	0.0377691	0.0526202	0.0592732	0.0339997	0.0391806	0.0161552	0.00853082	0.00856861
AT5G09740	HAM2 (HISTONE ACETYLTRANSFERASE OF THE MYST FAMILY 2); H3/H4 histone acetyltransferase/ nucleic acid binding / zinc ion binding	0.042879	0.0186106	0.0136028	0.0591697	0.0960469	0.0759146	0.0959188	0.0673948	0.0593164	0.0996743	0.0691777	0.0590537	0.0830029	0.0949912	0.0558516	0.06682	0.0211398	0.0202011	0.015233
AT1G56170	HAP5B (Heme activator protein (yeast) homolog 5B); DNA binding / transcription factor	0.0446577	0.0440054	0.038462	0.055679	0.0732063	0.0754113	0.0423734	0.0173806	0.0417334	0.0296699	0.0136873	0.0161407	0.0122624	0.00900132	0.0124869	0.0207861	0.0359416	0.042722	0.0410316
AT5G10970	zinc finger (C2H2 type) family protein	0.00761765	0.0199764	0.00971252	0.00699578	0.0139612	0.0110352	0.0113864	0.0155648	0.0138336	0.0192286	0.012386	0.0169153	0.00561004	0.0134103	0.0102313	0.0114681	0.0094481	0.00760627	0.0072843
AT3G12480	NUCLEAR FACTOR Y, SUBUNIT C11, NF-YC11	0.0545325	0.036167	0.0292629	0.0774494	0.145327	0.119818	0.100337	0.0928787	0.102164	0.111518	0.0746297	0.0738801	0.081128	0.0742899	0.052955	0.066572	0.0356623	0.0405983	0.0288038
AT5G14010	KNU, KNUCKLES	6.0678e-05	0.000136826	0.000762022	5.16566e-05	6.2329e-05	0.000128893	0.00016051	1.49819e-05	0.000181958	8.78697e-05	6.99278e-05	9.77741e-05	5.73958e-05	8.31014e-05	3.96174e-05	3.0583e-05	6.11814e-05	0.000137333	0.000310567
AT3G48590	NUCLEAR FACTOR Y, SUBUNIT C1, ATHAP5A, HAP5A, NF-YC1	0.0492844	0.0305854	0.04127	0.0860306	0.103309	0.0961615	0.144292	0.109495	0.108385	0.181695	0.125488	0.0844412	0.108384	0.141984	0.102207	0.0886158	0.0503664	0.0333831	0.0518783
AT5G14140		0.00282651	0.0018961	0.00111495	0.013881	0.0301988	0.0163847	0.00787472	0.0074319	0.00350818	0.0130687	0.00463339	0.00476149	0.00264237	0.0102105	0.00555113	0.00463433	0.00190226	0.000887391	0.000850442
AT5G27910	CCAAT-box binding transcription factor Hap5a, putative	0.000284139	8.88357e-05	0.000232848	0.000915521	0.00162076	0.000746953	0.00108354	0.000815311	0.00040211	0.00128245	0.00117239	0.000868674	0.00159768	0.00157667	0.00102892	0.000931436	0.000304116	0.000222508	NA
AT5G38140	NUCLEAR FACTOR Y, SUBUNIT C12, NF-YC12	0.0463715	0.0669457	0.0759684	0.0163152	0.0174137	0.0204871	0.0340349	0.0383857	0.0518306	0.0776526	0.0430855	0.0578109	0.0679516	0.0473446	0.0632571	0.0719107	0.0558972	0.0861814	0.0998486
AT5G18240	MYR1 (MYB-RELATED PROTEIN 1); transcription factor	0.00747256	0.00665937	0.00521048	0.0135375	0.0611489	0.0276421	0.0263297	0.0275407	0.0264784	0.0351301	0.0268855	0.0276902	0.031619	0.0329413	0.0187289	0.0164034	0.00770441	0.00441665	0.00432072
AT5G29000	myb family transcription factor	0.0162641	0.0104965	0.00835018	0.0290716	0.0534225	0.047333	0.018479	0.0235274	0.0243685	0.0242808	0.0183444	0.0158642	0.016279	0.0180601	0.0187649	0.0141898	0.0114224	0.00855634	0.00780129
AT2G02540	ATHB21/ZFHD4 (ZINC FINGER HOMEODOMAIN 4); DNA binding / transcription factor	0.00647834	0.00200401	0.00258045	0.0115707	0.0300833	0.0163808	0.0111129	0.0114046	0.00599299	0.0127363	0.00983072	0.00244489	0.00921117	0.00643751	0.00839749	0.00593091	0.00325465	0.000947586	0.00242953
AT5G42630	ATS/KAN4 (ABERRANT TESTA SHAPE); DNA binding / transcription factor	0.00324248	0.00255766	0.000968148	0.00421017	0.0068022	0.00453934	0.00249026	0.00415338	0.00285041	0.00246573	0.00207436	0.00192083	0.00436589	0.00301027	0.00450576	0.00315876	0.00226357	0.000936524	0.00189053
AT2G16400	BLH7 (BELL1-LIKE HOMEODOMAIN 7); DNA binding / transcription factor	0.0306698	0.0256362	0.0215362	0.0658398	0.125417	0.125186	0.0491316	0.0651511	0.0609644	0.0827491	0.0706528	0.0515346	0.0564683	0.0622466	0.0574201	0.0565733	0.0272654	0.0224475	0.0312611
AT5G44190	GLK2 (GOLDEN2-LIKE 2); DNA binding / transcription factor	0.752043	0.473704	0.51573	1.2011	1.25123	1.25465	0.768213	0.63225	0.696689	1.05896	0.608	0.786987	0.702593	0.810437	0.330879	0.448968	0.8663	0.458261	0.645056
AT5G45580		0.000987535	0.00057133	0.000996808	0.00121896	0.00148698	0.00228801	0.00137951	0.00101517	0.000922174	0.00119248	0.000582922	0.000863559	0.00112506	0.00221446	0.00153127	0.00104098	0.000640011	0.000251574	0.000264125
AT2G18550	ATHB21/HB-2 (homeobox-2); DNA binding / transcription factor	0.000226917	0.000248074	0.000787474	0.000274851	0.000657342	0.000648847	0.0013061	NA	0.00155573	0.00165073	0.00149653	0.000889092	0.00163712	0.00112137	0.00113511	0.00153233	0.000420097	NA	5.13982e-05
AT5G59570	[AT5G59570, myb family transcription factor];[AT3G46640, PCL1 (PHYTOCLOCK 1); DNA binding / transcription factor]	0.00251419	0.00282051	0.00281739	0.00458017	0.00567475	0.00671255	0.00226194	0.00237001	0.00204588	0.0148847	0.00950152	0.00817922	0.0207862	0.0342491	0.0581637	0.0517095	0.00499142	0.00740401	0.00605416
AT2G22430	ATHB6 (ARABIDOPSIS THALIANA HOMEOBOX PROTEIN 6); transcription factor	0.347105	0.146465	0.106268	0.350986	0.539925	0.510909	0.655577	0.80797	0.565896	0.965762	0.794087	0.583334	0.600574	1.02732	0.608707	0.693666	0.280526	0.214972	0.233992
AT2G22800	HAT9 (homeobox-leucine zipper protein 9); DNA binding / transcription factor	0.0182563	0.0065753	0.00627063	0.0145714	0.0167786	0.0145459	0.021221	0.016797	0.01262	0.0263831	0.0255128	0.0158983	0.0201364	0.0244709	0.0125245	0.0140773	0.0156904	0.00863756	0.0207918
AT1G44810	GEBP-LIKE 4, GPL4	0.117615	0.107778	0.0947022	0.175541	0.217578	0.228719	0.302617	0.317202	0.273159	0.307126	0.258577	0.26209	0.199708	0.236584	0.130369	0.167879	0.11738	0.099232	0.10596
AT2G23760	BEL1-LIKE HOMEODOMAIN 4, BLH4, SAW2, SAWTOOTH 2	0.0868388	0.0377713	0.0236978	0.175946	0.299212	0.264696	0.163774	0.195653	0.144312	0.246505	0.309288	0.210662	0.176468	0.319536	0.110764	0.115222	0.0702492	0.0449383	0.0377852
AT1G61730	DNA-binding storekeeper protein-related	0.126311	0.0652662	0.040382	0.37821	0.797853	0.56198	0.244313	0.26661	0.18602	0.307795	0.23061	0.198137	0.231676	0.255354	0.148624	0.166826	0.0738591	0.0579282	0.0460328
AT2G27990	BLH8 (BEL1-LIKE HOMEODOMAIN 8); DNA binding / transcription factor	0.00709972	0.00635395	0.0055706	0.00641311	0.0130258	0.00917994	0.00546552	0.00694309	0.00601228	0.00520493	0.00640945	0.00758873	0.00552147	0.00645865	0.00586607	0.00994623	0.00451093	0.0104319	0.00630845
AT2G28610	PRS (PRESSED FLOWER); transcription factor	0.000355269	0.000322169	NA	0.000291573	0.000670376	0.00022814	0.000592139	0.000537243	0.000140614	0.000888082	0.000199597	0.000191036	0.000111621	0.000361145	9.66391e-05	0.000518006	0.000293034	8.96922e-05	NA
AT2G25650	DNA-binding storekeeper protein-related	0.0341953	0.027966	0.0384527	0.0511749	0.0688744	0.0597001	0.0883877	0.0880306	0.122413	0.0972678	0.0651872	0.0692717	0.0737174	0.0727384	0.0604242	0.0581765	0.037464	0.0395224	0.0447048
AT5G16470	zinc finger (C2H2 type) family protein	0.886562	0.454718	0.43881	0.791022	1.46029	1.17619	1.26612	0.885333	0.969764	1.37187	1.13709	1.02246	1.34207	1.26346	0.714903	0.943339	0.725912	0.646045	0.435006
AT5G43250	NUCLEAR FACTOR Y, SUBUNIT C13, NF-YC13	0.0215608	0.0155708	0.00810338	0.0441598	0.0590944	0.0745358	0.0458715	0.0375352	0.0309609	0.035565	0.0292305	0.0335795	0.0305059	0.0351286	0.0247813	0.0280748	0.0196483	0.0151703	0.0124909
AT5G16540	ZFN3 (ZINC FINGER PROTEIN 3); nucleic acid binding	0.0329043	0.0154629	0.0379475	0.0413017	0.0562791	0.0447788	0.0406698	0.0350542	0.0281079	0.0598539	0.015184	0.0222201	0.0558615	0.0237951	0.0309525	0.0322641	0.0466888	0.0321929	0.00981114
AT5G50470	CCAAT-box binding transcription factor Hap5a, putative	0.000262838	9.32092e-05	0.000997711	0.000179195	0.000171738	0.000253779	0.000487624	0.000364685	0.000473363	0.000345583	0.000303961	0.000655978	0.000156122	0.000478946	0.0005657	0.000626681	9.91247e-05	0.000206456	0.00111394
AT5G18550	nucleic acid binding	0.0220629	0.0109824	0.00655482	0.0418411	0.0977049	0.0641441	0.0400547	0.0380013	0.0458877	0.0375746	0.028816	0.0266181	0.0323714	0.031412	0.0260736	0.0296553	0.0164274	0.0110612	0.00736001
AT5G63470	NUCLEAR FACTOR Y, SUBUNIT C4, NF-YC4	0.00958846	0.00435159	0.0030568	0.0229976	0.060979	0.0411322	0.103795	0.121211	0.0532004	0.147555	0.152416	0.0531884	0.102471	0.166677	0.0581088	0.0751845	0.0180445	0.00451328	0.00375718
AT5G25160	ZFP3 (ZINC FINGER PROTEIN 3); nucleic acid binding / transcription factor/ zinc ion binding	0.00557598	0.00486102	0.00291292	0.00884205	0.0156744	0.00599365	0.00726632	0.0113249	0.00759601	0.00857413	0.00481765	0.00435428	0.00686757	0.00778192	0.00524796	0.00507937	0.00654753	0.00265143	0.00179507
AT5G26610	D111/G-patch domain-containing protein	0.0609179	0.0751139	0.103784	0.0993246	0.107218	0.107281	0.136705	0.115729	0.171324	0.169213	0.098978	0.0931045	0.124547	0.120643	0.0778801	0.0863279	0.0822268	0.11407	0.127946
AT5G37890	ATSINAL7, SINA LIKE 7, SINAL7	0.0468604	0.0421238	0.042478	0.0847694	0.115289	0.104082	0.0855598	0.0764617	0.103955	0.0846513	0.0244909	0.0580976	0.0228853	0.0708095	0.0597029	0.0594587	0.043541	0.0400706	0.0597589
AT5G39550	protein kinase family protein	0.0295158	0.0198675	0.0178608	0.0728095	0.12293	0.0980521	0.0583948	0.0539785	0.0339484	0.0467337	0.0354999	0.0381081	0.0464602	0.0475021	0.0355365	0.0292967	0.0285619	0.0229609	0.0200744
AT2G20110	tesmin/TSO1-like CXC domain-containing protein	0.00338249	0.00137852	0.00045409	0.0033439	0.0084764	0.00520842	0.00592999	0.0107136	0.00651654	0.00933682	0.00683604	0.00325087	0.0065485	0.00550911	0.00355135	0.0041497	0.00232423	0.000524404	0.00088746
AT3G04850	Tesmin/TSO1-like CXC domain-containing protein	0.00497646	0.0044506	0.00304241	0.00879404	0.0146263	0.0111559	0.00902087	0.0123942	0.00820602	0.0139805	0.00900353	0.00969887	0.0101368	0.00958576	0.00921712	0.0095126	0.00608403	0.00738886	0.00504202
AT5G40710	zinc finger (C2H2 type) family protein	0.0260585	0.0121764	0.00797359	0.0470649	0.0871361	0.0799843	0.0766212	0.0761001	0.0557652	0.0761453	0.0621622	0.0499388	0.0514738	0.0638967	0.0353571	0.0489823	0.0208842	0.0163878	0.0127599
AT3G16160	transcription factor	0.000760119	0.000267775	0.00133886	0.00097021	0.00194703	0.00169843	0.00199863	0.0020089	0.0029151	0.00360992	0.000982193	0.000847509	0.00165837	0.00122037	0.00170733	0.00159267	0.000922194	0.000625028	0.00125302
AT2G36340	GEBP-LIKE PROTEIN 3, GPL3	0.0114686	0.00740764	0.00758766	0.0166666	0.0229506	0.0291698	0.0239358	0.0240819	0.0215328	0.0237876	0.0225576	0.0192301	0.0226877	0.0275066	0.0194594	0.0180264	0.0126851	0.00656501	0.0108429
AT3G04930		0.0721798	0.0752043	0.0403892	0.110009	0.29542	0.169317	0.142349	0.13674	0.138999	0.151382	0.117775	0.0955013	0.117521	0.119152	0.0875315	0.114679	0.0694167	0.0649356	0.0517965
AT2G34710	PHB (PHABULOSA); DNA binding / transcription factor	0.0352461	0.0391238	0.0318118	0.0336427	0.0679854	0.0340374	0.0386263	0.0426577	0.0329738	0.0466475	0.0352093	0.0402289	0.0453931	0.0346552	0.0391976	0.0398752	0.0380123	0.0299334	0.021555
AT4G00250	TSTKL2	0.000720049	0.000623986	0.000519587	0.00142025	0.00262867	0.00194283	0.00304769	0.00189672	0.00132891	0.00152724	0.000555794	0.000604358	0.00203593	0.000843686	0.00106528	0.000523561	0.000535718	0.000585573	0.00123932
AT2G35940	BLH1 (embryo sac development arrest 29); DNA binding / transcription factor	0.39472	0.238496	0.180611	0.27725	0.689072	0.502038	0.375191	0.3683	0.465232	0.335459	0.243739	0.296931	0.249183	0.198328	0.203584	0.225144	0.296559	0.318085	0.247364
AT4G00270	DNA-binding storekeeper protein-related	0.0338304	0.0147819	0.00930436	0.0257482	0.0886877	0.0693516	0.085857	0.100294	0.0489566	0.0827711	0.0670182	0.0719527	0.0895584	0.0666377	0.0778786	0.0776719	0.0525134	0.0199813	0.0193665
AT2G36610	ARABIDOPSIS THALIANA HOMEOBOX PROTEIN 22, ATHB22, HB22, HOMEOBOX PROTEIN 22	0.000229338	8.51926e-05	0.00038761	0.000147816	0.00069269	0.000435153	0.000576606	0.000533926	NA	0.000352314	0.000337443	0.000179251	0.000410568	0.000172346	0.000276921	0.000345178	0.000385047	0.000272053	0.000329501
AT4G00270		0.0570939	0.0275083	0.0249571	0.0561586	0.105572	0.0795475	0.101254	0.115833	0.0967105	0.166606	0.0930154	0.0894436	0.0773022	0.111046	0.121492	0.130071	0.0558969	0.0290346	0.0334526
AT2G44910	homeobox-leucine zipper protein 4 (HB-4) / HD-ZIP protein 4	0.00141812	0.00105545	0.000551445	0.00326145	0.00921021	0.00626402	0.00536262	0.0033668	0.00249245	0.00300386	0.00418035	0.00162516	0.00185378	0.00445593	0.00211477	0.00232143	0.00244828	0.00068358	0.00132718
AT4G00390	transcription regulator	0.000429458	0.000456463	0.000189994	0.000226049	0.00118121	0.00042475	0.000739925	0.000834332	0.000854269	0.000548064	0.000599835	0.000597715	0.000329152	0.000765548	0.000285698	0.000302815	0.000287064	0.000548222	0.000337052
AT2G46680	ATHB-7 (ARABIDOPSIS THALIANA HOMEOBOX 7); transcription factor	0.0649495	0.0562351	0.0632379	0.0333749	0.0627587	0.0615526	0.0453265	0.0806719	0.0240475	0.0755175	0.0589479	0.0267296	0.0392745	0.0295906	0.0587326	0.0478836	0.0708327	0.108206	0.0830031
AT3G01220	ATHB20 (ARABIDOPSIS THALIANA HOMEOBOX PROTEIN 20); DNA binding / transcription factor	0.00254788	0.00293547	0.000566636	0.001508	0.00571209	0.00389499	0.00167991	0.00322786	0.0022665	0.00279521	0.00219911	0.00202575	0.00155757	0.00455033	0.00107921	0.00162238	0.00229867	0.00387539	0.000396
AT3G01470	ARABIDOPSIS THALIANA HOMEOBOX 1, ATHB-1, ATHB1, HAT5, HB-1, HD-ZIP-1, HOMEOBOX 1, HOMEODOMAIN PROTEIN FROM ARABIDOIPSIS THALIANA 5	0.255301	0.220969	0.152903	0.183669	0.270805	0.237376	0.269063	0.23544	0.212732	0.391502	0.250591	0.321915	0.341552	0.356815	0.256894	0.422539	0.272018	0.283347	0.213035
AT4G25210	transcription regulator	0.281224	0.324164	0.281832	0.450705	0.605438	0.627035	0.514682	0.461344	0.59646	0.443781	0.352159	0.37971	0.300516	0.321992	0.22577	0.257574	0.239357	0.349976	0.180158
AT5G14280	GEBP-LIKE PROTEIN 2, GPL2	0.00823192	0.00557546	0.00411866	0.00488434	0.00772088	0.00489701	0.00628106	0.0139383	0.00704776	0.0199946	0.0156448	0.016892	0.0171254	0.0171446	0.0165731	0.0117213	0.00708638	0.00701051	0.00543411
AT5G28040		0.0964594	0.0857761	0.101712	0.163211	0.209067	0.1965	0.197603	0.14052	0.188076	0.172242	0.122548	0.135194	0.15191	0.10844	0.116786	0.127461	0.101497	0.089495	0.114601
AT3G11260	WOX5, WOX5B, WUSCHEL RELATED HOMEOBOX	0.000917538	0.000232777	0.000680081	0.000837538	0.00301781	0.00196485	0.0075262	0.0114742	0.0107796	0.0103768	0.00741506	0.00501043	0.00389542	0.00311091	0.00157118	0.00263541	0.000319245	0.000505617	NA
AT5G28040	transcription regulator	0.0949806	0.0865866	0.101861	0.163795	0.246775	0.229793	0.200762	0.147825	0.224691	0.185608	0.139928	0.146919	0.151971	0.14663	0.130645	0.171297	0.120099	0.0930838	0.101227
AT3G18010	WOX1, WUSCHEL RELATED HOMEOBOX 1	0.0275433	0.00817177	0.0102766	0.0306013	0.0746501	0.0418987	0.0103117	0.0106853	0.00766067	0.00353712	0.00428622	0.00310417	0.00382508	0.00221861	0.00491741	0.00351759	0.0257103	0.00564415	0.00723468
AT3G22760	SOL1 (TSO1-Like); transcription factor	0.0233854	0.0250066	0.0110435	0.0278992	0.047093	0.0289616	0.0450517	0.0548879	0.0500557	0.0659305	0.0482799	0.0421477	0.0387204	0.0347119	0.0339849	0.0396911	0.01853	0.0228715	0.0127344
AT5G43170	AZF3 (ARABIDOPSIS ZINC-FINGER PROTEIN 3); nucleic acid binding / transcription factor/ zinc ion binding	0.0108401	0.0121567	0.00995458	0.0155806	0.023677	0.0261405	0.012437	0.0129707	0.0257868	0.0151692	0.0119718	0.0125066	0.0126619	0.0140249	0.00937714	0.010957	0.0100234	0.00982393	0.00775362
AT3G22780	TSO1 (CHINESE FOR 'UGLY'); transcription factor	0.0248633	0.0129233	0.00594232	0.0345524	0.143762	0.0684181	0.0462317	0.0653219	0.0345542	0.0489391	0.0485405	0.0339393	0.0265578	0.0453273	0.0293022	0.0344322	0.0146679	0.00963692	0.00377776
AT4G14770	tesmin/TSO1-like CXC domain-containing protein	0.0292314	0.0261258	0.0125572	0.0298516	0.0523522	0.0332414	0.0411312	0.0443629	0.0350192	0.0405633	0.0360692	0.0306929	0.0259949	0.0361014	0.0319337	0.0355803	0.0275386	0.0333106	0.0187476
AT5G44160	NUC (NUTCRACKER); nucleic acid binding / transcription factor/ zinc ion binding	0.00339414	0.00144033	0.00223569	0.00318459	0.00630362	0.00308251	0.00572029	0.00403102	0.00296707	0.00880189	0.00201384	0.00320454	0.00391957	0.00374984	0.0026576	0.00507894	0.00209072	0.00125056	0.000629008
AT4G29000	tesmin/TSO1-like CXC domain-containing protein	0.0178414	0.00842296	0.0102639	0.0252056	0.0527278	0.0447601	0.0421145	0.042491	0.0393882	0.046788	0.0329238	0.0229864	0.0285665	0.0313077	0.0209572	0.0194147	0.0160382	0.00989781	0.0120859
AT5G25790	Tesmin/TSO1-like CXC domain-containing protein	0.00089677	0.000736811	0.000471511	0.00144748	0.00540161	0.00449882	0.00409839	0.00461357	0.00488736	0.00609745	0.00598464	0.00372837	0.00380233	0.00547999	0.00308527	0.00293882	0.000765359	0.000534287	0.000343606
AT5G52010	zinc finger (C2H2 type) family protein	0.123461	0.0941509	0.103458	0.185427	0.255409	0.225097	0.239304	0.26231	0.204508	0.308098	0.167496	0.226627	0.118206	0.209297	0.118942	0.165935	0.112676	0.122289	0.0900425
AT1G47870	ATE2F2/ATE2FC/E2FC (ARABIDOPSIS HOMOLOG OF E2F C); DNA binding / protein heterodimerization/ transcription factor	0.0238649	0.0142622	0.00905063	0.0364098	0.0756633	0.0682719	0.0409767	0.0390765	0.0291529	0.0355239	0.0288121	0.0260135	0.0280896	0.0392182	0.0269932	0.0309452	0.0172898	0.014631	0.00879722
AT2G36010	E2F3 (E2F TRANSCRIPTION FACTOR-3); transcription factor	0.00721894	0.00631831	0.00531434	0.0163098	0.039042	0.0244784	0.00766805	0.0094961	0.00584983	0.00787716	0.00835119	0.00705517	0.00614528	0.00694128	0.00579008	0.00681223	0.00461492	0.0043127	0.00441324
AT3G01330	DEL3 (DP-E2F-like 3); transcription factor	0.005561	0.00277029	0.00115608	0.00525399	0.0132962	0.00875987	0.00722413	0.0100881	0.00534531	0.012869	0.00917965	0.00615191	0.00864862	0.00733028	0.00735497	0.0064733	0.00365081	0.00120058	0.000915074
AT5G54630	zinc finger protein-related	0.0554655	0.0196232	0.0169325	0.0759758	0.146343	0.130403	0.108976	0.124893	0.0898631	0.150278	0.12352	0.0781528	0.0657143	0.121407	0.0489983	0.0715763	0.0554049	0.0226478	0.0282084
AT3G48160	DEL1, DP-E2F-LIKE 1, E2F-LIKE 3, E2FE, E2L3	0.00882498	0.00241724	0.00205346	0.0176437	0.039277	0.0284376	0.0140772	0.0165285	0.00970888	0.0131371	0.0110519	0.00754732	0.00927225	0.0132581	0.00733905	0.00932167	0.0073458	0.00398479	0.00249694
AT5G02470	DPA; transcription factor	0.000503327	0.00071131	0.000413409	0.00178397	0.00454539	0.00295699	0.00287734	0.00134276	0.00108239	0.00435658	0.00300377	0.00265346	0.000651362	0.00310593	0.00120517	0.00198601	0.000531044	0.00012701	NA
AT5G57520	ZFP2 (ZINC FINGER PROTEIN 2); nucleic acid binding / transcription factor/ zinc ion binding	0.00120927	0.000528961	0.00063392	0.00138502	0.00301777	0.00160358	0.00578712	0.0024817	0.00178833	0.00158732	0.00152404	0.000974818	0.000889442	0.00249229	0.000867414	0.000992517	0.00178681	0.000378512	0.00100382
AT5G03415	DPB	0.0109575	0.00624876	0.00320658	0.0175366	0.05679	0.0293459	0.0257181	0.0223826	0.0209475	0.0265744	0.0218744	0.0166368	0.0173433	0.0230639	0.0144954	0.01621	0.00874649	0.00625847	0.00589285
AT5G59820	RHL41 (RESPONSIVE TO HIGH LIGHT 41); nucleic acid binding / transcription factor/ zinc ion binding	0.076001	0.0236982	0.0607106	0.0466387	0.055723	0.089066	0.0474043	0.0354473	0.0760887	0.0352748	0.00938736	0.0166584	0.00612428	0.0118453	0.0172654	0.0225118	0.0169862	0.148258	0.0288638
AT5G14960	DEL2/E2FD/E2L1 (DP-E2F-LIKE 2); DNA binding / transcription factor	0.00152019	0.000282101	0.000907949	0.00425269	0.00199507	0.00520391	0.00436904	0.00512589	0.00356472	0.00847452	0.00587134	0.00322331	0.00764656	0.00705827	0.00412292	0.0044562	0.00150432	0.000498571	0.000796777
AT1G05055	ATGTF2H2/GTF2H2 (GENERAL TRANSCRIPTION FACTOR IIH 2); general RNA polymerase II transcription factor	0.0212003	0.0103438	0.00358662	0.0265861	0.0734426	0.0649185	0.0397871	0.0445093	0.0375096	0.0475731	0.0432404	0.0390451	0.0353024	0.0432769	0.0221554	0.0277904	0.0154074	0.00768895	0.00832474
AT3G19510	homeobox protein (HAT 3.1)	0.00792573	0.00575459	0.00323042	0.0151948	0.0361122	0.031736	0.021226	0.0221944	0.0182256	0.020071	0.0206139	0.0148537	0.0164809	0.0218948	0.0115394	0.0125413	0.00650987	0.00722327	0.00380191
AT3G27970		0.00471767	0.00270046	0.00241139	0.00194267	0.0027348	0.00213424	0.00389173	0.00340695	0.00542664	0.0019049	0.000914607	0.000687548	0.000369482	0.000931832	0.000852828	0.000169166	0.00320192	0.00305269	0.00143578
AT4G26170	similar to unknown protein [Arabidopsis thaliana] (TAIR:AT5G56780.1); similar to effector of transcription [Brassica napus] (GB:AAT00536.1)	0.000453192	0.000542595	0.000609807	0.00104777	0.00190348	0.0011254	0.00161634	0.0018072	0.00193651	0.00144559	0.000777676	0.00157394	0.000739138	0.000798047	0.000311179	0.000552414	0.000267777	0.000801536	0.00147248
AT3G49530	ANAC062 (Arabidopsis NAC domain containing protein 62); transcription factor	0.158722	0.126547	0.131142	0.0750137	0.121954	0.114643	0.131256	0.134522	0.118142	0.148295	0.0907766	0.0691498	0.0467625	0.0941449	0.0759145	0.113667	0.066973	0.301494	0.0429978
AT1G01160	GIF2 (GRF1-INTERACTING FACTOR 2)	0.0859447	0.0436703	0.0600537	0.0769449	0.132359	0.10597	0.133901	0.169678	0.128457	0.195598	0.137505	0.118043	0.0584824	0.14134	0.095264	0.0874992	0.0579692	0.0582882	0.0591164
AT4G00850	GIF3 (GRF1-INTERACTING FACTOR 3)	0.0323088	0.0319415	0.0365508	0.0190653	0.0241121	0.0250758	0.0364172	0.0409875	0.0440617	0.0370521	0.0321846	0.0249686	0.0137456	0.0344239	0.0197572	0.0277667	0.0323128	0.0328203	0.0206546
AT5G28640	AN3 (ANGUSITFOLIA3)	0.058289	0.0268257	0.00980047	0.0975681	0.179443	0.127948	0.0966311	0.0999095	0.0780292	0.126349	0.0864337	0.0447825	0.0650965	0.0924554	0.0409715	0.0715697	0.0331567	0.0412348	0.0192521
AT1G07520	scarecrow transcription factor family protein	0.00992128	0.00683921	0.00434489	0.0106515	0.0191424	0.0202635	0.0163921	0.00808825	0.0124033	0.0156493	0.0156927	0.0081771	0.0103528	0.0148737	0.0114062	0.0142721	0.00851585	0.00983828	0.00386539
AT1G07530	scarecrow-like transcription factor 14 (SCL14)	0.0288462	0.0204962	0.0115915	0.0354695	0.0763977	0.0599841	0.0538714	0.019186	0.0507403	0.0526237	0.0531212	0.0305904	0.0129123	0.0449273	0.0280546	0.0380659	0.0213189	0.0192269	0.0122113
AT3G60390	HAT3 (homeobox-leucine zipper protein 3); transcription factor	0.0265729	0.0112922	0.00953551	0.022287	0.0501669	0.0438985	0.0711737	0.0437021	0.0426215	0.04866	0.060759	0.0220462	0.0483091	0.0766223	0.0341254	0.0409976	0.0271887	0.0132131	0.0138812
AT1G14920	GAI (GA INSENSITIVE); transcription factor	0.123517	0.163525	0.115009	0.129236	0.238441	0.193936	0.346554	0.342553	0.256579	0.479567	0.703054	0.31998	0.317044	0.870333	0.207165	0.260859	0.116836	0.12156	0.0705118
AT3G61150	HDG1 (HOMEODOMAIN GLABROUS1); DNA binding / transcription factor	0.0546677	0.0530711	0.0421033	0.0963463	0.135841	0.158073	0.156698	0.116481	0.172003	0.118216	0.123892	0.0925347	0.0988363	0.111787	0.123914	0.13556	0.0580201	0.069519	0.0753866
AT1G21450	SCL1 (SCARECROW-LIKE 1); transcription factor	0.0249137	0.0131799	0.00624336	0.0205653	0.0762814	0.0443899	0.041994	0.0499847	0.0245162	0.0453202	0.0427487	0.0225007	0.0300482	0.0454989	0.0265395	0.0311611	0.0181422	0.0127081	0.00900213
AT3G61890	ATHB-12 (ARABIDOPSIS THALIANA HOMEOBOX PROTEIN 12); transcription factor	0.150284	0.032867	0.053695	0.117397	0.154442	0.182479	0.0778715	0.0758612	0.0799103	0.0514375	0.048457	0.0380019	0.0264941	0.0374305	0.0389432	0.0409802	0.204058	0.145734	0.224352
AT1G50420	SCL3 (SCARECROW-LIKE 3); transcription factor	0.130928	0.0936551	0.079446	0.0832655	0.10368	0.111813	0.133095	0.123704	0.175933	0.0862417	0.0715279	0.0857341	0.0162184	0.0437653	0.0600284	0.0554375	0.105596	0.0981157	0.144088
AT3G61910	NST2 (NAC SECONDARY WALL THICKENING PROMOTING FACTOR2); transcription factor	0.00119137	0.000246429	NA	2.17187e-05	5.60922e-06	NA	0.000121265	0.000494729	NA	0.000157641	0.000403743	0.000590367	0.00014557	0.000348384	0.000414734	0.0003332	0.00114741	0.00138814	0.000489531
AT1G50600	SCL5; transcription factor	0.0704538	0.0850435	0.0885277	0.099207	0.137966	0.140477	0.118011	0.125658	0.141986	0.112092	0.114075	0.0810964	0.088162	0.108856	0.0711611	0.0759404	0.078919	0.0991014	0.0785225
AT4G00730	ANL2 (ANTHOCYANINLESS 2); transcription factor	0.109928	0.13356	0.105544	0.193362	0.367745	0.413053	0.18757	0.172477	0.226188	0.203124	0.0661003	0.130883	0.175162	0.221712	0.157811	0.200643	0.110351	0.105818	0.0872888
AT5G60470	zinc finger (C2H2 type) family protein	0.000639999	0.000408637	0.000725252	0.000158852	0.000428394	0.000308767	0.000128006	0.000471863	0.000338149	0.000489439	0.000108123	0.000208408	0.000401347	0.000242272	0.000218947	0.000216351	9.38936e-05	0.000182782	0.000190125
AT5G22220	E2F1; transcription factor	0.0105594	0.00748841	0.00767496	0.0150075	0.0447232	0.0262689	0.0217642	0.0228711	0.0364119	0.0166763	0.0168258	0.0164902	0.0122579	0.0167917	0.0102756	0.015074	0.0116782	0.0138547	0.013598
AT1G73730	EIL3 (ETHYLENE-INSENSITIVE3-LIKE3); transcription factor	0.0176503	0.00718545	0.00383154	0.0109423	0.0959088	0.0478679	0.0215293	0.0215494	0.0115038	0.0278187	0.0200822	0.0133545	0.0180812	0.0154723	0.0128486	0.0177602	0.0103749	0.00552527	0.0036796
AT5G63280	zinc finger (C2H2 type) family protein	0.0231857	0.0156589	0.0133657	0.0284928	0.0604461	0.0506419	0.0562594	0.0591848	0.0576166	0.0691987	0.0481358	0.0505667	0.0557184	0.0513522	0.0285113	0.0379099	0.0285823	0.0150054	0.0130782
AT2G27050	EIL1 (ETHYLENE-INSENSITIVE3-LIKE 1); transcription factor	0.083276	0.0447193	0.0353022	0.113643	0.332216	0.248604	0.25386	0.102627	0.16439	0.292317	0.319995	0.173115	0.185074	0.422288	0.117816	0.183757	0.0825372	0.0435261	0.0337179
AT5G64610	HAM1, HISTONE ACETYLTRANSFERASE OF THE MYST FAMILY 1	0.0177718	0.00764014	0.0061108	0.0195086	0.0429014	0.0359065	0.0271292	0.0293427	0.0245404	0.0350917	0.0214304	0.0227152	0.029592	0.0307014	0.0146973	0.0201415	0.0106521	0.00641378	0.00902199
AT3G20770	EIN3 (ETHYLENE-INSENSITIVE3); transcription factor	0.0405303	0.0185091	0.0297326	0.0486457	0.164064	0.101323	0.106164	0.0543444	0.0794004	0.116955	0.0960093	0.0733415	0.0894261	0.141748	0.0558659	0.0837143	0.0296404	0.0119392	0.0165112
AT5G66730	zinc finger (C2H2 type) family protein	0.0335489	0.0248019	0.0170448	0.0230134	0.0693558	0.0538956	0.0355315	0.0268191	0.0280852	0.0473238	0.0250731	0.0256445	0.02979	0.0382243	0.0182534	0.0346829	0.0219371	0.0199875	0.0125251
AT5G67450	AZF1 (ARABIDOPSIS ZINC-FINGER PROTEIN 1); nucleic acid binding / transcription factor/ zinc ion binding	0.00706728	0.0252958	0.019764	0.00136992	0.00485091	0.00246024	0.011537	0.00509227	0.00790362	0.00669625	0.00219439	0.00322295	0.00625372	0.00381279	0.00516337	0.00840282	0.00281793	0.0246332	0.00220122
AT1G32360	zinc finger (CCCH-type) family protein	0.0918628	0.0772299	0.0842012	0.10371	0.142854	0.164708	0.205577	0.144818	0.214832	0.205068	0.156743	0.130142	0.148701	0.197554	0.100169	0.128674	0.0939615	0.0963764	0.104375
AT1G60700		0.00428474	0.00268129	0.0037995	0.00764683	0.0144787	0.0124641	0.011321	0.0137012	0.0103767	0.0147876	0.0133725	0.0097549	0.0109649	0.0177945	0.0067518	0.00899245	0.00448658	0.00525627	0.00250505
AT1G68200	zinc finger (CCCH-type) family protein	0.000334875	0.000237366	NA	0.00118608	0.00257021	0.00142294	0.00335573	0.0010116	0.00143135	0.00164126	0.00189254	0.0011367	0.00107667	0.00177932	0.000500052	0.00100016	0.00104967	NA	0.000964619
AT2G19810	zinc finger (CCCH-type) family protein	0.00628086	0.00509862	0.00333849	0.01162	0.0288008	0.0214307	0.0193252	0.00867937	0.0125025	0.0185015	0.0179426	0.00755741	0.0127473	0.0225141	0.00964595	0.00953005	0.00855115	0.00482791	0.00550898
AT3G07220	ATFHA2, FHA2, FORKHEAD-ASSOCIATED 2	0.101401	0.0527594	0.0607659	0.115919	0.254521	0.184841	0.207194	0.207916	0.185608	0.243031	0.164781	0.155877	0.151471	0.191258	0.0983987	0.135895	0.105236	0.0858383	0.0701685
AT2G25900	ATCTH (Arabidopsis thaliana Cys3His zinc finger protein); transcription factor	0.135224	0.0575294	0.0928498	0.17127	0.16116	0.203156	0.381067	0.136549	0.213492	0.454581	0.532294	0.0745541	0.19198	0.487365	0.0788773	0.107029	0.226199	0.0550954	0.0865764
AT3G07260		9.22071e-05	0.000660217	0.000359614	0.000547585	0.000824052	0.00119301	0.00164265	0.000835893	0.000844033	0.000511145	0.000640546	0.000715763	0.000812675	0.0011732	0.000522367	0.000340764	0.000612886	0.0003127	0.000685377
AT2G35430	zinc finger (CCCH-type) family protein	0.0146575	0.0110306	0.0113264	0.0219132	0.0307194	0.0449833	0.0176619	0.00687764	0.0240655	0.0259773	0.0343485	0.0226956	0.0205918	0.0215355	0.00954834	0.0158411	0.0130417	0.00997222	0.00763889
AT3G54350	EMB1967 (EMBRYO DEFECTIVE 1967)	0.0556626	0.0485504	0.0354457	0.0824129	0.104837	0.117667	0.0814145	0.0918809	0.0905743	0.0867322	0.0797957	0.0728987	0.0741618	0.0724426	0.0452497	0.0619795	0.0670642	0.0492224	0.0488403
AT1G55580	LAS (LATERAL SUPPRESSOR); transcription factor	0.00023475	0.000255871	1.38975e-05	0.000490897	0.000401993	0.000167794	0.000513838	0.000396908	NA	0.000519139	0.000122617	0.000129062	0.000185699	0.000354553	0.000154373	0.000284533	1.89268e-05	NA	0.000469843
AT4G01520	ANAC067, NAC DOMAIN CONTAINING PROTEIN 67, NAC067	0.00171319	0.00196335	0.00188806	0.0017248	0.00518844	0.00362947	0.00286727	0.00416331	0.00242345	0.00389327	0.00194502	0.0021106	0.00132522	0.00214203	0.00164364	0.00201908	0.00170168	0.00318917	0.000706605
AT1G63100	scarecrow transcription factor family protein	0.0150503	0.015982	0.00727893	0.014022	0.0396828	0.0196025	0.0379287	0.0332202	0.0345644	0.0445883	0.0286325	0.025126	0.033159	0.0276434	0.017558	0.0167101	0.00911971	0.0116296	0.0101863
AT4G01550	ANAC069 (Arabidopsis NAC domain containing protein 69); transcription factor	0.00325194	0.00247917	0.000767715	NA	0.00674849	0.00610108	0.00744317	0.00867796	0.00571908	0.0123122	0.0118392	0.00855082	0.00889158	0.0117673	0.00590842	0.00978559	0.00374861	0.00444055	0.00109092
AT1G66350	RGL1 (RGA-LIKE 1); transcription factor	0.0270265	0.0157294	0.00970751	0.0160854	0.0539364	0.030353	0.039453	0.041491	0.0258953	0.0722002	0.067176	0.0468946	0.0936815	0.209128	0.0654374	0.119997	0.0197388	0.0174231	0.00586695
AT4G02560	LD (LUMINIDEPENDENS); transcription factor	0.0197127	0.0158709	0.0138953	0.0228007	0.0489154	0.0318056	0.0251643	0.0285447	0.0415097	0.0322803	0.0331465	0.0260527	0.0270875	0.0259339	0.0145852	0.0177549	0.0143202	0.0158488	0.0155301
AT2G01570	RGA1 (REPRESSOR OF GA1-3 1); transcription factor	0.465633	0.582328	0.618342	0.408313	0.514667	0.57026	0.529845	0.474328	0.482755	0.6491	0.606618	0.507633	0.472878	0.749583	0.270802	0.38829	0.476371	0.792798	0.567186
AT4G03250		0.0206212	0.0202014	0.0274529	0.0283282	0.0364307	0.0334225	0.0353722	0.0289059	0.0365383	0.0308525	0.0272965	0.0267125	0.0271295	0.0266943	0.016711	0.0232382	0.0269615	0.0278905	0.0360681
AT2G04890	SCL21 (SCARECROW-LIKE 21); transcription factor	0.0317068	0.020426	0.0169994	0.0448156	0.0940814	0.0815141	0.0673639	0.0690854	0.0497141	0.0902827	0.0727732	0.0628552	0.0613083	0.0888584	0.0350868	0.0495378	0.0323998	0.0248115	0.0292383
AT4G04890	PDF2 (PROTODERMAL FACTOR2); DNA binding / transcription factor	0.045878	0.0203994	0.0112958	0.0502801	0.170184	0.126168	0.0655645	0.0949259	0.0602528	0.097523	0.0763382	0.0616712	0.0802015	0.0959431	0.0482323	0.087239	0.0272042	0.0142242	0.0127264
AT4G08150	KNAT1 (BREVIPEDICELLUS 1); transcription factor	0.0092989	0.0113048	0.00321328	0.0189229	0.0437383	0.00848445	0.0170685	0.0173578	0.00607678	0.0173252	0.0123156	0.0119988	0.0211707	0.021799	0.0124536	0.015054	0.0125501	0.00546664	0.0049288
AT2G37650	scarecrow-like transcription factor 9 (SCL9)	0.0425602	0.0334972	0.0385614	0.036408	0.0463366	0.0558065	0.0586608	0.0567853	0.05329	0.0715298	0.0425458	0.045252	0.0445632	0.0556366	0.0456801	0.0475786	0.0398682	0.0417174	0.0590171
AT2G45160	scarecrow transcription factor family protein	0.0604886	0.0481051	0.0278487	0.134284	0.387801	0.274018	0.0866656	0.0917483	0.0772861	0.0824247	0.0621657	0.0582526	0.060919	0.0615097	0.0405806	0.0541226	0.0508071	0.0280761	0.0270215
AT4G16780	ATHB-2 (ARABIDOPSIS THALIANA HOMEOBOX PROTEIN 2); DNA binding / transcription factor	0.0611982	0.049372	0.0777824	0.0465729	0.0696625	0.0677439	0.36445	0.211163	0.313397	0.209557	0.412095	0.329191	0.132811	0.472116	0.0618853	0.0872602	0.0781417	0.115763	0.00742034
AT3G03450	RGL2 (RGA-LIKE 2); transcription factor	0.0654518	0.0473274	0.0746534	0.0166515	0.0194271	0.0177802	0.0486023	0.0604531	0.0511282	0.0676506	0.0285937	0.100993	0.0610565	0.0332069	0.039717	0.062255	0.0716611	0.0903733	0.132718
AT4G17460	HAT1 (homeobox-leucine zipper protein 1); DNA binding / transcription factor	0.0176568	0.0865999	0.0981226	0.0189721	0.0377812	0.0323285	0.0663588	0.0610414	0.0660078	0.0874258	0.138614	0.0645994	0.0342516	0.12817	0.0161611	0.0286771	0.0254373	0.0572831	0.0146229
AT3G13840	scarecrow transcription factor family protein	0.000309613	0.000349719	0.00037391	6.42373e-05	0.000235714	0.000236548	0.000226125	8.66232e-05	0.00010794	0.000108919	0.000104239	0.000220293	0.000124532	0.000223207	0.000198958	0.000323786	0.000287415	0.000169458	0.000351399
AT3G46600	scarecrow transcription factor family protein	0.221397	0.103939	0.193566	0.0804795	0.138636	0.134492	0.175597	0.130278	0.152544	0.22869	0.212563	0.0994494	0.131698	0.159191	0.0989168	0.182932	0.0896083	0.230768	0.100931
AT4G21750	ATML1 (MERISTEM LAYER 1); DNA binding / transcription factor	0.0268678	0.0217404	0.00738163	0.0314393	0.0731743	0.0719519	0.0483726	0.0666853	0.0488041	0.0611766	0.0453529	0.0406689	0.0497016	0.0697238	0.0278483	0.0545622	0.0188129	0.0153209	0.00834189
AT3G49950	scarecrow transcription factor family protein	0.00691431	0.00581541	0.00453303	0.00913577	0.011609	0.0122925	0.0170942	0.0194285	0.0154848	0.0112631	0.0103142	0.00723758	0.010024	0.00926688	0.00692262	0.0105877	0.00896174	0.00703386	0.00910362
AT2G40140	CZF1/ZFAR1; transcription factor	0.261328	0.100962	0.130149	0.17501	0.194887	0.254479	0.112374	0.0750047	0.12323	0.11458	0.0664979	0.0853391	0.0954709	0.0950546	0.103906	0.114054	0.101983	0.429646	0.125031
AT2G41900	zinc finger (CCCH-type) family protein	0.289333	0.224663	0.29809	0.525203	0.712237	0.868292	0.493245	0.300339	0.431913	0.373161	0.271617	0.403264	0.272933	0.365023	0.316215	0.299075	0.414253	0.333681	0.417278
AT1G67710	ARR11 (RESPONSE REGULATOR 11); transcription factor/ two-component response regulator	0.000925351	0.000797677	5.70694e-05	0.000934856	0.00324739	0.00138599	0.00211226	0.00113778	0.000571836	0.00223038	0.00155643	0.000877624	0.00118653	0.00166501	0.00206981	0.00159317	0.00170138	0.000254613	0.000152857
AT3G06410	nucleic acid binding	0.0396553	0.0175321	0.00943993	0.0729862	0.252604	0.155051	0.0511684	0.0377168	0.0421194	0.0538522	0.0492657	0.0397074	0.0162642	0.0609693	0.0423851	0.0510903	0.0308232	0.0118464	0.0154348
AT2G01760	ARR14 (ARABIDOPSIS RESPONSE REGULATOR 14); transcription factor/ two-component response regulator	0.0284427	0.0292197	0.0155536	0.0355605	0.079547	0.06522	0.0479671	0.0190394	0.0311463	0.0757096	0.0472365	0.0510582	0.0334309	0.0624533	0.0359005	0.0525972	0.0326408	0.0254026	0.0244112
AT3G12130	KH domain-containing protein / zinc finger (CCCH type) family protein	0.0821737	0.0405124	0.0273529	0.0976401	0.330843	0.244599	0.132424	0.136978	0.100254	0.146602	0.0852348	0.0764483	0.096599	0.121926	0.080182	0.0849628	0.0605379	0.0336915	0.0381763
AT2G25180	ARR12 (ARABIDOPSIS RESPONSE REGULATOR 12); transcription factor/ two-component response regulator	0.0156366	0.00646244	0.00314322	0.00914922	0.0350254	0.0148195	0.0273634	0.0255887	0.0206897	0.0327993	0.0240739	0.0160018	0.010614	0.0236511	0.0126711	0.0208986	0.0110793	0.00475069	0.00491267
AT3G12680	HUA1 (ENHANCER OF AG-4 1)	0.0528038	0.0393498	0.0253226	0.0765332	0.159311	0.122396	0.0819652	0.077784	0.0905754	0.10235	0.0547107	0.0684552	0.0619945	0.0741078	0.0355641	0.0551826	0.0440301	0.0392401	0.0277194
AT3G16857	ARR1 (ARABIDOPSIS RESPONSE REGULATOR 1); transcription factor/ two-component response regulator	0.025125	0.0203053	0.010642	0.0228873	0.0680533	0.0427952	0.0456137	0.0527363	0.0359867	0.0616793	0.0509484	0.0304182	0.0359452	0.0603194	0.0296865	0.0384305	0.020732	0.0102162	0.0108413
AT3G19360	zinc finger (CCCH-type) family protein	0.00837202	0.00505103	0.00226099	0.0171802	0.0638229	0.0385037	0.0172521	0.0165318	0.0115233	0.0183324	0.0152411	0.0145565	0.0127186	0.0167578	0.00631662	0.00636349	0.00713014	0.00169027	0.00210299
AT3G48440	zinc finger (CCCH-type) family protein	0.0129143	0.00376946	0.00400843	0.0175039	0.0611241	0.033869	0.0269309	0.0268638	0.0251664	0.0278219	0.0171547	0.0179659	0.0212537	0.0219851	0.017957	0.0172085	0.0112279	0.00551125	0.00644404
AT4G16110	ARR2 (ARABIDOPSIS RESPONSE REGULATOR 2); transcription factor/ two-component response regulator	0.0231173	0.0254526	0.0159813	0.0199393	0.036324	0.0299695	0.0472581	0.0487007	0.0496356	0.0431925	0.0364473	0.0361895	0.031329	0.0371603	0.022492	0.0234415	0.0164707	0.0234105	0.0156105
AT3G51120	zinc finger (CCCH-type) family protein	0.00933773	0.00445226	0.00283115	0.0083948	0.0352235	0.0183257	0.0118428	0.0148544	0.0108457	0.0189083	0.0126931	0.0143261	0.0169622	0.0165652	0.00898835	0.0127971	0.00595389	0.00402421	0.00381058
AT4G31920	ARR10 (ARABIDOPSIS RESPONSE REGULATOR 10); transcription factor/ two-component response regulator	0.0233063	0.0114521	0.00567335	0.0177821	0.0355951	0.027738	0.0306091	0.0353121	0.0220057	0.039919	0.0269114	0.0239674	0.0344031	0.0427434	0.026664	0.02412	0.0109225	0.00901944	0.00812148
AT3G55980	zinc finger (CCCH-type) family protein	0.315108	0.311598	0.294935	0.0417624	0.10979	0.0940955	0.0531947	0.0398265	0.0662048	0.0571577	0.0318374	0.027025	0.0384034	0.0389404	0.0334876	0.0507044	0.0613857	0.680735	0.0475315
AT5G07210	ARR21, RESPONSE REGULATOR 21, RR21	9.75569e-05	3.5338e-05	0.000347194	3.08811e-05	7.91484e-05	3.7922e-05	0.000228491	4.18241e-05	0.000166404	0.000122191	6.46527e-05	0.000161649	6.24414e-05	9.62398e-05	5.26586e-05	0.000186258	0.000211473	5.07224e-05	0.000357375
AT4G00305	RING/U-box superfamily protein	0.00182395	0.00138461	0.00023348	0.00132959	0.00278215	0.00189253	0.00413838	0.00167129	0.00248682	0.00208319	0.00112944	0.00102026	0.00141581	0.00186671	0.00188498	0.000861338	0.00256778	0.000533597	0.00106707
AT4G01020		0.00566338	0.00387277	0.00129823	0.00368687	0.0202481	0.0129629	0.0085002	0.0128243	0.00500427	0.0196557	0.0119971	0.00987186	0.0135341	0.0134053	0.00889963	0.0104668	0.00585026	0.00141572	0.00221597
AT4G29190	zinc finger (CCCH-type) family protein	0.031242	0.0122819	0.0111941	0.0993573	0.150673	0.125211	0.0892568	0.069282	0.055245	0.125229	0.0955979	0.0346433	0.111934	0.0907579	0.0635512	0.0574877	0.0515155	0.0129329	0.0213508
AT1G13300	myb family transcription factor	0.00121565	0.000182612	0.000440897	0.000599569	0.00160047	0.000968649	0.000579412	0.000388193	0.000173388	0.000741971	0.000391841	0.000146197	0.000213615	0.000674061	0.000219256	0.000235602	0.00030396	0.000700333	0.000493934
AT3G50650	scarecrow-like transcription factor 7 (SCL7)	0.0148918	0.0587496	0.0409434	0.0180972	0.0202526	0.0295717	0.0325932	0.0315317	0.0490436	0.0354779	0.0396376	0.0280235	0.0313324	0.0411474	0.0494261	0.0333729	0.0166566	0.0232804	0.0164836
AT4G29940	PRHA (PATHOGENESIS RELATED HOMEODOMAIN PROTEIN A); transcription factor	0.00759051	0.0102321	0.0078596	0.0107066	0.0341604	0.0222138	0.0232	0.0229333	0.0175551	0.0236081	0.0193331	0.0169373	0.0177809	0.0203982	0.0129564	0.0136273	0.0132809	0.00774921	0.00858634
AT3G54220	SCR (SCARECROW); transcription factor	0.124455	0.151774	0.0996273	0.1019	0.191289	0.135716	0.146191	0.125451	0.138966	0.109524	0.0880628	0.0994609	0.0410058	0.0948472	0.0680482	0.0918018	0.140096	0.155413	0.117223
AT4G32040	KNAT5 (KNOTTED1-LIKE HOMEOBOX GENE 5); transcription factor	0.0670954	0.0620919	0.0708853	0.0876194	0.131327	0.1127	0.128896	0.0778341	0.13022	0.0880526	0.0728053	0.0595275	0.0366661	0.0660751	0.080705	0.0759203	0.109771	0.0875775	0.0807968
AT3G60630	scarecrow transcription factor family protein	0.0999909	0.0592299	0.0701987	0.196447	0.273713	0.262104	0.183223	0.0870912	0.172261	0.1399	0.100636	0.097698	0.0723314	0.121004	0.111082	0.0992479	0.129679	0.101752	0.0911633
AT4G32880	ATHB-8 (HOMEOBOX GENE 8); DNA binding / transcription factor	0.0127437	0.00297902	0.00373541	0.0139501	0.0715071	0.027612	0.014079	0.0149179	0.00742556	0.0288531	0.0177292	0.0184868	0.0220464	0.0212705	0.0152058	0.0136978	0.00849814	0.0031596	0.00246212
AT4G00150	scarecrow-like transcription factor 6 (SCL6)	0.175619	0.161673	0.263651	0.119368	0.149046	0.141956	0.145884	0.126979	0.148965	0.140487	0.0926365	0.123436	0.138665	0.0856668	0.137627	0.139625	0.209009	0.314559	0.23876
AT4G32980	ATH1 (ARABIDOPSIS THALIANA HOMEOBOX GENE 1); transcription factor	0.0845316	0.0727993	0.0839549	0.0514787	0.0689535	0.0845732	0.131554	0.186931	0.107496	0.148954	0.208619	0.223068	0.157466	0.142348	0.260386	0.241277	0.144739	0.115375	0.147493
AT4G08250	scarecrow transcription factor family protein	0.00351582	0.00297951	0.00586842	0.0035727	0.00515234	0.00524071	0.00468545	0.00438413	0.00437348	0.00224856	0.00233439	0.00275952	0.000676557	0.00213573	0.00177747	0.00222137	0.00405622	0.00310028	0.0011314
AT4G34610	BLH6 (BELL1-LIKE HOMEODOMAIN 5); DNA binding / transcription factor	0.142949	0.27242	0.159614	0.168457	0.386892	0.314511	0.163291	0.154604	0.171946	0.185554	0.172815	0.217074	0.0852721	0.106078	0.0893444	0.140302	0.245327	0.239598	0.16558
AT4G17230	SCL13 (SCARECROW-LIKE 13); transcription factor	0.0342733	0.0150826	0.00893985	0.0250713	0.0911055	0.0479246	0.0587209	0.0827629	0.0433162	0.076738	0.0635562	0.0320622	0.0595523	0.056584	0.0338483	0.0616325	0.0186506	0.030683	0.00380655
AT4G35550	HB-4/WOX13 (WUSCHEL-RELATED HOMEOBOX 13); DNA binding / transcription factor	0.0662229	0.025763	0.0117426	0.025603	0.0634521	0.046535	0.0381558	0.0759375	0.0577327	0.0596331	0.051678	0.0403204	0.0591439	0.0597024	0.0411391	0.0474123	0.0528741	0.0211886	0.020201
AT4G36710	scarecrow transcription factor family protein	0.0441938	0.0372922	0.035933	0.0285787	0.0421657	0.0361721	0.0751255	0.0590253	0.0806794	0.0807121	0.0375736	0.0632088	0.0749532	0.0462982	0.0659011	0.0532705	0.0481568	0.0545547	0.0470969
AT4G37650	SHR (SHORT ROOT); transcription factor	0.0268651	0.0122364	0.00460065	0.0225449	0.061347	0.0384097	0.0302724	0.0366932	0.0244801	0.0401973	0.0275327	0.0316202	0.0269114	0.029632	0.0181466	0.0304065	0.0242421	0.0119972	0.0117757
AT4G36870	BLH2 (BEL1-LIKE HOMEODOMAIN 2, SAWTOOTH 1); DNA binding / transcription factor	0.0197926	0.0188807	0.0138484	0.00886067	0.0333253	0.0221681	0.0342907	0.044988	0.040956	0.0649328	0.0510368	0.0515664	0.0379078	0.0586628	0.0198172	0.0266984	0.0359013	0.0195569	0.0120832
AT5G17490	RGL3 (RGA-LIKE 3); transcription factor	0.00522196	0.00495519	0.0224909	0.00815971	0.0126372	0.010731	0.011292	0.00697107	0.0132782	0.0121257	0.0151155	0.0078728	0.0102015	0.00914693	0.00871794	0.00680727	0.0168485	0.0159428	0.0113816
AT4G37790	HAT22 (homeobox-leucine zipper protein 22); transcription factor	0.120002	0.073031	0.0560522	0.14602	0.412718	0.310385	0.140973	0.047675	0.175262	0.164462	0.11262	0.093904	0.118019	0.130244	0.12653	0.120067	0.189078	0.0575905	0.165117
AT5G41920	scarecrow transcription factor family protein	0.0201102	0.0384225	0.0414604	0.0240414	0.0364014	0.0318704	0.100941	0.0857661	0.10087	0.125432	0.0898805	0.0835964	0.0895317	0.110258	0.0850031	0.0861249	0.0567519	0.0446985	0.036002
AT4G40060	ATHB-16/ATHB16 (ARABIDOPSIS THALIANA HOMEOBOX PROTEIN 16); transcription activator/ transcription factor	0.152968	0.0711667	0.0599967	0.0748622	0.142887	0.120113	0.38496	0.383749	0.286583	0.392221	0.254051	0.288377	0.325622	0.218381	0.184418	0.331342	0.259539	0.0821128	0.0396266
AT5G48150	PAT1 (PHYTOCHROME A SIGNAL TRANSDUCTION 1); transcription factor	0.0227581	0.00612061	0.00174217	0.0177369	0.0808282	0.0394926	0.0220578	0.0283023	0.0107613	0.03772	0.0415649	0.0189072	0.0323388	0.0257218	0.0197696	0.0291982	0.0165789	0.00471693	0.00497629
AT5G02030	LSN (LARSON); DNA binding / transcription factor	0.0180214	0.00913083	0.00404395	0.00802931	0.0363064	0.0290588	0.0197967	0.0318036	0.0164479	0.0363223	0.0227456	0.0194399	0.0358646	0.024888	0.0242002	0.031097	0.0108804	0.00635742	0.00865497
AT5G52510	scarecrow-like transcription factor 8 (SCL8)	0.0518525	0.0531053	0.041601	0.0235633	0.0403069	0.0388278	0.0433335	0.0157368	0.0327896	0.0523888	0.0313052	0.0445813	0.0219518	0.0436797	0.0472385	0.0546024	0.0687325	0.0506654	0.0546041
AT5G03790	ATHB51/LMI1 (LATE MERISTEM IDENTITY1); DNA binding / sequence-specific DNA binding / transcription factor	0.00387372	0.00267173	0.000230154	0.00430263	0.00397003	0.00567014	0.00685538	0.0080564	0.00660743	0.00439046	0.00322019	0.00324357	0.00353081	0.00348129	0.00333973	0.00222577	0.00548304	0.00186474	0.00079758
AT5G06420	Zinc finger (CCCH-type/C3HC4-type RING finger) family protein	0.00198185	0.00270171	0.00158689	0.00282732	0.0086072	0.00584458	0.0105411	0.00819742	0.00736831	0.00982467	0.0070714	0.00786855	0.00908947	0.0110575	0.00528192	0.00522085	0.00319019	0.0015079	0.000410229
AT1G14600		0.0109336	0.0074833	0.00824523	0.00543977	0.0193567	0.0141677	0.0130788	0.0135203	0.00759255	0.0105297	0.0116777	0.00775707	0.00671177	0.0172556	0.0070304	0.0115968	0.0102976	0.00701547	0.00691473
AT5G06770	KH domain-containing protein / zinc finger (CCCH type) family protein	0.0512284	0.021541	0.00882574	0.0660482	0.143633	0.10496	0.108571	0.0641613	0.0753469	0.11003	0.0718498	0.0635049	0.038254	0.0801739	0.0572745	0.058453	0.0510625	0.0239015	0.0149291
AT1G25550	myb family transcription factor	0.252091	0.201647	0.244418	0.231059	0.537648	0.432396	0.227669	0.15267	0.202911	0.262013	0.315202	0.127753	0.180305	0.14827	0.277706	0.180148	0.155574	0.224653	0.075781
AT5G07060	zinc finger (CCCH-type) family protein	0.000869166	0.000346146	0.000798732	0.000451531	0.00145695	0.000531681	0.00178145	0.000506969	0.000721259	0.00153991	0.000747336	0.000871774	0.00110857	0.00143224	0.00183327	0.000826415	0.000947007	0.000243716	0.000467067
AT1G32240	KAN2 (KANADI 2); DNA binding / transcription factor	0.0316311	0.0268367	0.0215928	0.0352662	0.0598274	0.0535753	0.0526572	0.0274364	0.030361	0.0341421	0.0209922	0.0453151	0.0389729	0.0128556	0.0383703	0.0268198	0.0524162	0.0337176	0.0203392
AT5G07500	PEI1; nucleic acid binding / transcription factor	0.000367145	NA	0.000325859	0.000401928	0.000442648	0.000366372	0.000571399	0.000264031	NA	0.000262401	0.00104617	0.000410817	0.00100836	0.00121877	0.00226061	0.000431965	0.000347566	0.000419366	0.00087163
AT1G49560	myb family transcription factor	0.0110521	0.00682757	0.00239147	0.0318724	0.0670841	0.0641776	0.034342	0.0355603	0.0451326	0.0492005	0.0392718	0.0444196	0.0466799	0.054116	0.0397562	0.0299117	0.0148885	0.0083508	0.00920644
AT5G12850	zinc finger (CCCH-type) family protein	0.0547914	0.0324772	0.0185374	0.0921284	0.254505	0.17894	0.107511	0.0895922	0.102795	0.119505	0.0945604	0.079067	0.0872619	0.112796	0.0669528	0.0808007	0.0375952	0.0234574	0.020744
AT1G68670	myb family transcription factor	0.206395	0.105857	0.116953	0.158938	0.326424	0.227949	0.215161	0.197564	0.194135	0.279635	0.269669	0.141643	0.235465	0.21666	0.19074	0.155991	0.174861	0.1751	0.0912447
AT5G44260	zinc finger (CCCH-type) family protein	0.000680465	0.000778208	0.00272451	0.00326855	0.00871639	0.00605566	0.0240738	0.0149341	0.0221157	0.0274133	0.0867644	0.0179413	0.00962196	0.0944597	0.00157771	0.00294476	0.00166089	0.000942725	0.000720181
AT1G69580	transcription factor	0.0242419	0.0117107	0.00901243	0.0184509	0.0477054	0.0282121	0.0471925	0.0427737	0.0261975	0.0444224	0.0240748	0.0156029	0.0377743	0.0306881	0.0359538	0.0316812	0.0196898	0.00672552	0.00617775
AT5G58620	zinc finger (CCCH-type) family protein	0.0496653	0.0152357	0.0177741	0.0440135	0.178938	0.0993152	0.0454284	0.0502204	0.0303919	0.0536252	0.0268223	0.0210817	0.023581	0.036623	0.0335924	0.028692	0.0277717	0.0161794	0.0091531
AT1G79430	APL (ALTERED PHLOEM DEVELOPMENT); transcription factor	0.00948593	0.00392894	0.00280052	0.0117871	0.0318914	0.0176924	0.0179502	0.0250548	0.0204942	0.027329	0.0142537	0.0105238	0.0199388	0.0143753	0.0133826	0.00842194	0.00902799	0.00210474	0.00250789
AT4G16150	calmodulin binding;transcription regulators	0.0294764	0.024067	0.0222855	0.0238937	0.0766315	0.060736	0.0701615	0.030418	0.0659088	0.0891612	0.0571679	0.0585379	0.0672012	0.0627241	0.0475057	0.0518471	0.0409129	0.0245616	0.0312871
AT2G01060	myb family transcription factor	0.0357799	0.0249845	0.0137801	0.0520716	0.121601	0.105926	0.0720374	0.0731965	0.0860232	0.0915302	0.0667438	0.0547009	0.0640821	0.0731153	0.0525855	0.049829	0.0297867	0.0250051	0.0208554
AT1G67310	calmodulin binding / transcription regulator	0.0315986	0.0280906	0.0269818	0.043627	0.0871919	0.066239	0.0392988	0.0652622	0.0542689	0.0845065	0.0543848	0.046378	0.0771846	0.0693802	0.0660557	0.0645444	0.0293538	0.0368251	0.0235341
AT2G02060	Homeodomain-like superfamily protein	0.0112353	0.00530508	0.00613099	0.0108342	0.0235556	0.0185358	0.0127042	0.0169162	0.0118468	0.0181284	0.014468	0.00568948	0.0170495	0.0121967	0.0193655	0.0168889	0.0128684	0.0045377	0.00740152
AT1G67910		0.00328897	8.03748e-05	0.00232836	0.00393911	0.00655737	0.00212621	0.00986684	0.00151251	0.00916956	0.00953505	0.00903025	0.00415193	0.00561582	0.0149067	0.0105205	0.00779357	0.00429092	0.00163806	0.00259579
AT2G03500	EARLY FLOWERING MYB PROTEIN, EFM	0.0125061	0.00958451	0.00328493	0.012143	0.0214972	0.0172907	0.0177825	0.0159552	0.0119924	0.0225353	0.012877	0.0134014	0.0189918	0.0148956	0.0161169	0.0141589	0.0152123	0.00897607	0.00618097
AT2G22300	ethylene-responsive calmodulin-binding protein, putative (SR1)	0.041758	0.0474761	0.0369424	0.0787015	0.118391	0.124199	0.117378	0.0852774	0.0940393	0.156316	0.111602	0.0752544	0.0586583	0.127431	0.0577793	0.0957796	0.0383551	0.0761508	0.0253717
AT2G20400	myb family transcription factor	0.00885067	0.00603663	0.0049991	0.0187083	0.0322531	0.0273862	0.0147089	0.0137907	0.0132665	0.0219673	0.0162294	0.0133184	0.0194881	0.013095	0.0135245	0.011394	0.00784551	0.00425342	0.00506336
AT2G22900	galactosyl transferase GMA12/MNN10 family protein	0.027642	0.011028	0.0072568	0.0443175	0.0787463	0.0631294	0.0433511	0.0213314	0.0361036	0.0536321	0.0413832	0.0268897	0.0149824	0.0342421	0.0302648	0.0323217	0.0263326	0.0118748	0.0113909
AT2G20570	GPRI1 (GOLDEN2-LIKE 1); transcription factor	0.396394	0.469842	0.351825	0.429224	0.550763	0.468498	0.857693	0.543671	0.658941	0.481791	0.291272	0.421458	0.353735	0.325095	0.266214	0.280909	0.42789	0.502132	0.446574
AT5G59450	GRAS family transcription factor	0.075644	0.0622294	0.0515318	0.0726982	0.119162	0.10625	0.0826558	0.0206695	0.115882	0.088898	0.0620909	0.0603403	0.0588746	0.072941	0.0593354	0.0645837	0.0691365	0.109982	0.069634
AT5G66770	GRAS family transcription factor	0.0843027	0.0779991	0.0623546	0.101936	0.138669	0.11853	0.155291	0.0821229	0.205781	0.0848718	0.0572836	0.0711056	0.0851892	0.0647175	0.0971134	0.0693187	0.0963899	0.0879385	0.0835097
AT5G06710	HAT14 (homeobox-leucine zipper protein 14); DNA binding / transcription factor	0.0212958	0.0175841	0.0184981	0.052739	0.0921521	0.0725469	0.0203128	0.0232408	0.0160951	0.0353541	0.0238211	0.0230321	0.0378682	0.0278977	0.0328938	0.03326	0.0343927	0.028849	0.0173192
AT2G06200	AtGRF6 (GROWTH-REGULATING FACTOR 6)	0.00825363	0.00716037	0.0032518	0.00817171	0.0110636	0.0105561	0.00825062	0.010197	0.00968418	0.00935316	0.00437023	0.00597914	0.00803196	0.00602215	0.0065778	0.00981172	0.0115263	0.0101219	0.00994777
AT5G11060	KNAT4 (KNOTTED1-LIKE HOMEOBOX GENE 4); transcription factor	0.0014449	0.000819641	0.000824067	0.00283574	0.00453984	0.00463138	0.00916588	0.00809696	0.00328832	0.0124326	0.011407	0.00565974	0.00970554	0.00869856	0.00559151	0.00158561	0.00354575	0.000204596	0.0027473
AT2G22840	AtGRF1 (GROWTH-REGULATING FACTOR 1)	0.0185893	0.0144836	0.00572038	0.0543379	0.085223	0.0396192	0.0420763	0.0457986	0.0368929	0.0761002	0.0524589	0.034284	0.0637738	0.0488059	0.0407809	0.0456241	0.0156537	0.00982898	0.0115711
AT5G11270	OCP3 (OVEREXPRESSOR OF CATIONIC PEROXIDASE 3)	0.190445	0.147395	0.0892052	0.306663	0.649701	0.497917	0.415487	0.500834	0.228021	0.519631	0.359396	0.325167	0.386682	0.362742	0.216247	0.244052	0.144304	0.144112	0.130469
AT2G36400	AtGRF3 (GROWTH-REGULATING FACTOR 3)	0.00286713	0.00112162	0.00061992	0.00977965	0.0386072	0.0157601	0.013659	0.0156115	0.0077179	0.0131732	0.013478	0.00663859	0.0100934	0.0159339	0.00637171	0.00600074	0.0034368	0.00101792	0.000464676
AT5G15150	ATHB-3 (ARABIDOPSIS THALIANA HOMEOBOX 3); DNA binding / transcription factor	0.00438455	0.00619249	0.00141591	0.0108118	0.0244699	0.0179901	0.0144815	0.0185857	0.0134521	0.0153134	0.0309223	0.0178656	0.0114934	0.0179874	0.00502763	0.0179328	0.00287227	0.0040093	0.00518143
AT2G45480	ATGRF9, GRF9, GROWTH-REGULATING FACTOR 9	0.00734204	0.00610104	0.00347442	0.00925582	0.0194856	0.014595	0.0106126	0.0102668	0.00642176	0.0113528	0.00578773	0.00686086	0.009119	0.0081537	0.00793089	0.0110019	0.0081684	0.00595683	0.00304464
AT3G13960	AtGRF5 (GROWTH-REGULATING FACTOR 5)	0.0059108	0.0074839	0.003479	0.00680416	0.0103351	0.00651888	0.0151387	0.0172628	0.0114813	0.0128341	0.0122794	0.00775045	0.0126954	0.0140183	0.00812858	0.00925669	0.00643193	0.00824081	0.00817748
AT5G17810	WOX12, WUSCHEL RELATED HOMEOBOX 12	0.000768655	0.00130919	0.000257054	0.000418581	0.00125593	0.000439258	0.0010244	0.00158066	0.000471817	0.000620743	0.00199136	0.000601124	0.000623701	0.000958368	0.000497222	0.00194039	0.000193801	0.000631059	0.000993045
AT3G52910	ATGRF4, GRF4, GROWTH-REGULATING FACTOR 4	0.0548793	0.0376017	0.0473568	0.128556	0.167702	0.195107	0.167297	0.116331	0.161511	0.145849	0.100168	0.101873	0.077375	0.0754748	0.0510262	0.0505921	0.0595118	0.045261	0.0490058
AT5G19520	ATMSL9, MECHANOSENSITIVE CHANNEL OF SMALL CONDUCTANCE-LIKE 9, MSL9	5.07762e-05	0.000423544	0.000364516	0.000990717	0.00260534	0.00198831	0.000920037	0.00184551	0.00230817	0.00342819	0.00117138	0.00107279	0.00214342	0.00228805	0.00153248	0.00135509	0.0005722	0.000315324	0.00053062
AT4G24150	AtGRF8 (GROWTH-REGULATING FACTOR 8)	0.00138009	0.000842919	0.0005969	0.00156955	0.00525922	0.00233544	0.00130154	0.00231045	0.000967313	0.00175034	0.00107021	0.00104868	0.000714125	0.00171903	0.000861821	0.000796933	0.00123231	0.00103428	0.000398108
AT5G25220	KNAT3 (KNOTTED1-LIKE HOMEOBOX GENE 3); transcription factor	0.447454	0.398656	0.435435	0.24445	0.309964	0.285918	0.42746	0.259948	0.377179	0.77248	0.472366	0.459612	0.48469	0.421499	0.393934	0.441273	0.415336	0.451635	0.474006
AT4G37740	AtGRF2 (GROWTHREGULATING FACTOR 2)	0.0151268	0.00868933	0.00371973	0.0229483	0.0689917	0.0342585	0.0328064	0.0277789	0.02031	0.0354522	0.0273013	0.0196787	0.0328677	0.0292472	0.0217741	0.0277252	0.0137079	0.00460408	0.00588774
AT5G53660	AtGRF7 (GROWTH-REGULATING FACTOR 7)	0.00327238	0.000778074	0.00061326	0.00308239	0.00975243	0.00397782	0.0058227	0.00717512	0.0044638	0.00619236	0.00572903	0.0029052	0.00430169	0.00717313	0.00414697	0.00399832	0.00139205	0.00177544	0.00144604
AT5G46880	HB-7 (homeobox-7); DNA binding / transcription factor	0.00449192	0.00310414	0.00163151	0.00649315	0.0237914	0.0111514	0.00946281	0.00491928	0.00952759	0.0121765	0.0106473	0.007316	0.00980842	0.00863929	0.00590457	0.00681428	0.00323629	0.00290079	0.00036173
AT1G05230	homeobox-leucine zipper family protein / lipid-binding START domain-containing protein	0.0503398	0.0347162	0.0261938	0.0477981	0.0791284	0.0720963	0.0703842	0.0818838	0.05112	0.0977308	0.0600359	0.05738	0.070292	0.084453	0.0646176	0.0770284	0.0502126	0.0393958	0.0282089
AT5G60690	REV (REVOLUTA); DNA binding / lipid binding / transcription factor	0.101966	0.0856337	0.106115	0.125112	0.147177	0.139916	0.130451	0.0408359	0.0789127	0.106229	0.0922055	0.106598	0.109913	0.078731	0.136284	0.111328	0.134735	0.120475	0.0988719
AT3G16940	calmodulin-binding protein	0.110928	0.0836714	0.0875374	0.118052	0.142642	0.104426	0.0980588	0.062142	0.100363	0.0858803	0.0596551	0.075892	0.0862554	0.0833645	0.0799595	0.0936857	0.116146	0.161714	0.156843
AT2G38300	DNA binding / transcription factor	0.01216	0.00750839	0.00115864	0.00913614	0.0239642	0.0253086	0.0182635	0.0116652	0.0115339	0.0138625	0.00808084	0.0106603	0.0106185	0.011059	0.00979253	0.0118518	0.0147439	0.00409801	0.0018417
AT5G09410	EICBP.B (ETHYLENE INDUCED CALMODULIN BINDING PROTEIN); calmodulin binding / transcription regulator	0.0717691	0.0336376	0.0247811	0.0757817	0.162638	0.062571	0.159305	0.0615873	0.164738	0.171987	0.09495	0.093133	0.126998	0.11335	0.0689028	0.0936573	0.08982	0.0548523	0.0457408
AT2G40260	myb family transcription factor	0.00266794	0.00255134	0.000249913	0.000702163	0.0106391	0.00422248	0.0101043	0.00135462	0.00286506	0.00438082	0.00220522	0.00278135	0.00202637	0.00250391	0.00259984	0.00154231	0.00322243	0.00118927	0.00087257
AT5G64220	calmodulin-binding protein	0.0686668	0.0885319	0.0877781	0.0901772	0.116447	0.104543	0.124952	0.0870635	0.140411	0.113502	0.0734781	0.0803129	0.0947343	0.0856045	0.0764331	0.0912769	0.0850862	0.104059	0.0698951
AT2G40970	myb family transcription factor	0.00937249	0.00294146	0.00453618	0.0060716	0.0105567	0.00612067	0.0197704	0.0134408	0.0115183	0.0264098	0.0187762	0.010797	0.0173639	0.0188779	0.0151461	0.0127069	0.0108144	0.0055887	0.0052892
AT5G08190	TATA-binding protein-associated phosphoprotein Dr1 protein, putative	0.0413305	0.0297043	0.0182047	0.0521869	0.0998991	0.0778511	0.0844322	0.061787	0.0655545	0.0910796	0.0497912	0.0568192	0.0658601	0.0648675	0.0379169	0.0581502	0.0315158	0.0225294	0.0250374
AT5G23090	TATA-binding protein-associated phosphoprotein Dr1 protein, putative (DR1)	0.0371109	0.0223523	0.0131683	0.0408475	0.0800816	0.0605611	0.0946615	0.0655787	0.100183	0.0737471	0.0598629	0.0509312	0.063303	0.0926027	0.0394622	0.0514176	0.0319603	0.0191692	0.0188591
AT3G04030	myb family transcription factor	0.0166	0.00902925	0.00222955	0.0203771	0.039575	0.0289763	0.0250879	0.0248186	0.0301083	0.0304267	0.0204597	0.0283818	0.0385458	0.0252296	0.0352887	0.0285439	0.0132205	0.00813106	0.00385066
AT1G17590	CCAAT-binding transcription factor (CBF-B/NF-YA) family protein	0.0150709	0.0189326	0.0126036	0.0158218	0.0189001	0.0181019	0.0222476	0.0187599	0.0239073	0.0289338	0.0179609	0.0195203	0.0203433	0.0165054	0.0141796	0.0220461	0.0118272	0.0156948	0.0198763
AT3G04450	transcription factor	0.0108946	0.00767814	0.00820817	0.00415788	0.00983124	0.00769431	0.0101068	0.0104664	0.0114746	0.018841	0.0103969	0.0127342	0.0137893	0.0117073	0.013967	0.0113047	0.00921321	0.00829304	0.007267
AT1G30500	CCAAT-binding transcription factor (CBF-B/NF-YA) family protein	0.0400225	0.0309872	0.0309166	0.018403	0.0119436	0.017622	0.0507683	0.0339621	0.0423025	0.0775541	0.0375058	0.0420275	0.062324	0.0360517	0.0666991	0.0521446	0.0475963	0.046673	0.0440309
AT3G10760	myb family transcription factor	0.0268993	0.0162259	0.0108049	0.0287745	0.0698249	0.0591789	0.032605	0.033936	0.0345459	0.0335995	0.0233062	0.0319286	0.0378499	0.0508776	0.0271355	0.0374234	0.0249646	0.0132019	0.00837556
AT1G54160	CCAAT-binding transcription factor (CBF-B/NF-YA) family protein	0.00429542	0.0015739	0.002493	0.00601657	0.00827601	0.00738687	0.0115742	0.00837859	0.00372447	0.0102072	0.00598203	0.00221293	0.0102793	0.00467854	0.00825115	0.0072347	0.00529117	0.00121055	0.00332632
AT3G12730	myb family transcription factor	0.0235664	0.0136209	0.0139609	0.029255	0.0454489	0.0339774	0.0559123	0.049578	0.0528882	0.0581884	0.0396537	0.0500809	0.0186244	0.029428	0.0246641	0.0278793	0.0157412	0.0163067	0.00694537
AT1G72830	HAP2C (Heme activator protein (yeast) homolog 2C); transcription factor	0.00622702	0.00423412	0.00317092	0.00453763	0.00619734	0.00760373	0.0122217	0.00689492	0.00731576	0.014101	0.00547954	0.00720347	0.00896397	0.00839217	0.00999044	0.00644675	0.00585647	0.00326001	0.00410918
AT3G13040	myb family transcription factor	0.092243	0.0735324	0.0625099	0.102158	0.171478	0.132291	0.108262	0.0909208	0.0911102	0.0835193	0.0725105	0.0599838	0.0743799	0.0582877	0.0614901	0.0587735	0.123888	0.0915365	0.0984848
AT2G34720	NUCLEAR FACTOR Y, SUBUNIT A4, NF-YA4	0.121759	0.083449	0.0641573	0.16992	0.26796	0.245205	0.102403	0.0719083	0.0926569	0.0747258	0.0453615	0.0610307	0.0607405	0.0382807	0.0409895	0.037682	0.152459	0.11141	0.108908
AT3G05690	ATHAP2B/HAP2B/UNE8 (HEME ACTIVATOR PROTEIN (YEAST) HOMOLOG 2B); transcription factor	0.00956472	0.0056094	0.00244615	0.0136142	0.0186725	0.0196677	0.0123041	0.0138188	0.0123567	0.0183864	0.00591611	0.0100753	0.0163298	0.0095407	0.0101308	0.0115325	0.0120726	0.00497369	0.0071092
AT3G24120	myb family transcription factor	0.100294	0.0635528	0.0339731	0.103857	0.220745	0.152746	0.123101	0.106011	0.118833	0.139409	0.123601	0.0731009	0.113315	0.113616	0.0777097	0.0842991	0.0665546	0.0489216	0.0382058
AT1G17920	HDG12 (HOMEODOMAIN GLABROUS12); transcription factor	0.00687188	0.00599337	0.00832204	0.0181173	0.0348378	0.0260248	0.0151835	0.00408293	0.0100959	0.0157469	0.0136519	0.0123462	0.00518584	0.0142553	0.00989163	0.00969116	0.00688316	0.00472745	0.00253718
AT1G20693	HMGB2 (HIGH MOBILITY GROUP B 2); transcription factor	0.3738	0.178798	0.0909384	1.56891	0.780464	2.4129	0.966444	0.14489	0.393557	0.566321	0.466621	0.360776	0.883571	0.980358	0.839235	0.883944	0.46017	0.309353	0.228588
AT1G19700	BEL10/BLH10A (BEL1-LIKE HOMEODOMAIN 10); DNA binding / transcription factor	0.179628	0.135768	0.076103	0.0779343	0.133508	0.113895	0.130319	0.0573038	0.118581	0.126577	0.0830093	0.120806	0.0685735	0.0839894	0.104845	0.0876242	0.154939	0.135565	0.18224
AT1G20696	HMGB3 (HIGH MOBILITY GROUP B 3); transcription factor	0.489831	0.00012928	0.173129	1.17669	1.3249	1.7705	0.742731	0.227143	0.377889	0.679604	0.575735	0.478299	1.05657	0.84531	0.908402	0.994229	0.425449	0.372168	0.27152
AT2G17560	HMGB4 (HIGH MOBILITY GROUP B 4); transcription factor	0.329794	0.168315	0.0770586	0.956899	2.03625	1.35341	0.784837	0.682649	0.502789	0.513531	0.429566	0.334793	0.462898	0.509281	0.362372	0.400043	0.266584	0.170987	0.113141
AT2G34450	high mobility group (HMG1/2) family protein	0.0476806	0.038274	0.0206115	0.0611491	0.0960626	0.0800546	0.052745	0.0494418	0.0543155	0.0535912	0.0333509	0.043127	0.0400159	0.0341856	0.0321663	0.0264111	0.0411088	0.0327709	0.0273258
AT1G23380	KNAT6 (Knotted-like Arabidopsis thaliana 6); DNA binding / transcription factor	0.00382583	0.00184642	0.00121323	0.00358663	0.00628189	0.00308963	0.00370137	0.00320482	0.00406418	0.00353891	0.00229168	0.00277526	0.00329907	0.00724693	0.00269153	0.00245241	0.00198978	0.00247914	0.00179766
AT3G28730	ATHMG (HIGH MOBILITY GROUP); transcription factor	0.0985121	0.0221833	0.0127212	0.0485405	0.161455	0.0893511	0.0848052	0.0709578	0.048949	0.0999092	0.067872	0.0515759	0.0897767	0.0977091	0.0638403	0.0658662	0.0241737	0.0152298	0.0115652
AT1G26960	ATHB23 (ARABIDOPSIS THALIANA HOMEOBOX PROTEIN 23); DNA binding / transcription factor	0.0277256	0.0379301	0.026339	0.0202573	0.0440843	0.042556	0.0192524	0.00862546	0.0304084	0.0222843	0.0216734	0.0228229	0.0198412	0.0322644	0.01906	0.0269939	0.0308675	0.025272	0.017228
AT3G51880	HMGB1 (HIGH MOBILITY GROUP B 1); transcription factor	0.0359471	0.0235153	0.0164643	0.0403309	0.0829607	0.0651357	0.068642	0.0569943	0.0755124	0.105812	0.0470258	0.0340478	0.0185735	0.0754611	0.0584156	0.0546474	0.0353208	0.0188989	0.0067229
AT1G27050	ATHB54 (ARABIDOPSIS THALIANA HOMEOBOX PROTEIN 54); nucleic acid binding / transcription factor	0.188359	0.124079	0.10379	0.236331	0.289143	0.30061	0.345862	0.26234	0.241845	0.288427	0.23524	0.200307	0.147476	0.170171	0.098227	0.112006	0.12581	0.110038	0.10925
AT4G11080	3XHIGH MOBILITY GROUP-BOX1, 3XHMG-BOX1	0.0180342	0.020768	0.0192455	0.0379354	0.0590688	0.0567548	0.0507544	0.0497464	0.0455167	0.0783951	0.053437	0.0337718	0.0548827	0.0619636	0.0358285	0.0267989	0.0303492	0.0195988	0.018061
AT1G28420	HB-1 (homeobox-1); transcription factor	0.0155446	0.0186804	0.023727	0.020748	0.0547833	0.0266016	0.0368521	0.0286317	0.0250415	0.0467397	0.0328792	0.0265164	0.039902	0.0298893	0.0251052	0.0244557	0.020024	0.00961186	0.0173519
AT4G23800	high mobility group (HMG1/2) family protein	0.105592	0.0676881	0.0370899	0.133173	0.255725	0.134316	0.195392	0.211805	0.175054	0.346571	0.232209	0.21565	0.357266	0.228555	0.150485	0.148695	0.121434	0.0667578	0.052412
AT1G30490	PHV (PHAVOLUTA); DNA binding / transcription factor	0.0973623	0.23633	0.254782	0.211974	0.242372	0.179553	0.122111	0.144324	0.26145	0.197436	0.132271	0.130754	0.144669	0.131689	0.139337	0.115173	0.128627	0.141535	0.115881
AT4G35570	HMGB5 (HIGH MOBILITY GROUP B 5); transcription factor	0.157831	0.0992105	0.0785984	0.24939	0.412503	0.321324	0.484445	0.336097	0.342412	0.418166	0.277825	0.248101	0.342111	0.312178	0.230538	0.228101	0.169798	0.111959	0.0839313
AT5G23420	HMGB6 (High mobility group B 6); transcription factor	0.118657	0.0648389	0.0436947	0.200624	0.285289	0.282459	0.16907	0.151512	0.165627	0.163232	0.107905	0.104661	0.15042	0.135275	0.107289	0.13677	0.11876	0.0771175	0.0793534
AT1G46480	WOX4, WUSCHEL RELATED HOMEOBOX 4	0.023455	0.022948	0.0165783	0.0470177	0.0479689	0.062263	0.0313229	0.0244812	0.0247288	0.0426321	0.027705	0.037152	0.0356012	0.0239991	0.0295982	0.0304172	0.0228583	0.0205182	0.0158062
AT5G56780	ARABIDOPSIS EFFECTOR OF TRANSCRIPTION2, ATET2, EFFECTOR OF TRANSCRIPTION2, ET2	0.018196	0.00774841	0.00823654	0.0214502	0.0286488	0.0256404	0.0117809	0.0103267	0.0145791	0.0208661	0.0219139	0.00923644	0.0205358	0.0199712	0.021233	0.0176918	0.010975	0.00763435	0.00853845
AT1G32330	ATHSFA1D (Arabidopsis thaliana heat shock transcription factor A1D); DNA binding / transcription factor	0.0160966	0.00423652	0.00110315	0.00575057	0.0126858	0.012639	0.0139487	0.0146588	0.0139231	0.0261308	0.0262886	0.0148534	0.03404	0.0227607	0.027729	0.0249938	0.00526124	0.00200502	0.00330896
AT1G46264	AT-HSFB4 (Arabidopsis thaliana heat shock transcription factor B4); DNA binding / transcription factor	0.0821987	0.0342694	0.0436893	0.0442658	0.0332189	0.0430143	0.0622321	0.0953274	0.0624497	0.0682167	0.0441431	0.0336505	0.0843098	0.0433959	0.0838723	0.0555108	0.0600917	0.0599696	0.0630859
AT1G67970	AT-HSFA8 (Arabidopsis thaliana heat shock transcription factor A8); DNA binding / transcription factor	0.0233293	0.0088433	0.00758794	0.0356423	0.0346791	0.0508137	0.0322177	0.0316042	0.0259662	0.0872107	0.0559192	0.04323	0.114323	0.059763	0.089223	0.0886287	0.0144811	0.0264183	0.0090564
AT1G74250	DNAJ heat shock N-terminal domain-containing protein	0.089401	0.0904018	0.102631	0.237982	0.209591	0.320901	0.11378	0.121014	0.14546	0.123165	0.13417	0.0970213	0.0891018	0.083812	0.0691487	0.0637604	0.0751446	0.0710302	0.0890701
AT3G57230	AGL16 (AGAMOUS-LIKE 16); transcription factor	0.115672	0.0665244	0.0527982	0.169651	0.160294	0.218037	0.0986596	0.135741	0.114833	0.182273	0.120011	0.0974538	0.129725	0.127794	0.125181	0.130813	0.109055	0.0715751	0.0890554
AT1G77570	DNA binding / transcription factor	0.0208601	0.00994872	0.00765203	0.0346196	0.0461623	0.0678705	0.0197754	0.0265307	0.018941	0.0332468	0.0306177	0.0151524	0.0105808	0.0172811	0.0135518	0.0119254	0.0177236	0.00437024	0.00966029
AT3G57390	AGL18 (AGAMOUS-LIKE 18); transcription factor	0.0773024	0.0503112	0.0701285	0.098411	0.0757621	0.115334	0.0747197	0.039132	0.0717234	0.122545	0.0738414	0.0742153	0.089363	0.0619413	0.0716118	0.0625363	0.0705904	0.0659053	0.0648551
AT2G26150	ATHSFA2 (Arabidopsis thaliana heat shock transcription factor A2); DNA binding / transcription factor	0.0377617	0.0347756	0.036516	0.00177381	0.000736063	0.00181983	0.349617	0.416519	0.917062	0.172925	0.0137271	0.138245	0.0193513	0.00629579	0.00452695	0.0255283	0.0234425	0.0126686	0.0251324
AT3G58780	SHP1 (SHATTERPROOF 1); DNA binding / transcription factor	0.000843951	0.000567256	0.000748701	0.00096336	0.000801004	0.001142	0.000819029	0.00134045	0.000724586	0.00213001	0.000726402	0.00100611	0.00180331	0.00247125	0.00120185	0.000906238	0.000718721	0.000159787	0.000642282
AT3G02990	ATHSFA1E (Arabidopsis thaliana heat shock transcription factor A1E); DNA binding / transcription factor	0.000966958	0.000300828	NA	0.0179596	0.0211713	0.0338004	0.00228212	0.00613965	0.0013156	0.000402486	0.00576015	0.000774944	0.000810619	0.00273377	0.0021505	0.00166559	0.000484398	6.72396e-05	0.000292814
AT3G24520	AT-HSFC1 (Arabidopsis thaliana heat shock transcription factor C1); DNA binding / transcription factor	0.0575036	0.0054689	0.00381116	0.04144	0.0423066	0.0636674	0.00570837	0.00656298	0.00501747	0.0050641	0.022943	0.0034574	0.016322	0.0143104	0.0212807	0.0138889	0.0178273	0.0140093	0.0138118
AT5G02320	MYB DOMAIN PROTEIN 3R-5, MYB3R-5	0.00112823	0.0003449	0.00040429	0.00144525	0.00195401	0.00203901	0.00178751	0.00385005	0.0015166	0.00459901	0.00263284	0.00221515	0.00354769	0.00231109	0.00180358	0.00150401	0.000608722	0.000311755	0.000241502
AT5G03780	TRFL10 (TRF-LIKE 10); DNA binding	0.00645044	0.00298629	0.00211127	0.0144686	0.0160407	0.0151699	0.0106126	0.0153195	0.00562937	0.0166951	0.0144601	0.00673769	0.0118435	0.0110009	0.00865836	0.00905649	0.00469586	0.00323206	0.00244126
AT1G73410	MYB54 (myb domain protein 54); DNA binding / transcription factor	0.000961382	0.00100189	0.000910176	0.0015275	0.00154158	0.00202676	0.00227291	0.00298115	NA	0.00145048	0.000912541	0.00219161	0.00170379	0.00178642	0.00142158	0.00119599	0.000226033	0.000672212	0.000710807
AT5G04110	DNA topoisomerase II family protein	0.0266868	0.0115021	0.0100186	0.0288165	0.0343684	0.0462527	0.0160774	0.0433185	0.0127545	0.0499229	0.0618748	0.0232981	0.0439466	0.0339277	0.0316644	0.0334991	0.0187172	0.0148074	0.00997269
AT5G06100	ATMYB33/MYB33 (myb domain protein 33); DNA binding / transcription factor	0.0163388	0.0111947	0.00918168	0.0216505	0.0246592	0.0457721	0.0191075	0.0359949	0.0287526	0.0412063	0.0357631	0.0246554	0.0426674	0.029726	0.0268846	0.028392	0.0134658	0.00698557	0.0119993
AT1G74430	MYB95 (myb domain protein 95); DNA binding / transcription factor	0.00826032	0.00895109	0.010193	0.0111261	0.014969	0.0241839	0.0184032	0.0306084	0.0231752	0.0262943	0.0173631	0.0118079	0.0267435	0.0147406	0.019844	0.0181606	0.00555912	0.0177276	0.00459411
AT5G06110	DNAJ heat shock N-terminal domain-containing protein / cell division protein-related	0.247283	0.298115	0.369126	0.581212	0.474085	0.898792	0.310389	0.462322	0.405934	0.434912	0.348846	0.334474	0.329536	0.21315	0.221204	0.17925	0.264582	0.256686	0.27138
AT1G74650	AtMYB31/AtY13 (myb domain protein 31); DNA binding / transcription factor	0.0031545	0.00201515	0.000662401	0.00642656	0.0111728	0.0116086	0.00484533	0.00851022	0.00387438	0.00865475	0.00776509	0.00571201	0.00581696	0.00808917	0.00393849	0.00581026	0.00170911	0.002375	0.00234397
AT5G07690	MYB29 (myb domain protein 29); DNA binding / transcription factor	0.108714	0.0397975	0.0485271	0.145602	0.183625	0.260412	0.117194	0.287724	0.163028	0.231149	0.16082	0.157607	0.159518	0.0452298	0.123073	0.0575223	0.0845598	0.0330091	0.0605965
AT1G79180	AtMYB63 (myb domain protein 63); DNA binding / transcription factor	0.00105077	0.000298721	NA	0.00167956	0.0020999	0.00422169	0.00273082	0.00645949	0.00229998	0.00297349	0.0019276	0.000751352	0.00369938	0.0015657	0.00249052	0.00260982	0.000467419	0.000475085	NA
AT5G07700	MYB76 (myb domain protein 76); DNA binding / transcription factor	0.0156944	0.0146907	0.0088529	0.0442036	0.0444127	0.0824332	0.0454095	0.0954099	0.0302122	0.0625146	0.0392182	0.0313292	0.044433	0.0254087	0.0781127	0.021729	0.0309099	0.0103283	0.0102513
AT2G02820	MYB88 (myb domain protein 88); DNA binding / transcription factor	0.0467567	0.0362932	0.0193485	0.0421723	0.0713958	0.0740148	0.0491203	0.0646488	0.0355089	0.0843935	0.0612364	0.0368108	0.0873783	0.0551268	0.0845772	0.0968742	0.0449296	0.0265479	0.0257031
AT5G10280	MYB92 (myb domain protein 92); DNA binding / transcription factor	0.000386506	0.000207806	NA	0.00049959	0.000963062	0.00192243	0.000418689	0.00198573	0.000967231	0.00153841	0.000707347	0.00056142	0.00185596	0.000725352	0.000207259	0.000334985	0.000435518	NA	0.000413937
AT2G03470	myb family transcription factor / ELM2 domain-containing protein	0.0345892	0.0368413	0.0175753	0.0622771	0.0822567	0.124231	0.0751443	0.121945	0.0717406	0.135674	0.140903	0.0548271	0.121606	0.099665	0.0798999	0.0803309	0.0358659	0.0183378	0.0185869
AT5G11510	MYB3R-4 (C-MYB-LIKE TRANSCRIPTION FACTOR 3R-4, myb domain protein 3R-4); DNA binding / transcription coactivator/ transcription factor	0.00977165	0.0031579	0.000924754	0.010624	0.0268997	0.0106231	0.00806917	0.0166888	0.0080657	0.0190031	0.0159715	0.00674321	0.021695	0.0114907	0.0130535	0.00893269	0.00307846	0.00198014	0.00106642
AT2G13960		0.0084147	0.00521023	0.0053643	0.011533	0.0129059	0.0176885	0.0112893	0.0239673	0.011945	0.0163414	0.0195579	0.00903409	0.0181935	0.0149879	0.0162426	0.012724	0.00847999	0.00389449	0.00418271
AT5G12870	AtMYB46/MYB46 (myb domain protein 46); DNA binding / transcription factor	0.00281018	0.000816226	3.31647e-05	0.00155455	0.00532503	0.00223219	0.00249701	0.00243309	0.000773345	0.00418604	0.0031933	0.00136757	0.00537472	0.00222739	0.00501205	0.00216667	0.00130003	0.000882174	NA
AT4G11880	AGL14 (AGAMOUS-LIKE 14); DNA binding / transcription factor	0.00162998	0.00189715	0.00123245	0.00391759	0.00392174	0.00463234	0.00391036	0.00708298	0.00140463	0.00598989	0.00326559	0.00106225	0.00328733	0.00384622	0.00271516	0.00364692	0.00242256	0.00241901	0.00104351
AT4G18960	AG (AGAMOUS); transcription factor	0.00503143	0.00130313	0.00159972	0.00145575	0.00267077	0.00367199	0.00258935	0.00612177	0.00144066	0.00726032	0.00406401	0.00374031	0.0028132	0.00435258	0.00462644	0.00507601	0.00455889	0.00283702	0.00324462
AT4G11660	AT-HSFB2B (Arabidopsis thaliana heat shock transcription factor B2B); transcription factor	0.0581259	0.0254561	0.0142763	0.00753529	0.0317617	0.038968	0.102105	0.126961	0.126708	0.145308	0.0543289	0.0592998	0.0354571	0.034353	0.0183569	0.0345547	0.0174279	0.0260022	0.0133785
AT4G22950	AGL19 (AGAMOUS-LIKE 19); transcription factor	0.0099474	0.00459147	0.00491196	0.0127907	0.0125151	0.0297311	0.00594319	0.0119936	0.0118526	0.0219474	0.0115289	0.00939739	0.0142158	0.00857546	0.00906778	0.00957785	0.00746352	0.00503238	0.00488218
AT4G13980	AT-HSFA5 (Arabidopsis thaliana heat shock transcription factor A5); DNA binding / transcription factor	0.0107638	0.00540928	0.00348818	0.0241388	0.0363519	0.0456899	0.0140185	0.0175592	0.0114952	0.0241701	0.0192802	0.0106634	0.0161376	0.0235718	0.0132254	0.011131	0.00464584	0.00314745	0.00276503
AT4G24540	AGL24 (AGAMOUS-LIKE 24); protein binding / protein heterodimerization/ protein homodimerization/ transcription factor	0.288189	0.219008	0.298473	0.17782	0.132316	0.1938	0.139645	0.216067	0.163546	0.325074	0.152984	0.217399	0.229962	0.167868	0.222471	0.216468	0.210856	0.249486	0.252991
AT4G17600	LIL3:1; transcription factor	1.63782	0.959473	0.659293	1.51249	1.4562	2.54964	1.42104	2.39285	1.56103	2.13077	2.05553	1.41734	1.17703	2.09427	1.70478	1.68673	0.988887	1.10021	0.951782
AT4G36590	MADS-box protein (AGL40)	0.00184087	0.000597323	0.000389875	0.00193038	0.0022257	0.00345814	0.000540208	0.00239761	0.000741415	0.000730191	0.001179	0.00046312	0.00105649	0.000549504	0.00131608	0.00113372	0.000521446	0.0002041	0.000605968
AT4G17750	HSF1 (ARABIDOPSIS HEAT SHOCK FACTOR 1); DNA binding / transcription factor	0.00783665	0.00367138	0.00423425	0.0135718	0.0258083	0.0379808	0.014696	0.0127626	0.0151597	0.0257456	0.0189032	0.0159454	0.0183124	0.016223	0.0154422	0.0130455	0.0034589	0.00650414	0.004286
AT4G37940	AGL21 (AGAMOUS-LIKE 21); transcription factor	0.0292066	0.0303309	0.0173585	0.0818776	0.0974032	0.110744	0.0403843	0.133028	0.0465063	0.224236	0.110194	0.0931669	0.148674	0.106446	0.0934696	0.107731	0.032605	0.0244826	0.0249784
AT4G18880	AT-HSFA4A (Arabidopsis thaliana heat shock transcription factor A4A); DNA binding / transcription factor	0.0166365	0.0117234	0.0115032	0.0348863	0.0353934	0.0584737	0.0329283	0.0325535	0.0328851	0.0317481	0.026199	0.0153549	0.0272547	0.0216089	0.0218212	0.0196099	0.0057511	0.0198865	0.00697076
AT4G19630		0.000360537	0.000132011	NA	0.000751697	0.000402274	0.000805657	0.000129508	0.000398628	NA	0.000451358	0.000427067	0.000403105	0.000219478	0.000360831	0.000192999	0.00023021	0.000211432	0.000333893	NA
AT5G10140	FLC (FLOWERING LOCUS C); transcription factor	0.021581	0.0558817	0.034895	0.0243384	0.0523451	0.0272539	0.0196976	0.0668239	0.0337873	0.0256048	0.0418127	0.0206449	0.0134376	0.044215	0.0182515	0.0406286	0.0171851	0.0335118	0.0361107
AT4G36990	ARABIDOPSIS THALIANA CLASS B HEAT SHOCK FACTOR B1, ARABIDOPSIS THALIANA HEAT SHOCK FACTOR 4, AT-HSFB1, ATHSF4	0.0892881	0.0823434	0.0634646	0.048423	0.0395712	0.0531298	0.155721	0.203219	0.161012	0.151251	0.062692	0.0667654	0.0882699	0.0433113	0.0453226	0.0567392	0.0537301	0.0325231	0.0533523
AT5G13790	AGL15 (AGAMOUS-LIKE 15); DNA binding / transcription factor	0.00482894	0.00186882	0.00100942	0.00312007	0.00393848	0.00269011	0.00516901	0.00649609	0.00339994	0.00725889	0.00280376	0.00402915	0.00822529	0.00349524	0.00465488	0.00437689	0.00212925	0.000982929	0.00180199
AT5G03720	AT-HSFA3 (Arabidopsis thaliana heat shock transcription factor A3); DNA binding / transcription factor	0.00796004	0.00955242	0.00637867	0.000186095	0.000677534	0.00086148	0.00694691	0.00917789	0.00941343	0.0139919	0.00497926	0.00850629	0.0127454	0.00952067	0.00895161	0.0122443	0.00430167	0.00386115	0.00256141
AT5G15800	SEP1 (SEPALLATA1); DNA binding / transcription factor	0.0168917	0.0147817	0.00817705	0.00201776	0.00673237	0.010032	0.00393221	0.0061723	0.00462062	0.00739384	0.0050449	0.00658737	0.0049664	0.00809578	0.00632019	0.00974458	0.00366076	0.0116881	0.00523244
AT5G16820	HSF3 (HEAT SHOCK FACTOR 3); DNA binding / transcription factor	0.0069924	0.00221001	0.00545182	0.012297	0.0179929	0.0174473	0.0210299	0.0148093	0.0156197	0.046548	0.0408032	0.0209857	0.0430065	0.0300119	0.0188709	0.0198225	0.00418221	0.00327959	0.00280495
AT5G20240	PI (PISTILLATA); DNA binding / transcription factor	0.000319841	0.00030122	0.000189335	0.000174786	0.0003067	0.000335903	0.000491794	0.00271471	0.00083568	0.00074637	0.00139263	0.000376465	7.96358e-05	0.00103643	0.000217031	0.000505691	0.000226475	0.000387043	0.000321373
AT2G16720	MYB7 (myb domain protein 7); DNA binding / transcription factor	0.0214227	0.00710402	0.00545733	0.015476	0.0276156	0.0426222	0.0428022	0.0521295	0.0473511	0.031179	0.0288861	0.021999	0.0153551	0.024902	0.0152541	0.0209071	0.0104011	0.0117926	0.0153178
AT5G14750	ATMYB66/WER/WER1 (WEREWOLF 1); DNA binding / protein binding / transcription factor/ transcription regulator	0.00154573	0.000406449	NA	0.00334569	0.00514832	0.0036772	0.00100171	0.00216874	0.000221631	0.0062242	0.00358604	0.0017988	0.00127744	0.00137872	0.00190217	0.000920652	0.000423847	0.000284748	NA
AT2G23290	AtMYB70 (myb domain protein 70); DNA binding / transcription factor	0.039193	0.119695	0.170187	0.0270429	0.0388713	0.038731	0.0593569	0.0625657	0.040741	0.0832676	0.0964744	0.0378422	0.0180204	0.0422497	0.0119698	0.0176245	0.0144912	0.0887468	0.0083873
AT5G15310	AtMIXTA/AtMYB16 (myb domain protein 16); DNA binding / transcription factor	0.0806525	0.0345892	0.0394865	0.0672726	0.0661529	0.113488	0.0491659	0.139273	0.0506095	0.109872	0.10411	0.0743376	0.0844359	0.0766491	0.0498637	0.0745441	0.0560164	0.0372975	0.0685066
AT5G16600	MYB43 (myb domain protein 43); DNA binding / transcription factor	0.0127024	0.00364302	0.00195173	0.0184512	0.0305571	0.0251172	0.013237	0.0246218	0.00821607	0.0195183	0.0129819	0.00746615	0.0142482	0.0119251	0.00848722	0.0161918	0.00738782	0.00778761	0.00314219
AT5G16770	AtMYB9 (myb domain protein 9); DNA binding / transcription factor	0.0022566	0.00122227	0.00505341	0.000703622	0.00101171	0.00198619	0.00143583	0.00192645	0.00185356	0.00165267	0.00189741	0.00165118	0.0013994	0.00168877	0.00127165	0.000788064	0.00165986	0.00102609	0.0028295
AT5G17800	AtMYB56 (myb domain protein 56); DNA binding / transcription factor	0.00312134	0.00152546	NA	0.00320358	0.00643878	0.00552591	0.00264441	0.00333822	0.00101324	0.00385915	0.00236114	0.00204804	0.00319474	0.00265403	0.00342321	0.00229508	0.00187017	0.00319277	0.00131352
AT2G31180	AtMYB14/Myb14at (myb domain protein 14); DNA binding / transcription factor	0.00143628	0.00031496	0.000666145	0.000971806	0.00147484	0.00109796	0.000270359	0.00347875	0.00217507	0.0028647	0.00177302	0.00140222	0.00360145	0.00135038	0.00142835	0.00199066	0.000733509	0.000379897	0.00128224
AT5G18620	CHR17 (CHROMATIN REMODELING FACTOR17); DNA-dependent ATPase	0.0196812	0.00765443	0.00629528	0.0313446	0.103445	0.0634159	0.0309461	0.039614	0.0180953	0.0414176	0.0331505	0.0169738	0.0387798	0.0266833	0.0230971	0.0205983	0.0064714	0.00246665	0.0025125
AT2G33610	ATSWI3B (Arabidopsis thaliana switching protein 3B); DNA binding	0.0668431	0.0336019	0.0270068	0.0784416	0.0868706	0.126369	0.0821302	0.127339	0.0848627	0.123435	0.101769	0.0624601	0.088924	0.0751393	0.0714478	0.0610483	0.0374673	0.0349191	0.0312735
AT5G23650	myb family transcription factor	1.47117e-05	0.000268728	8.92067e-05	1.05354e-05	5.08784e-05	0.000129214	1.66146e-05	0.000103388	9.45579e-05	0.000320581	0.000481417	1.50881e-05	8.04494e-05	8.66841e-05	0.000263858	0.000260339	0.000273745	0.00033784	0.000116711
AT2G36890	ATMYB38/MYB38/RAX2 (myb domain protein 38); DNA binding / transcription factor	0.00131082	0.00183091	0.0020487	0.00350528	0.00946172	0.00765081	0.00407473	0.00568948	0.00436159	0.00325625	0.0041256	0.00153609	0.00231907	0.0029187	0.00334605	0.00468173	0.00103029	0.00137304	0.00187839
AT5G26660	ATMYB4 (myb domain protein 4); transcription repressor	0.000849857	0.000582157	0.000387241	0.000492566	0.00106258	0.0014514	0.000922405	0.00197817	0.000909517	0.00163305	0.00170323	0.000659413	0.00137112	0.000900945	0.000973702	0.00146486	0.000274432	0.0002209	0.000253297
AT2G36960	TKI1 (TSL-KINASE INTERACTING PROTEIN 1); DNA binding / transcription factor	0.038538	0.0320645	0.0202726	0.0393673	0.0326019	0.051313	0.0503458	0.0728516	0.0527269	0.101939	0.0713639	0.0520388	0.0717194	0.0538222	0.0442822	0.0448124	0.0383847	0.0338014	0.0327124
AT2G37630	AS1/ATMYB91/ATPHAN/MYB91 (ASYMMETRIC LEAVES 1, MYB DOMAIN PROTEIN 91); DNA binding / protein homodimerization/ transcription factor	0.149426	0.0695787	0.0715447	0.13743	0.185656	0.178002	0.129193	0.203881	0.0960614	0.152248	0.133264	0.123142	0.288486	0.110169	0.173288	0.166494	0.0800923	0.0638913	0.0867056
AT5G45710	AT-HSFA4C (Arabidopsis thaliana heat shock transcription factor A4C); DNA binding / transcription factor	0.0431227	0.0516058	0.0702032	0.0320931	0.0246573	0.0532836	0.03462	0.0501317	0.0406947	0.0519737	0.0549971	0.0351424	0.0247464	0.0342466	0.0338141	0.0352039	0.0324699	0.0603025	0.0384019
AT5G26630	MADS-box protein (AGL35)	0.00392905	0.00229276	0.00338925	0.00257826	0.00351009	0.00375216	0.00295986	0.00789038	0.0018341	0.00556567	0.00556196	0.00286516	0.00744333	0.00329033	0.0056563	0.00386312	0.00316578	0.00212231	0.00185297
AT5G62020	AT-HSFB2A (Arabidopsis thaliana heat shock transcription factor B2A); DNA binding / transcription factor	0.0644647	0.0189794	0.025906	0.0110086	0.0121506	0.0254637	0.0345383	0.0360859	0.0243385	0.0501429	0.021638	0.0181671	0.0200189	0.0211776	0.0191447	0.0262708	0.0288462	0.0287337	0.0127887
AT1G08620	PKDM7D	0.069017	0.0606023	0.0445034	0.0789307	0.0688901	0.104493	0.0724987	0.0956091	0.0694164	0.12428	0.079897	0.0736291	0.132779	0.0739073	0.084114	0.073521	0.0533906	0.0694577	0.0649898
AT5G26870	AGL26; transcription factor	0.000613402	0.000732114	0.000630262	0.00268021	0.00193539	0.00302191	0.00127173	0.00178369	0.00281487	0.00257332	0.00184539	0.00250111	0.00301577	0.0021477	0.00080733	0.0010099	0.000598775	0.00158048	0.000862006
AT1G30810	JMJ18, JUMONJI DOMAIN-CONTAINING PROTEIN 18	0.0166583	0.00662184	0.00495051	0.0116937	0.0248344	0.0265618	0.0187921	0.0312889	0.0153082	0.0502954	0.0284634	0.0210996	0.0299532	0.0301222	0.0218454	0.0300113	0.00644524	0.00901418	0.00231502
AT5G27050	AGL101; transcription factor	0.000106228	0.000252302	0.000713214	0.00136158	0.00145237	0.00330186	0.000728402	0.00146239	0.000876176	0.000558147	0.00100761	0.000626982	0.000951097	0.00121889	0.000360926	0.00071611	0.000297399	0.000359725	0.00050013
AT5G27070	AGAMOUS-LIKE 53, AGL53	0.000293664	0.000203563	0.000179192	0.000489109	0.000375392	0.000552722	0.00016412	0.000485443	NA	0.000650052	0.000184111	0.000110629	0.000324807	0.000289544	0.000294225	0.000226695	1.23125e-05	0.000262465	NA
AT2G38950	transcription factor jumonji (jmj) family protein / zinc finger (C5HC2 type) family protein	0.0627386	0.0301693	0.0170114	0.0959501	0.150791	0.177715	0.0934381	0.150651	0.0720514	0.128788	0.14775	0.048732	0.148114	0.0971773	0.067155	0.0774556	0.037706	0.0250919	0.0226689
AT5G27090	AGAMOUS-LIKE 54, AGL54	0.000165975	7.1963e-05	NA	7.94063e-05	2.48475e-05	NA	5.72495e-05	6.55249e-05	8.6887e-05	NA	0.000276107	6.4798e-05	0.000155732	1.52566e-05	4.82895e-06	5.20471e-05	0.0001134	0.00027389	0.000161837
AT3G20810	JMJ30, JMJD5, JUMONJI C DOMAIN-CONTAINING PROTEIN 30, JUMONJI DOMAIN CONTAINING 5	0.00305667	0.00226147	0.00179765	0.0226405	0.0451616	0.058636	0.00387647	0.00503067	0.00160279	0.00343824	0.00187134	0.00105718	0.0169883	0.016911	0.245394	0.249651	0.0048752	0.00638721	0.00208209
AT3G48430	JMJ12, JUMONJI DOMAIN-CONTAINING PROTEIN 12, REF6, RELATIVE OF EARLY FLOWERING 6	0.00272848	0.00122807	0.000853933	0.00450978	0.00979912	0.00752816	0.00455099	0.00467357	0.00441115	0.00743483	0.00791246	0.00422274	0.00407986	0.00578646	0.00517442	0.00487461	0.00144051	0.00064123	0.00125707
AT5G27580	AGL89; transcription factor	0.00025908	2.04152e-05	NA	0.000350402	0.000416265	0.000112701	0.000150826	0.000844303	0.00032342	0.000692086	0.000443688	7.86299e-05	0.00088393	0.000174585	0.000202633	0.000792806	0.000425872	0.000201036	NA
AT2G39880	MYB25 (myb domain protein 25); DNA binding / transcription factor	0.0112291	0.00335151	0.00140058	0.0191881	0.0285254	0.037219	0.0120034	0.0316543	0.0118126	0.0217008	0.0212216	0.013084	0.00729849	0.0150836	0.011792	0.00931741	0.00391801	0.00218988	0.00279404
AT5G40330	MYB23 (myb domain protein 23); DNA binding / transcription factor	0.0178346	0.0108636	0.00960559	0.0128295	0.0175262	0.0368768	0.0221398	0.0392716	0.0222795	0.043303	0.0419849	0.0232368	0.0161756	0.0313711	0.0191272	0.0182013	0.0136002	0.0129271	0.00459295
AT2G42150	DNA-binding bromodomain-containing protein	0.000713624	0.000436741	0.000264729	0.00273716	0.00500914	0.00579992	0.000698289	0.000748289	0.000977462	0.000259737	0.000602141	0.000235087	4.67955e-05	9.3056e-05	3.03686e-05	2.89016e-05	0.00039669	0.000455286	0.000176919
AT2G44430	DNA-binding bromodomain-containing protein	0.00806002	0.00515712	0.0043919	0.00738227	0.0105383	0.0141255	0.0143385	0.0152141	0.0230179	0.0182273	0.014464	0.0132054	0.017726	0.012507	0.00865398	0.0110385	0.00574105	0.00625037	0.00293362
AT5G40360	MYB115 (myb domain protein 115); DNA binding / transcription factor	0.00014589	0.00192898	0.000758429	0.000536605	8.03812e-05	0.000351016	6.36466e-05	0.000962895	0.000182925	0.000602251	0.00106871	0.000263996	0.000621881	0.000170156	0.000324985	0.00089158	0.000399537	0.00345799	0.0021585
AT2G47190	MYB2 (myb domain protein 2); DNA binding / transcription factor	0.00113116	6.54199e-06	NA	0.000900666	0.00100919	0.00170874	0.00123492	0.000844335	0.00136206	0.00429082	0.00099962	0.00169117	0.00138123	0.00276015	0.00201609	0.0015655	0.000315941	0.000801663	0.000344499
AT2G47210	ATSWC4	0.201309	0.125041	0.113006	0.36615	0.334761	0.481282	0.270658	0.33204	0.26451	0.280686	0.254527	0.177717	0.227197	0.184639	0.137403	0.164025	0.126995	0.176546	0.129558
AT5G41020	myb family transcription factor	0.0437198	0.0410682	0.0759021	0.0768351	0.0771642	0.117723	0.0486642	0.105017	0.065241	0.0967663	0.0823817	0.0664132	0.0814548	0.0555615	0.05139	0.0476032	0.0466043	0.0351254	0.0586456
AT2G47460	ATMYB12/MYB12 (MYB DOMAIN PROTEIN 12); DNA binding / transcription activator/ transcription factor	0.00301724	0.00113481	0.000462231	0.00286974	0.00663919	0.0113128	0.000922517	0.00350148	0.00143604	0.00186356	0.000924862	0.00147741	0.00204364	0.000882259	0.000839089	0.00129097	0.000822467	0.000938743	0.00151368
AT5G45420	myb family transcription factor	0.322851	0.262647	0.213702	0.431736	0.507935	0.788737	0.513896	0.759647	0.654518	0.946299	0.663421	0.638684	0.644356	0.512864	0.314308	0.388655	0.267454	0.227248	0.281633
AT2G47620	ATSWI3A (Arabidopsis thaliana switching protein 3A); DNA binding	0.0453709	0.0250403	0.0315173	0.0710098	0.0809147	0.131469	0.0627867	0.100352	0.0690417	0.0983045	0.102759	0.0617894	0.080732	0.0631261	0.046112	0.0511797	0.0333153	0.0365738	0.0274284
AT5G47290	myb family transcription factor	0.000169796	0.00430801	0.00118478	0.000521586	0.000596778	0.000734627	0.00146526	0.00540827	0.000458296	0.000849403	0.000296343	0.00042187	0.00182235	0.000625702	0.000434245	0.000584228	0.00175196	0.00443064	0.00244462
AT3G01140	MYB106 (myb domain protein 106); DNA binding / transcription factor	0.0357067	0.0183721	0.0148605	0.0195645	0.0447654	0.0741005	0.0134762	0.035937	0.0183045	0.0354517	0.0420039	0.0192218	0.0285982	0.0247552	0.0293048	0.0417224	0.0203369	0.0220426	0.0172174
AT5G49330	AtMYB111 (myb domain protein 111); DNA binding / transcription factor	0.0143434	0.00962494	0.00446857	0.0553096	0.116312	0.15649	0.0149486	0.0280387	0.0125911	0.0190739	0.0151811	0.0208277	0.0268285	0.0126166	0.0419723	0.0313438	0.00633768	0.00475777	0.00341484
AT3G05380	ALWAYS EARLY 2, ALY2	0.0131535	0.0070937	0.00553702	0.0305818	0.0424151	0.0485115	0.0229479	0.0497806	0.0194445	0.0339034	0.0270534	0.0210753	0.0295594	0.0211292	0.0147684	0.017563	0.0095542	0.00970715	0.00660213
AT5G52600	ATMYB82, MYB DOMAIN PROTEIN 82, MYB82	0.00196978	0.00280883	0.000657809	0.00453328	0.00879623	0.00911616	0.00341271	0.00849084	0.00306918	0.00444591	0.0044073	0.00199012	0.00276076	0.00374361	0.0024074	0.00485857	0.00169352	0.000733974	0.00124522
AT3G06490	MYB108 (MYB DOMAIN PROTEIN 108); DNA binding / transcription factor	0.000412521	2.41712e-05	0.000551257	0.000843101	0.00138768	0.000839848	0.000734785	0.000724692	0.000789323	0.000642192	0.000717923	0.000124548	0.000897161	0.000225943	0.000965088	0.000603924	0.000246442	NA	0.000554477
AT5G54230	MYB49 (myb domain protein 49); transcription factor	0.000312374	9.52492e-05	0.000345961	0.000695002	0.000803908	0.00130473	0.000470663	0.0015964	NA	0.000120978	0.000154453	0.000250681	0.000476665	0.000797023	0.000662853	0.00095863	0.000347285	0.000571409	0.000266457
AT5G04240	ELF6 (EARLY FLOWERING 6); transcription factor	0.0034073	0.00379015	0.00543947	0.00708325	0.0168311	0.0138918	0.00769731	0.00620931	0.00597638	0.0124431	0.00855983	0.00666879	0.0123734	0.00842947	0.00705142	0.00670611	0.00205651	0.00203778	0.00124999
AT5G46910	transcription factor jumonji (jmj) family protein	0.0192669	0.0144014	0.0131163	0.0195262	0.0285521	0.0313785	0.016319	0.0274117	0.0179801	0.0175463	0.0161465	0.0125454	0.00894378	0.0159716	0.0134409	0.0152989	0.010654	0.0140844	0.00584121
AT5G63080	transcription factor jumonji (jmjC) domain-containing protein	0.0277587	0.0263925	0.0270049	0.0499444	0.0523142	0.0733486	0.0553806	0.0541776	0.063441	0.0512378	0.053815	0.0394881	0.0288638	0.0469778	0.0372182	0.0433999	0.0316416	0.027781	0.04028
AT1G01780	LIM domain-containing protein	0.025055	0.0201905	0.0300375	0.0171566	0.0206293	0.0284618	0.0235881	0.0264604	0.04082	0.0687281	0.042457	0.0378294	0.0217033	0.0405866	0.0359931	0.039756	0.0204109	0.0273351	0.0274907
AT1G10200	WLIM1; transcription factor	0.287712	0.151197	0.143791	0.823082	0.60651	1.46243	0.689726	0.724808	0.387873	1.39129	1.19836	0.693305	0.900417	1.37016	0.866986	1.27276	0.203886	0.221971	0.158463
AT2G39900	LIM domain-containing protein	0.0423165	0.0155634	0.0113607	0.113337	0.168342	0.226653	0.128617	0.140568	0.107804	0.298904	0.265312	0.148633	0.219223	0.267935	0.147316	0.187203	0.019737	0.0187762	0.0168246
AT2G45800	LIM domain-containing protein	0.0142456	0.00983062	0.0100096	0.00797512	0.00655912	0.0116552	0.00732202	0.00766981	0.00401714	0.0153924	0.0129151	0.00716437	0.00695655	0.0101598	0.00938075	0.0083002	0.0111243	0.0143417	0.0126928
AT5G40220	AGAMOUS-LIKE 43, AGL43	8.04925e-06	0.000489242	0.000176463	0.000132657	3.72029e-05	0.000176972	0.000325703	8.04813e-06	1.11264e-05	0.000209569	2.80024e-05	NA	1.51387e-05	0.000128032	0.000125004	2.88338e-05	0.000184395	1.27918e-05	0.000206261
AT3G55770	LIM domain-containing protein	0.394142	0.217588	0.188236	0.3825	0.494562	0.577596	0.465221	0.4724	0.450415	0.798554	0.607635	0.453175	0.696102	0.694734	0.370106	0.490832	0.291878	0.249293	0.185938
AT5G48670	AGL80/FEM111 (AGAMOUS-LIKE80); DNA binding / transcription factor	0.00534018	0.00600115	0.00438388	0.0100628	0.00765936	0.0160122	0.00848338	0.00320691	0.0092044	0.0165377	0.0141162	0.0094935	0.0069016	0.00987676	0.00770355	0.00668096	0.00583435	0.0046433	0.00416139
AT4G32551	LUG (LEUNIG)	0.189621	0.176546	0.149737	0.252473	0.258339	0.364149	0.190912	0.214008	0.186757	0.314887	0.278084	0.212706	0.207305	0.172934	0.178983	0.23138	0.147975	0.175296	0.191819
AT5G65070	MAF4 (MADS AFFECTING FLOWERING 4)	0.0323958	0.0285059	0.0441221	0.0261382	0.0263225	0.0277394	0.0256563	0.017895	0.0332564	0.0360044	0.0229606	0.0248528	0.0281894	0.0284627	0.0293433	0.0271395	0.0343358	0.0355574	0.0395638
AT5G51860	MADS-box protein (AGL72)	NA	0.000192549	0.000187989	0.000175143	0.000112694	0.00048562	0.000217254	9.47933e-05	0.000167093	4.18391e-05	7.61886e-05	9.94277e-05	0.000152807	0.000112336	0.000206375	0.000138625	2.85645e-05	0.00014083	4.97908e-05
AT3G08500	MYB83 (myb domain protein 83); DNA binding / transcription factor	0.00342158	0.00110208	0.000728577	0.000445839	0.00398152	0.00402916	0.00154155	0.00289005	0.00189707	0.00391498	0.000136017	0.000992968	0.00206004	0.00212486	0.00328895	0.0038185	0.00122591	0.00221845	0.000492509
AT3G09230	ATMYB1, MYB DOMAIN PROTEIN 1, MYB1, SALT-RELATED MYB1, SRM1	0.00622866	0.00310739	NA	0.00824565	0.0134805	0.0153293	0.00832253	0.00818444	0.00449787	0.0101484	0.0107684	0.00664856	0.00523801	0.00767962	0.00745439	0.00854374	0.00363892	0.00180011	0.00245063
AT3G09370	MYB3R-3 (myb domain protein 3R-3); DNA binding / transcription factor	0.0138931	0.00614433	0.00401723	0.0153774	0.0243875	0.0285583	0.0174164	0.0322175	0.020859	0.0262399	0.0216734	0.0140242	0.0153886	0.0186442	0.0117208	0.0152102	0.0060612	0.00677306	NA
AT3G10113		0.0260414	0.0155004	0.0158956	0.0292491	0.0391748	0.0488217	0.123214	0.152329	0.136978	0.205421	0.108242	0.120347	0.0476586	0.0650501	0.01002	0.0248123	0.015759	0.00759067	0.00830925
AT5G59780	MYB59 (myb domain protein 59); DNA binding / transcription factor	0.0579049	0.0405534	0.0548253	0.0955873	0.0827367	0.135332	0.0653551	0.113005	0.0853056	0.100314	0.0483919	0.0905296	0.0688623	0.0373278	0.0385947	0.0373797	0.0465042	0.0376807	0.0670272
AT3G11440	ATMYB65 (myb domain protein 65); DNA binding / transcription factor	0.00483892	0.00519473	0.00816527	0.00399621	0.00584729	0.00733196	0.0044701	0.00900609	0.00980269	0.00904521	0.00637201	0.00484105	0.00311654	0.00572166	0.00327668	0.00563203	0.00377012	0.00559657	0.00402771
AT5G60890	ATMYB34/ATR1/MYB34 (ALTERED TRYPTOPHAN REGULATION, MYB DOMAIN PROTEIN 34); DNA binding / kinase/ transcription activator/ transcription factor	0.149141	0.0569138	0.055982	0.0424382	0.0492249	0.0614271	0.0772183	0.140853	0.0670245	0.146622	0.0611922	0.0777243	0.0836021	0.0630178	0.0769979	0.119908	0.0872961	0.077649	0.0744112
AT3G11450	DNAJ heat shock N-terminal domain-containing protein / cell division protein-related	0.0862896	0.0804366	0.0627181	0.12901	0.212938	0.300111	0.126656	0.25296	0.086299	0.217004	0.19738	0.122084	0.177995	0.171333	0.0996757	0.103243	0.0945354	0.0569385	0.056632
AT5G61420	MYB28 (MYB DOMAIN PROTEIN 28); DNA binding / transcription factor	0.329136	0.136873	0.143748	0.19096	0.383655	0.437852	0.184152	0.413493	0.214639	0.374063	0.209155	0.281338	0.153372	0.15685	0.273899	0.307976	0.216643	0.126383	0.187264
AT3G12560	TRFL9 (TRF-LIKE 9); DNA binding	0.0744379	0.0540474	0.0544897	0.0593681	0.0751929	0.102566	0.0950434	0.137822	0.133604	0.151905	0.137337	0.104951	0.106614	0.126158	0.0700628	0.0924731	0.0459479	0.0488124	0.0493292
AT5G62470	MYB96 (myb domain protein 96); DNA binding / transcription factor	0.0948506	0.0475982	0.0312234	0.0418514	0.0759951	0.0824021	0.0687821	0.110552	0.0340664	0.0891722	0.0699231	0.0472184	0.070389	0.0669248	0.0278342	0.0407895	0.0191101	0.0535142	0.0271999
AT3G12820	AtMYB10 (myb domain protein 10); DNA binding / transcription factor	0.00434325	0.00178097	0.00213561	0.00414012	0.00509557	0.00724219	0.0079394	0.0112331	0.00718624	0.0163102	0.023244	0.0102298	0.00451362	0.0165181	0.00781951	0.00662372	0.00283366	0.00433205	0.00438866
AT5G65230	AtMYB53 (myb domain protein 53); DNA binding / transcription factor	0.00245134	0.00116942	NA	0.00279363	0.00288897	0.00462694	0.00152843	0.00431002	0.00221943	0.0027001	0.00258786	0.00198963	0.00101932	0.00212019	0.00168856	0.00173669	0.00149135	0.00118697	0.00143551
AT3G13540	ATMYB5 (MYB DOMAIN PROTEIN 5); DNA binding / transcription factor	0.00309655	0.00111835	0.000929017	0.00248929	0.00484724	0.0056886	0.00348135	0.00327293	0.00178847	0.00467341	0.00409767	0.00278148	0.00167203	0.00239207	0.00232564	0.0027852	0.00082416	0.000906718	0.00130058
AT5G67300	ATMYB44/ATMYBR1/MYBR1 (MYB DOMAIN PROTEIN 44); DNA binding / transcription factor	0.786247	0.831192	1.14478	0.228553	0.348343	0.499457	0.304705	0.436595	0.273689	0.507535	0.448007	0.258474	0.0605663	0.181624	0.127205	0.165088	0.240763	0.95769	0.249605
AT1G18750	AGL65; DNA binding / transcription factor	0.0273934	0.0444381	0.0392661	0.0161333	0.0245374	0.0276487	0.0152382	0.0170823	0.011902	0.0287448	0.0152793	0.0172895	0.0186015	0.013339	0.0117785	0.0151451	0.021013	0.0293627	0.0263346
AT1G22130	AGL104; DNA binding / transcription factor	4.2573e-05	0.000117671	0.000399108	0.000144736	8.44845e-05	0.000517623	0.000196242	0.000130681	0.00028887	0.000521174	0.000373515	0.000149686	0.000110391	0.000168599	0.000190578	0.000143906	0.000118725	0.000461636	7.54623e-05
AT1G22590	AGL87; transcription factor	0.00323353	0.00209529	0.00524248	0.00709224	0.00419126	0.00877931	0.00277171	0.00210303	0.00312733	0.00544438	0.0046588	0.00324615	0.00281168	0.00466232	0.00306976	0.00372102	0.00443918	0.00134356	0.00435491
AT5G60440	MADS-box protein (AGL62)	0.000629463	0.000536997	0.00087708	0.00101866	0.0017299	0.00369174	0.00151525	0.00238263	0.00169682	0.00229186	0.002499	0.00110463	0.00249322	0.00120813	0.00106057	0.00309579	0.0011756	0.0011316	0.00101799
AT1G24260	SEP3 (SEPALLATA3); transcription factor	0.000185095	0.000463538	NA	0.001334	0.00131287	0.00184536	0.000261533	0.00158534	0.000820623	0.00102023	0.00353143	0.00174495	0.000505059	0.00336026	0.0008021	0.000553411	0.000356928	0.000985323	NA
AT5G60910	AGL8 (AGAMOUS-LIKE 8); transcription factor	0.0142066	0.0179491	0.0191421	0.0234357	0.0447075	0.0930493	0.0168214	0.0346733	0.034794	0.0226151	0.0366769	0.0313836	0.0188242	0.029197	0.0228742	0.0421805	0.0158466	0.0281381	0.0260306
AT5G62165	AGL42 (AGAMOUS LIKE 42); transcription factor	0.00592581	0.00333096	0.00384685	0.00603946	0.00800878	0.0153854	0.00698284	0.00946754	0.00556326	0.00927602	0.00740572	0.00581544	0.00727016	0.0108053	0.00739818	0.00901684	0.00635811	0.00390086	0.00839811
AT1G28450	AGAMOUS-LIKE 58, AGL58	0.00208303	0.00153053	0.00442958	0.00124759	0.00189858	0.00248098	0.00318959	0.00256043	0.00227955	0.00292193	0.00378045	0.00138754	0.00189056	0.00180261	0.00121692	0.00133163	0.00157477	0.00124872	0.000396979
AT5G65050	AGAMOUS-LIKE 31, AGL31, MADS AFFECTING FLOWERING 2, MAF2	0.102499	0.0731146	0.0803959	0.147969	0.193573	0.243446	0.175748	0.229552	0.149408	0.284428	0.21616	0.147951	0.206626	0.183511	0.119531	0.161697	0.113638	0.0727016	0.102118
AT1G28460	AGL59; DNA binding / transcription factor	0.000945168	0.000438142	0.00152192	0.000498397	0.000417282	0.00144664	0.000903027	0.00371025	0.000274927	0.00144414	0.000713259	0.000350342	0.000654914	0.000743422	0.000357843	0.000218933	0.000859249	0.000111706	NA
AT5G65060	FCL3, MADS AFFECTING FLOWERING 3, MAF3	0.0522522	0.0401263	0.0373537	0.124187	0.161875	0.231566	0.0802132	0.118823	0.0669728	0.0945223	0.0784973	0.0566628	0.0696492	0.0691888	0.0413429	0.0507412	0.0454375	0.0369822	0.0531953
AT1G29960		0.021035	0.00748438	0.00558463	0.0242843	0.0357713	0.0508865	0.0294721	0.0329824	0.0293974	0.0550419	0.0403281	0.0298134	0.0366195	0.0477492	0.0202224	0.0317904	0.0112237	0.00787222	0.00874906
AT5G65080	AGL68/MAF5 (MADS AFFECTING FLOWERING 5)	0.0301847	0.0166464	0.00855543	0.0247586	0.0501343	0.0640623	0.0371236	0.0814268	0.0359174	0.0642904	0.0580847	0.0408139	0.035783	0.0548405	0.0296972	0.0418097	0.0216573	0.016148	0.0119654
AT1G31140	GOA, GORDITA	6.53924e-05	NA	0.000117842	5.15019e-05	0.000168578	0.000312328	9.39472e-05	0.000198977	5.20864e-05	0.000119029	1.53737e-05	6.33397e-06	0.000314538	0.000110398	6.12835e-05	8.48676e-05	NA	0.00019853	9.17983e-05
AT2G42680	ATMBF1A/MBF1A (MULTIPROTEIN BRIDGING FACTOR 1A); DNA binding / transcription coactivator	0.684947	0.272579	0.187978	0.717456	1.08842	1.49722	0.821077	1.40543	0.764317	1.49748	1.1907	0.807094	1.1942	1.03206	0.739661	1.00475	0.429386	0.199606	0.222807
AT3G24500	ATMBF1C/MBF1C (MULTIPROTEIN BRIDGING FACTOR 1C); DNA binding / transcription coactivator/ transcription factor	0.198051	0.108595	0.134449	0.0198189	0.0207312	0.00776942	0.406792	0.252047	0.563732	0.675688	0.185077	0.350231	0.184653	0.12065	0.0795136	0.194391	0.123845	0.0651948	0.0808994
AT3G15320		0.00046675	3.25242e-05	0.00138421	0.000869872	0.00126263	0.00174231	0.00046731	0.000157094	0.000165168	0.000627665	0.000431015	0.000298919	0.000211472	9.19143e-05	0.000351545	0.000254646	0.000488579	0.000462564	0.000627952
AT1G01060	LHY (LATE ELONGATED HYPOCOTYL); DNA binding / transcription factor	0.610048	0.276796	0.206763	0.226956	0.403824	0.404767	0.0557147	0.0756669	0.0322329	0.00628846	0.00665816	0.00173982	0.000570996	0.000798218	0.000993299	0.0016221	0.284879	0.142015	0.151596
AT3G18100	MYB4R1 (myb domain protein 4R1); transcription factor	0.0147979	0.0164296	0.0349171	0.0319882	0.0293855	0.0438631	0.0105324	0.0250535	0.0242647	0.023346	0.0177346	0.0163074	0.0212783	0.0140047	0.0123576	0.0127431	0.0162657	0.009798	0.0321635
AT1G01380	ETC1 (ENHANCER OF TRY AND CPC 1); DNA binding / transcription factor	0.0109446	0.0062216	0.00679803	0.0167005	0.0142498	0.0266064	NA	0.0220489	0.0125431	0.0195209	0.0149981	0.0109625	0.01392	0.0116525	0.00688395	0.0105732	0.00813256	0.00776941	0.00690361
AT3G23250	AtMYB15/AtY19/MYB15 (myb domain protein 15); DNA binding / transcription factor	0.0033242	0.000528445	0.000695871	0.0015278	0.00136706	0.00267137	0.0092027	0.00914097	0.0193056	0.00612161	0.004486	0.00513892	0.00265451	0.00120702	0.000991744	0.00183506	0.0016775	0.00721028	0.00110176
AT1G01520	myb family transcription factor	0.100385	0.0406785	0.0215908	0.000315012	0.0796519	0.0957127	0.00918989	0.0122403	0.00919937	0.00316665	0.00605394	0.00940562	0.00237654	0.000972752	0.000328526	0.000744418	0.0705545	0.0605564	0.111149
AT3G24310	MYB305 (myb domain protein 305); DNA binding / transcription factor	0.000449469	NA	0.000244132	9.06636e-05	4.90009e-06	4.38945e-05	4.57797e-05	NA	2.22282e-05	0.000205403	1.55619e-05	0.000143491	0.000210611	1.11898e-05	3.72543e-05	4.21182e-06	0.000243767	0.000596491	NA
AT1G09770	ATCDC5 (ARABIDOPSIS THALIANA HOMOLOG OF CDC5); DNA binding / transcription factor	0.178339	0.132405	0.135406	0.374139	0.322664	0.419349	0.215457	0.362821	0.25635	0.366766	0.332201	0.229554	0.277185	0.24387	0.158929	0.212173	0.13768	0.150278	0.162589
AT3G27220	kelch repeat-containing protein	0.0287792	0.0171333	0.0118068	0.010795	0.0132948	0.0154083	0.0474385	0.0621361	0.0483809	0.100286	0.0413614	0.0533199	0.0433353	0.0435895	0.0275874	0.0272926	0.0246279	0.0177488	0.0202513
AT1G15720	TRFL5 (TRF-LIKE 5); DNA binding / transcription factor	0.00646297	0.00452054	0.00360705	0.0146519	0.0236585	0.027482	0.0104926	0.0199909	0.0118171	0.0193106	0.0156396	0.00800688	0.0139635	0.011874	0.00603763	0.00685317	0.00488036	0.00430961	0.00240198
AT1G17460	TRFL3 (TRF-LIKE 3); DNA binding / transcription factor	0.00537958	0.00477288	0.00516451	0.00813761	0.00901346	0.012784	0.00829135	0.0161231	0.0114358	0.027613	0.0179182	0.0178279	0.0100654	0.01956	0.016329	0.020532	0.00384487	0.00607535	0.0055884
AT3G27810	ATMYB21 (MYB DOMAIN PROTEIN 21); DNA binding / transcription factor	1.3108e-05	1.55131e-05	NA	6.6454e-05	5.13517e-05	0.000485541	0.00040955	0.000101879	2.64666e-05	0.000208779	6.65976e-06	0.000132146	0.000420977	0.000121548	0.000199945	0.000237187	3.88665e-05	0.000486993	NA
AT1G17520	DNA-binding protein, putative	0.0423946	0.0188968	0.0207803	0.0524253	0.0590987	0.080687	0.038561	0.0752438	0.0485184	0.0814388	0.0714994	0.0411966	0.0539794	0.0485404	0.030495	0.0373463	0.0289955	0.0261593	0.0259093
AT3G27920	GL1 (GLABRA 1); transcription factor	0.00959765	0.00367049	0.00136794	0.00400489	0.0110328	0.0170679	0.00734267	0.0188657	0.00601523	0.0161403	0.0103731	0.00751585	0.0123994	0.00903478	0.00537668	0.0102973	0.00506755	0.00355317	0.00326579
AT1G18330	EPR1 (EARLY-PHYTOCHROME-RESPONSIVE1); DNA binding / transcription factor	0.0246471	0.00976304	0.00887424	0.0235085	0.0317716	0.0480616	0.0969312	0.122384	0.127601	0.169763	0.0811328	0.0985671	0.0624526	0.0544513	0.00594902	0.0177795	0.0129369	0.00604573	0.0125406
AT1G19000	myb family transcription factor	0.167507	0.0664137	0.0579422	0.0480575	0.112935	0.142876	0.180818	0.350693	0.138674	0.39551	0.290069	0.143864	0.215559	0.237731	0.120274	0.182413	0.114398	0.0720172	0.0737963
AT3G28910	MYB30 (myb domain protein 30); DNA binding / transcription factor	0.0644442	0.0369171	0.0236384	0.0651301	0.099031	0.1305	0.0517327	0.0985272	0.0440739	0.145536	0.115636	0.0692778	0.09439	0.139385	0.0584325	0.11377	0.0222424	0.0357588	0.0135142
AT1G49950	ATTRB1/TRB1 (TELOMERE REPEAT BINDING FACTOR 1); DNA binding / transcription factor	0.125359	0.0778791	0.0891851	0.108836	0.150044	0.211017	0.117812	0.224511	0.13732	0.176368	0.145737	0.115983	0.132149	0.120134	0.0728926	0.101653	0.0711954	0.0786853	0.0576403
AT1G70000	DNA-binding family protein	0.192073	0.130093	0.0897484	0.0285282	0.0426949	0.0692938	0.0428631	0.0544807	0.0428747	0.0653482	0.0601309	0.0596226	0.0685333	0.0333353	0.0484622	0.0585224	0.0846119	0.0843717	0.0769112
AT1G71030	ATMYBL2 (Arabidopsis myb-like 2); DNA binding / transcription factor	0.00743215	0.00126422	0.00376871	0.0392254	0.0528553	0.0915773	0.0150287	0.0196274	0.00982048	0.0742469	0.118296	0.0298151	0.0856403	0.0785394	0.00270004	0.00646117	0.00376939	0.00121174	0.0013545
AT3G58680	ATMBF1B/MBF1B (MULTIPROTEIN BRIDGING FACTOR 1B); DNA binding / transcription coactivator	0.842999	0.351185	0.263191	0.970672	1.42384	2.1873	1.32144	1.34298	1.01762	2.23882	1.7653	1.10567	1.0762	1.75494	1.21548	1.40153	0.743354	0.501358	0.364648
AT1G01150	DNA binding / zinc ion binding	0.000899058	0.000334712	NA	0.00192073	0.0029956	0.00227732	0.00126354	0.00141163	0.000617332	0.0018229	0.000359319	0.00121393	0.000326397	0.000912546	0.000606612	0.000534628	0.000978472	0.00121294	0.000428685
AT1G47760	AGAMOUS-LIKE 102, AGL102	0.00525895	0.00336837	0.00316143	0.00877475	0.0178001	0.0206854	0.0135749	0.0175588	0.00983069	0.0183326	0.0178506	0.01043	0.00541626	0.016016	0.00495635	0.00750828	0.0058382	0.00517949	0.00526841
AT1G06180	ATMYB13 (myb domain protein 13); DNA binding / transcription factor	0.0261369	0.0162345	0.00825703	0.0283853	0.0577659	0.0747907	0.0260039	0.0389016	0.0236361	0.0402126	0.0367948	0.0289315	0.0147771	0.0234774	0.0319615	0.0295962	0.0254242	0.0114006	0.01593
AT1G06910	TRF-LIKE 7, TRFL7	0.00290639	0.00185849	0.00130029	0.00572074	0.00853712	0.0132145	0.00312237	0.015072	0.00449613	0.00860622	0.00914637	0.0036301	0.00290177	0.00544735	0.00370557	0.00435651	0.00261969	0.00264527	0.00206864
AT1G54760	AGAMOUS-LIKE 85, AGL85	0.000356566	0.00196779	NA	0.000496976	0.000111079	0.000283045	0.000445727	0.00108983	0.000600726	0.00109762	NA	0.000792803	0.000561494	0.00063257	0.000110507	0.000584591	0.000621107	0.00100925	0.000139691
AT1G59810	AGAMOUS-LIKE 50, AGL50	0.00022832	NA	0.000194791	0.000708172	0.000523121	0.00107515	0.000110891	0.000551141	9.43849e-05	0.000426212	NA	7.05781e-05	0.000306442	0.000339746	0.000772437	0.000320881	0.000138681	NA	0.000170589
AT1G08810	MYB60 (myb domain protein 60); DNA binding / transcription factor	0.0403917	0.0141924	0.00758031	0.0463244	0.0674188	0.0893979	0.0370127	0.0610865	0.0257265	0.0712226	0.0334505	0.0239662	0.0239045	0.0297756	0.0364594	0.0264795	0.0248756	0.0140226	0.0102675
AT1G09710		0.00789908	0.00566169	0.00382022	0.0107234	0.0178803	0.0181681	0.0121246	0.0191966	0.0112385	0.0248321	0.0150948	0.0162636	0.00994821	0.0162928	0.010265	0.011261	0.00445416	0.0034825	0.00602222
AT1G60920	AGAMOUS-LIKE 55, AGL55	0.000280512	0.000271336	NA	0.000229738	0.000112116	NA	0.000650335	0.0020334	0.000609122	0.00173383	0.000978488	0.000740383	0.000124589	0.00119154	0.000301458	0.000372592	0.000172961	0.000316132	0.000791955
AT1G13880	ELM2 domain-containing protein	0.0134126	0.00935348	0.00473537	0.00533981	0.0148141	0.0170781	0.015823	0.0246887	0.0160013	0.0284925	0.0275735	0.0112662	0.013907	0.0200439	0.0119995	0.0162259	0.00763109	0.00604285	0.0037288
AT1G14350	FLP (FOUR LIPS); DNA binding / transcription factor	0.0235983	0.0139611	0.00530027	0.0336337	0.0703194	0.0637697	0.0194478	0.0317419	0.0191688	0.0292157	0.0277203	0.0239065	0.0197203	0.0322529	0.0227427	0.041457	0.0203237	0.0109765	0.0106072
AT1G16490	AtMYB58 (myb domain protein 58); DNA binding / transcription factor	0.00423283	0.00229076	0.00360689	0.00134052	0.00215323	0.00199984	0.00426449	0.00603027	0.00257268	0.00609624	0.00369517	0.00179051	0.00585862	0.00507143	0.00486664	0.00847229	0.00423027	0.00226509	0.00385602
AT3G46130	MYB111 (myb domain protein 111); DNA binding / transcription factor	0.0544523	0.0352439	0.0359997	0.0427177	0.0521353	0.0909426	0.0404421	0.0407635	0.0402782	0.0584966	0.0415197	0.0502915	0.0149415	0.0204386	0.043641	0.0294275	0.0373119	0.0372525	0.0610072
AT1G72650	TRFL6 (TRF-LIKE 6); DNA binding / transcription factor	0.0543063	0.0454748	NA	0.0494563	0.0395255	0.0618186	0.0413333	0.0760016	0.059528	0.0997414	0.0679258	0.0491105	0.0299133	0.060061	0.059975	0.0588793	0.0429439	0.0454335	0.0750141
AT3G47600	MYB94 (myb domain protein 94); DNA binding / transcription factor	0.0122128	0.00720523	0.00473207	0.0081503	0.0209797	0.0176281	0.0134791	0.0137345	0.0116915	0.0199905	0.0203815	0.0146516	0.0101636	0.0210829	0.010985	0.0153432	0.00862357	0.00354348	0.00469124
AT1G72740	DNA-binding family protein / histone H1/H5 family protein	0.0667674	0.0440991	0.0368182	0.0588133	0.0543814	0.07299	0.0481094	0.0726854	0.063642	0.0717209	0.0726942	0.0659314	0.0189713	0.0633209	0.0510831	0.0650109	0.0616041	0.0380674	0.0382813
AT3G47680	DNA binding	0.0294653	0.0255908	0.0550444	0.0682401	0.0622512	0.103464	0.0632381	0.0984262	0.0759851	0.101273	0.0550325	0.0600575	0.0424119	0.0523217	0.0536079	0.0542989	0.0463379	0.0432241	0.0494422
AT1G74840	myb family transcription factor	0.119683	0.0451109	0.039398	0.224239	0.236678	0.283179	0.102434	0.163855	0.0674523	0.163776	0.214234	0.0476766	0.0638993	0.12143	0.0724058	0.0875092	0.0797505	0.0329912	0.0460285
AT3G48920	AtMYB45 (myb domain protein 45); DNA binding / transcription factor	0.00138876	0.00031322	NA	0.00109098	0.00212923	0.00296828	0.000776249	0.00320916	0.00290305	0.00377361	0.00210997	0.00256521	0.000522014	0.00279024	0.000894947	0.00228441	0.00175515	0.00180568	0.00175017
AT1G75250	myb family transcription factor	0.00383653	0.00564238	0.0016184	0.00996066	0.0072588	0.0236267	0.00990387	0.0144508	0.0053598	0.0139507	0.0115772	0.00569359	0.00753787	0.00952085	0.0117849	0.0148657	0.00585589	0.0171287	0.00203493
AT3G49690	ATMYB84/MYB84/RAX3 (myb domain protein 84); DNA binding / transcription factor	0.00143931	0.000478225	0.00177848	0.00208576	0.00305021	0.00675366	0.00211707	0.00278309	0.00166594	0.00168511	0.00389472	0.00112478	0.00151422	0.00221756	0.00224209	0.00270016	0.000370484	0.00119401	0.00107882
AT2G21650	MEE3 (maternal effect embryo arrest 3); DNA binding / transcription factor	0.390843	0.143422	0.107433	0.0838634	0.0789043	0.0915501	0.242571	0.422222	0.266112	0.346847	0.166179	0.244526	0.108796	0.0860838	0.0681086	0.0322087	0.287918	0.0880598	0.081688
AT3G50060	MYB77; DNA binding / transcription factor	0.34409	0.148278	0.305484	0.0284731	0.0524785	0.0692277	0.0423424	0.0701588	0.0374659	0.0992895	0.139853	0.0361355	0.026784	0.0530261	0.0283035	0.0360495	0.0503592	0.427884	0.044839
AT3G52250		0.055964	0.0345719	0.031454	0.047397	0.0678081	0.091119	0.0543734	0.10433	0.0660294	0.0971057	0.0994896	0.0578299	0.0411492	0.0635646	0.0466117	0.0609765	0.052239	0.0257892	0.0414107
AT2G30420	ENHANCER OF TRY AND CPC 2, ETC2	0.0166681	0.00971581	0.0183471	0.0097895	0.010417	0.0133316	0.0262645	0.0523336	0.0194553	0.0832153	0.0700692	0.0212813	0.0551919	0.044144	0.0313604	0.0313891	0.0137353	0.014065	0.0123957
AT2G38090	myb family transcription factor	0.00777627	0.00596621	0.00506529	0.00270585	0.00638133	0.00730508	0.00931547	0.0287693	0.00840815	0.0218131	0.017675	0.0121263	0.0171447	0.0119012	0.0101602	0.0170688	0.00491292	0.00349525	0.00113933
AT3G55730	MYB109 (myb domain protein 109); DNA binding / transcription factor	0.00580558	0.00274207	0.00305151	0.00771593	0.012784	0.0156157	0.010041	0.0153155	0.00714678	0.0114541	0.0184966	0.0108424	0.00400627	0.0186057	0.00661071	0.00656856	0.00461463	0.0018184	0.0026812
AT2G46410	CPC (CAPRICE); DNA binding / transcription factor	0.0102321	0.0212989	0.0255997	0.0110093	0.0159271	0.0258745	0.0248447	0.0282597	0.0235314	0.0238726	0.0233136	0.0185578	0.00924157	0.0200079	0.0139015	0.0158747	0.0239593	0.0152445	0.0181118
AT3G57980	DNA-binding bromodomain-containing protein	0.00715672	0.00570131	0.00272252	0.00644363	0.0147266	0.0162774	0.0150415	0.0254777	0.0229526	0.021448	0.01986	0.0135486	0.0133086	0.0156752	0.0109612	0.0157484	0.00623184	0.00268142	0.00299724
AT2G46830	CCA1 (CIRCADIAN CLOCK ASSOCIATED 1); transcription factor	0.899536	0.709711	0.713385	1.35725	1.54387	2.65478	0.150375	0.134242	0.142689	0.0519175	0.0378309	0.0498865	0.00790499	0.00597591	0.00425103	0.00992551	1.09729	0.799794	0.93491
AT3G60460	DUO POLLEN 1, DUO1	0.00195031	0.00845975	0.00302453	0.000737087	0.00168523	0.00211324	0.00270981	0.0366244	0.00308402	0.00702655	0.00590141	0.00843047	0.00344565	0.000878485	0.00120438	0.00540473	0.00203901	0.0843074	0.00462223
AT3G09600	myb family transcription factor	0.278543	0.14587	0.14133	0.0520547	0.0832202	0.101981	0.045117	0.0690815	0.0380781	0.0600899	0.031884	0.0463148	0.0248646	0.00839912	0.0169886	0.027924	0.248906	0.116988	0.124519
AT3G61250	AtMYB17 (myb domain protein 17); DNA binding / transcription factor	0.0160598	0.00575943	0.00129095	0.015907	0.0291611	0.0551565	0.019896	0.0334807	0.0138076	0.0177926	0.0155291	0.00527398	0.0047896	0.00845155	0.00784618	0.0125061	0.00779652	0.00113944	0.00561843
AT1G69120	AP1 (APETALA1); DNA binding / transcription factor	0.000168591	0.000931549	0.00286237	0.000353086	0.00427066	0.00476201	0.000469761	0.00185438	0.00135656	0.000178345	0.00429823	0.00115945	0.000198868	0.00266964	0.000349272	0.00360339	0.00112559	0.00363422	0.000377313
AT1G18570	MYB51 (MYB DOMAIN PROTEIN 51); DNA binding / transcription factor	0.011304	0.0100925	0.00806821	0.0116974	0.0120151	0.0140875	0.0090227	0.00787723	0.00810805	0.0218985	0.0162391	0.00951041	0.00990603	0.0138039	0.0104213	0.0144427	0.0031131	0.0104008	0.00266213
AT1G69540	AGAMOUS-LIKE 94, AGL94	0.00329063	0.00202647	0.00419331	0.00159182	0.00168823	0.00376992	0.00184217	0.00185427	0.00274954	0.00223803	NA	0.00225583	0.000945213	0.00206374	0.00257661	0.00152517	0.00299454	0.00230229	0.00248013
AT1G18710	AtMYB47 (myb domain protein 47); DNA binding / transcription factor	0.0134448	0.0227545	0.0373461	0.0136142	0.0187716	0.0438309	0.0204346	0.0449458	0.0180687	0.0346163	0.0313421	0.0119682	0.018181	0.0216879	0.0217853	0.0236601	0.0125752	0.049297	0.0220642
AT1G71692	AGL12 (AGAMOUS-LIKE 12); transcription factor	0.00213004	0.00148542	0.000540424	0.00160944	0.00205227	0.00230575	0.00223867	0.00439829	0.00171318	0.00401827	0.00194099	0.000769898	0.00127972	0.003083	0.00511593	0.00191642	0.00105602	0.000528411	0.000976435
AT1G19510	myb family transcription factor	0.0171061	0.00886399	0.00640841	0.0169945	0.0168127	0.0359603	0.0111097	0.00800131	0.00498765	0.0249279	0.00901234	0.00730764	0.0251658	0.0116157	0.0305892	0.043785	0.0107417	0.0061412	0.00419548
AT1G77080	MAF1 (MADS AFFECTING FLOWERING 1); transcription factor	0.129344	0.11241	0.129055	0.236049	0.182132	0.383191	0.224579	0.277207	0.186612	0.315284	0.254394	0.188539	0.127416	0.197234	0.137404	0.160402	0.158186	0.0697915	0.13138
AT1G21700	ATSWI3C (Arabidopsis thaliana switching protein 3C); DNA binding	0.0503954	0.0278115	0.020261	0.0601311	0.0886663	0.107873	0.0655741	0.110742	0.0722301	0.105755	0.0883482	0.0655469	0.100196	0.0652618	0.0493874	0.0617168	0.0364728	0.0218856	0.0190474
AT1G22640	MYB3 (myb domain protein 3); DNA binding / transcription factor	0.0503227	0.0153336	0.0165595	0.0460756	0.04484	0.0581191	0.0714356	0.110268	0.0368776	0.0979831	0.0723521	0.0406481	0.100174	0.1024	0.0416678	0.0555964	0.0422868	0.0179083	0.0251094
AT2G03060	AGL30; DNA binding / transcription factor	0.000347494	9.7257e-05	NA	0.0002808	0.000402508	0.000787076	0.00145171	0.000601441	0.000302289	0.000968636	0.00085252	0.00014596	0.000200203	0.000587989	0.000748235	0.000240795	0.00020274	1.49448e-05	5.26964e-05
AT1G26580	similar to myb family transcription factor / ELM2 domain-containing protein [Arabidopsis thaliana] (TAIR:AT2G03470.1); similar to hypothetical protein [Vitis vinifera] (GB:CAN60165.1)	0.0441873	0.0376718	0.0267684	0.0407725	0.0293187	0.0846216	0.111178	0.157862	0.101226	0.195864	0.0929476	0.081118	0.195324	0.139083	0.128407	0.118336	0.0519052	0.0417424	0.0337654
AT2G03710	SEP4 (SEPALLATA4); DNA binding / transcription factor	0.0569613	0.0391722	0.0325638	0.0632073	0.0890973	0.123726	0.0511828	0.0833242	0.0373799	0.0915918	0.10391	0.0650842	0.0598895	0.0623794	0.0487712	0.0614715	0.0441744	0.0365883	0.0368272
AT1G26780	MYB117 (myb domain protein 117); transcription factor	0.000573051	0.000786313	NA	0.000860359	0.00217462	0.000900991	0.00120685	0.00214764	0.000893997	0.00159975	0.00171794	0.000571459	0.000694928	0.00220443	0.000539162	0.00216348	0.00059833	0.000155056	NA
AT2G14210	ANR1; DNA binding / transcription factor	0.000101497	5.24688e-05	0.000512026	3.79199e-05	0.00011975	0.000479715	7.67631e-05	0.000341418	1.01579e-05	0.000109088	0.00017571	0.000296253	0.000116401	8.69155e-05	0.000222892	0.00025232	8.79894e-05	0.000140874	0.000572891
AT2G22540	SVP (SHORT VEGETATIVE PHASE); transcription factor	0.27327	0.173065	0.210888	0.408665	0.376082	0.68175	0.443125	0.233201	0.336542	1.02702	0.415605	0.540833	0.807246	0.559357	0.452592	0.464511	0.257557	0.136544	0.234936
AT3G10590	myb family transcription factor	0.000867447	0.000907539	0.000505854	0.000597872	0.000663473	0.00169748	0.000385874	0.00116203	0.000519045	0.00124173	0.000216729	0.000235398	0.00102996	0.000656177	0.000867625	0.000385094	0.000463919	0.00030155	0.00101461
AT3G11280	myb family transcription factor	0.422225	0.24865	0.18198	0.270081	0.327366	0.493128	0.398143	0.596239	0.407663	0.548865	0.419147	0.340582	0.381964	0.304314	0.312594	0.235725	0.272614	0.189829	0.125614
AT4G01680	MYB55 (myb domain protein 55); DNA binding / transcription factor	0.0208457	0.0246091	0.00835037	0.0232242	0.0510392	0.0633691	0.0493334	0.0700057	0.0586993	0.0509735	0.0293465	0.0267515	0.0339273	0.0342113	0.0101892	0.0370615	0.0139457	0.0166941	0.0137069
AT3G16350	myb family transcription factor	0.0310656	0.0297272	0.0425608	0.0309252	0.036824	0.0398916	0.0511912	0.0651182	0.0479212	0.065622	0.0450848	0.0377428	0.055921	0.0293863	0.0360525	0.0313845	0.021457	0.0227435	0.030459
AT4G01980		0.000696235	0.000384853	0.00129248	0.00128272	0.00222186	0.00269801	0.00141309	0.00211149	0.00240403	0.00115469	0.00160881	0.000758873	0.000693478	0.00107867	0.000536623	0.00152108	0.000436845	NA	0.00104087
AT3G24870		0.0380432	0.0431055	0.0421412	0.0556804	0.071362	0.0520057	0.0648157	0.0707331	0.0397001	0.0801127	0.0694261	0.050712	0.0840659	0.0503003	0.0558268	0.0422803	0.0460167	0.0306246	0.0420467
AT4G05100	AtMYB74 (myb domain protein 74); DNA binding / transcription factor	0.00951114	0.00490957	0.000550609	0.00483425	0.0066256	0.00542268	0.00515064	0.00944821	0.00317786	0.00479237	0.00639094	0.0016828	0.0025326	0.00309432	0.00157848	0.00154017	0.00693904	0.00615019	0.00547781
AT3G49850	ATTRB3/TRB3 (TELOMERE REPEAT BINDING FACTOR 1); DNA binding / transcription factor	0.0776958	0.0387842	0.0275244	0.071927	0.0869309	0.112404	0.0769524	0.121085	0.0676419	0.137038	0.125437	0.0783514	0.115823	0.0782127	0.0669511	0.0815335	0.0397031	0.0205968	0.0372157
AT4G09460	ATMYB6 (MYB DOMAIN PROTEIN 6); DNA binding / transcription factor	0.0249374	0.0147134	0.0162341	0.0124846	0.0126705	0.0307909	0.0262938	0.0311239	0.000929945	0.0574834	0.0520455	0.0220741	0.0554681	0.0696988	0.0358098	0.0482841	0.0209199	0.0135719	0.0119305
AT4G01060	CAPRICE-LIKE MYB3, CPL3, ENHANCER OF TRY AND CPC 3, ETC3	0.0525518	0.0668909	0.0428511	0.0691755	0.0662817	0.0824662	0.0280224	0.0677558	0.031113	0.0632427	0.0391865	0.031802	0.0321486	0.0183434	0.0351141	0.0314949	0.0571724	0.0647541	0.0410745
AT4G12350	MYB42 (myb domain protein 42); transcription factor	0.000653844	0.000169363	0.000128726	0.000266365	0.000161779	3.78779e-05	1.31722e-05	3.38857e-05	2.96422e-05	3.56016e-05	0.000212082	0.000468829	0.000197246	0.000273275	0.0002497	0.000122839	1.29765e-05	3.49433e-05	8.5145e-05
AT4G01280	myb family transcription factor	0.0574778	0.0309839	0.022395	0.0528577	0.0678893	0.0881244	0.0535618	0.0909345	0.0439672	0.0577413	0.0549775	0.0447295	0.0542305	0.0375715	0.0273906	0.0412145	0.0380556	0.0266935	0.0348591
AT4G16420	ADA2B (PROPORZ1); DNA binding / transcription factor	0.0323931	0.03057	0.0230125	0.0422854	0.0484006	0.0687549	0.0613643	0.0584687	0.0618397	0.0729754	0.0631054	0.0504352	0.0607297	0.0472907	0.0444754	0.0419191	0.033281	0.0254734	0.0331168
AT4G11400	ARID/BRIGHT DNA-binding domain-containing protein / ELM2 domain-containing protein / Myb-like DNA-binding domain-containing protein	0.00116054	0.00197568	0.000464846	0.00330362	0.00446906	0.00557522	0.00534095	0.00681764	0.00211382	0.00593135	0.00550898	0.00384863	0.00475416	0.00420532	0.0033004	0.00272224	0.00185342	0.00109734	0.00125089
AT4G36570	ATRL3, RAD-LIKE 3, RL3	0.0196449	0.00552789	0.00110731	0.0136213	0.02149	0.0109902	0.015542	0.0243023	0.0131958	0.0531834	0.029565	0.0293841	0.0706598	0.0358937	0.0176045	0.0180456	0.00953672	0.00213584	0.00166156
AT4G17785	MYB39 (MYB DOMAIN PROTEIN 39); DNA binding / transcription factor	9.53757e-05	0.000277989	8.26101e-05	0.000497067	0.000768172	0.000597516	0.000409885	0.00052744	0.00037118	0.000280132	0.00028174	0.000175675	0.000230422	0.000239806	0.000639831	0.000467333	0.000421927	0.000129084	0.000266201
AT5G01200	myb family transcription factor	0.00486023	0.00230597	0.00419488	0.00491417	0.00311663	0.00401508	0.00473486	0.00960336	0.00610654	0.0131333	0.00695487	0.00426068	0.0145884	0.00791366	0.00991529	0.00749893	0.0043295	0.000345982	0.00128791
AT1G48000	MYB112 (myb domain protein 112); DNA binding / transcription factor	0.00121116	0.000530815	0.000197981	0.000780844	0.00117113	0.00203488	0.000373282	0.00145638	0.000354794	0.000686489	NA	0.000291778	0.00084632	0.000557902	0.000977971	0.000710107	0.00060238	0.00078856	0.000285576
AT1G49010	myb family transcription factor	0.2509	0.136898	0.209899	0.168526	0.0894835	0.244026	0.154496	0.278848	0.230841	0.297274	0.242652	0.199445	0.149449	0.167313	0.201208	0.159124	0.253505	0.188859	0.365101
AT1G56650	PAP1 (PRODUCTION OF ANTHOCYANIN PIGMENT 1); DNA binding / transcription factor	0.0268991	0.00465484	0.00781741	0.0331326	0.0378973	0.0629049	0.0165401	0.0659966	0.0201985	0.0602493	0.0191327	0.0351377	0.0123278	0.00363617	0.0294011	0.00648647	0.0393336	0.0152766	0.0182361
AT1G57560	AtMYB50 (myb domain protein 50); DNA binding / transcription factor	0.00499132	0.00433592	0.00202059	0.0104508	0.00957255	0.0124662	0.00614785	0.00999519	0.0103235	0.00961111	0.006513	0.00747281	0.00737019	0.00569183	0.00726429	0.00834234	0.00297366	0.00251132	0.00312891
AT2G34440	AGL29; transcription factor	0.00211206	0.00493668	0.00553888	0.00269537	0.00290026	0.00376712	0.00372222	0.00299996	0.0050694	0.00390317	0.00387277	0.00324485	0.00249385	0.00187857	0.00191935	0.0029543	0.00411481	0.00195704	0.00431899
AT1G58220	myb family transcription factor	0.00436184	0.0036366	0.00406253	0.00732364	0.0238604	0.0162346	0.0186929	0.0139586	0.0128082	0.0241651	0.0211984	0.0110331	0.0207203	0.0157791	0.0137547	0.0117182	0.00740594	0.00332571	0.00311933
AT1G63910	ATMYB103 (MYB DOMAIN PROTEIN 103); DNA binding / transcription factor	4.65296e-05	4.51803e-05	NA	0.000293668	0.000413393	0.000583328	1.96704e-05	3.727e-05	3.14695e-05	0.000142966	8.79066e-05	0.0002385	0.000185963	3.52318e-05	0.000177644	0.00014281	0.000125048	NA	0.000133217
AT1G66230	MYB20 (myb domain protein 20); DNA binding / transcription factor	0.0509892	0.0357472	0.0347308	0.0194761	0.0198209	0.0244088	0.0672533	0.0356424	0.0408967	0.0554871	0.0543262	0.0240407	0.0528881	0.0451438	0.0275697	0.0535816	0.0369664	0.0207453	0.0214779
AT2G45650	AGL6 (AGAMOUS LIKE-6); DNA binding / transcription factor	0.000417503	0.000118229	0.000395252	0.000512785	0.000701923	0.00313436	0.000531609	0.000899781	0.000387008	0.00107741	0.00101886	0.000349399	7.27033e-05	0.0010208	0.000489123	0.000497483	0.000129442	0.000317903	0.000323261
AT1G66370	MYB113 (myb domain protein 113); DNA binding / transcription factor	0.00105004	0.000278027	0.000152381	0.00100305	0.00279414	0.00281758	0.00110077	0.00335814	0.0040586	0.00362846	0.000609784	0.00117321	0.0015236	0.00046866	0.00385216	0.000672082	0.00137815	0.000609761	0.00207039
AT2G45660	AGL20 (AGAMOUS-LIKE 20); transcription factor	0.217793	0.259489	0.408419	0.636611	0.505873	0.93874	0.332591	0.326847	0.240295	0.484888	0.448916	0.383372	0.375654	0.465172	0.222932	0.368902	0.275238	0.264208	0.31593
AT1G66380	MYB114 (myb domain protein 114); DNA binding / transcription factor	0.000271068	0.000419805	NA	0.00108559	0.00213347	0.00206531	0.00108534	0.00171851	0.000830243	0.000874522	0.000577623	0.000745742	0.000845802	0.000214613	0.00117308	0.00078676	0.000739478	0.000928925	0.000350078
AT1G66390	PAP2 (PRODUCTION OF ANTHOCYANIN PIGMENT 2); DNA binding / transcription factor	0.00326055	0.00140811	0.00026309	0.00179186	0.00253341	0.00714942	0.000707203	0.00222053	0.00314898	0.000842474	0.00224098	0.0017089	0.00129934	0.000582989	0.00295693	0.00100206	0.000762694	0.000486604	0.00040173
AT4G21440	ATM4/ATMYB102 (ARABIDOPSIS MYB-LIKE 102); DNA binding / transcription factor	0.0121356	0.00242757	0.000848471	0.00298705	0.00352427	0.00445688	0.00270587	0.0022244	0.00189413	0.0014761	0.00482815	0.000874095	0.000895789	0.00222312	0.0021815	0.0035992	0.00233979	0.00213718	0.00301144
AT5G02840	LCL1 (LHY/CCA1-LIKE 1); DNA binding / transcription factor	0.389346	0.162208	0.140053	0.336858	0.492493	0.524039	0.185545	0.222699	0.0808741	0.0290214	NA	0.175291	0.0642711	0.205221	0.183275	0.252834	0.284668	0.170074	0.141037
AT4G22680	MYB85 (myb domain protein 85); DNA binding / transcription factor	0.00176757	0.000573019	0.000177491	0.000680327	0.00101254	0.0014878	0.00110178	0.000377526	0.000700614	0.000103172	NA	0.000676111	0.000291499	0.000772495	0.00103275	0.00109615	0.0012858	1.56418e-05	0.000537009
AT5G04760	myb family transcription factor	0.0685093	0.0680206	0.0715615	0.0401258	0.0418063	0.0557308	0.0527352	0.115752	0.0485581	0.10826	0.0720247	0.0403149	0.0195988	0.0543504	0.0669174	0.0762502	0.0517701	0.103706	0.0353571
AT5G05790	myb family transcription factor	0.0319957	0.010507	0.00953773	0.0292728	0.0490739	0.0545912	0.0292405	0.0375031	0.021725	0.033312	0.0148636	0.0129527	0.0379225	0.0141438	0.0282508	0.0215923	0.0252917	0.00729192	0.0083911
AT5G08520	myb family transcription factor	0.00200723	0.00123155	0.000975522	0.00756941	0.00772696	0.0148564	0.00487368	0.0192505	0.00568952	0.0134888	0.0166353	0.00529242	0.00641617	0.018206	0.00874218	0.0112424	0.00248543	0.00211489	0.00128987
AT4G28110	AtMYB41 (myb domain protein 41); DNA binding / transcription factor	7.26097e-05	0.000331135	6.08604e-05	4.23602e-05	0.000105755	4.7336e-05	1.63288e-05	0.000100133	5.61028e-05	0.00012232	9.22361e-05	4.61022e-05	2.03275e-05	5.29626e-05	0.000115058	8.81236e-05	3.51005e-05	1.86226e-05	0.00020292
AT5G17300	myb family transcription factor	0.352824	0.0240838	0.0819916	0.479164	0.628667	0.887382	0.0313388	0.0252693	0.0189638	0.0272238	0.0234434	0.0196941	0.0167766	0.0138255	0.0255007	0.0435144	0.242395	0.0856727	0.145448
AT4G32730	PC-MYB1 (myb domain protein 3R1); DNA binding / transcription factor	0.00611828	0.00280512	0.00124908	0.00935938	0.0241627	0.0142935	0.0106568	0.0164915	0.00932697	0.0157968	0.0129043	0.00931027	0.0203924	0.0118401	0.00919654	0.0127612	0.00319252	0.00219594	0.000661414
AT5G37260	CIR1/RVE2 (CIRCADIAN 1); DNA binding / transcription factor	0.00286045	0.0009362	0.00144495	0.102895	0.19093	0.313085	0.00199866	0.000890788	0.000416138	0.00153526	0.00100589	0.00142608	0.00196208	0.00109715	0.0325952	0.014836	0.00127044	0.00154362	0.000445213
AT5G47390	myb family transcription factor	0.130995	0.0398497	0.0236119	0.0987022	0.121351	0.111387	0.224312	0.247659	0.148602	0.267022	0.250834	0.120574	0.228361	0.214593	0.113149	0.172763	0.0778512	0.0412667	0.0346129
AT4G34990	AtMYB32 (myb domain protein 32); DNA binding / transcription factor	0.0300299	0.0151174	0.00662877	0.1236	0.0915583	0.163376	0.0437409	0.0484754	0.0385242	0.0455037	0.0280714	0.0334581	0.0460641	0.0244023	0.0400644	0.0341567	0.0258907	0.0137335	0.0290425
AT5G52660	myb family transcription factor	0.0324865	0.0205967	0.0116673	0.0399572	0.0443439	0.0704761	0.0294639	0.0455488	0.0250775	0.0387009	0.0261688	0.0293305	0.0037511	0.0294306	0.0221566	0.03366	0.0360106	0.0179211	0.0258941
AT4G37260	AtMYB73/MYB73 (myb domain protein 73); DNA binding / transcription factor	0.108224	0.0936811	0.136756	0.0507402	0.0745736	0.107344	0.0597587	0.110085	0.0395019	0.163924	0.302374	0.0483156	0.0500497	0.159245	0.0922481	0.0821642	0.036713	0.158559	0.0192416
AT5G53200	TRY (TRIPTYCHON); DNA binding / transcription factor	0.438188	0.204131	0.16803	0.0691174	0.0459226	0.0699067	0.287229	0.262309	0.15688	0.259534	0.143049	0.227459	0.2248	0.0672307	0.216061	0.156363	0.419298	0.241047	0.407603
AT5G56840		0.0302803	0.0122658	0.00568431	0.0116974	0.0102474	0.0160494	0.0298125	0.0473306	0.0310763	0.0648324	0.019477	0.0310002	0.0207023	0.00843971	0.069758	0.0302943	0.0219068	0.00958295	0.0110454
AT4G38620	MYB4 (myb domain protein 4); transcription factor	0.0905351	0.037645	0.0274853	0.117519	0.154824	0.214473	0.0844295	0.111893	0.0991793	0.10302	0.0513666	0.0674748	0.110404	0.0546857	0.0908374	0.105449	0.0613322	0.0279745	0.0485008
AT5G58900	myb family transcription factor	0.0455522	0.052985	0.0419638	0.105072	0.124108	0.168241	0.0624381	0.119772	0.0939499	0.159718	0.117867	0.0959268	0.0398129	0.10586	0.0907648	0.0972404	0.0395906	0.0304997	0.0216943
AT5G47370	HAT2; transcription factor	0.0227302	0.0114894	0.0116981	0.0336772	0.0580998	0.0299474	0.0945583	0.0889028	0.109315	0.132986	0.265236	0.14852	0.123064	0.203389	0.0448564	0.0507415	0.0446466	0.0105511	0.018119
AT5G67580	ATTRB2/TRB2 (TELOMERE REPEAT BINDING FACTOR 2); DNA binding / transcription factor	0.0471789	0.0493528	0.0233313	0.0712384	0.086147	0.0930582	0.0694132	0.124468	0.0580085	0.179556	0.134349	0.131621	0.167849	0.113984	0.10444	0.129873	0.0660344	0.0588445	0.0450827
AT1G01010	ANAC001 (Arabidopsis NAC domain containing protein 1); transcription factor	0.0248847	0.0143741	0.0188807	0.0318734	0.0201299	0.0230253	0.0259243	0.0279433	0.0162818	0.0259402	0.0278403	0.0220751	0.0331047	0.0212575	0.0222243	0.0291142	0.0233832	0.0258282	0.0210649
AT5G53950	CUC2 (CUP-SHAPED COTYLEDON 2); transcription factor	0.000510502	0.000327759	NA	0.00122908	0.00217554	0.000628682	0.000732797	0.00128847	0.000998842	0.000889793	0.000408822	0.000338089	0.00148411	0.000479624	0.000629165	0.000575257	0.000591921	0.000308485	NA
AT1G01720	ATAF1 (Arabidopsis NAC domain containing protein 2); transcription factor	0.116221	0.0554588	0.0474527	0.0606108	0.0795301	0.0759049	0.0957166	0.105797	0.0936112	0.0647468	0.0601526	0.0524812	0.0841637	0.0452109	0.0755748	0.0691419	0.127578	0.0815026	0.119986
AT5G53980	ATHB52 (ARABIDOPSIS THALIANA HOMEOBOX PROTEIN 52); transcription factor	0.000440288	0.000380203	NA	0.000325277	0.000950097	0.000618588	0.000752647	0.000701596	0.000820806	0.00251014	0.00482115	0.00364287	0.00199169	0.00979831	0.000619238	0.00185357	0.000780314	0.000922293	0.000209236
AT1G02220	ANAC003 (Arabidopsis NAC domain containing protein 3); transcription factor	0.00754281	0.00713669	0.00706744	0.00354636	0.00379319	0.00504211	0.0060281	0.00425596	0.0030959	0.00291842	0.00356463	0.00280483	0.00481375	0.00285209	0.00267951	0.00359845	0.00558629	0.00264672	0.00634862
AT5G59340	WOX2 (WUSCHEL-related homeobox 2); transcription factor	0.00734098	0.00535428	0.00587383	0.00195731	0.00274835	0.00280629	0.000348193	0.00021367	0.000339586	0.000445841	0.00017294	0.000132228	0.000339727	0.000273177	0.00287297	0.000145869	0.00473918	0.00331608	0.00555235
AT5G61430	ANAC100/ATNAC5 (Arabidopsis NAC domain containing protein 100); transcription factor	0.000842553	0.0013669	0.00127397	0.00206217	0.00239896	0.00212915	0.00199642	0.00248708	0.00202388	0.00320759	0.0025857	0.00176511	0.00331809	0.00282818	0.00422386	0.00328347	0.00146917	0.00114993	0.00248035
AT5G63790	ANAC102 (Arabidopsis NAC domain containing protein 102); transcription factor	0.0811889	0.0572932	0.0572026	0.151368	0.222863	0.209013	0.100442	0.0891195	0.0920953	0.100523	0.0638117	0.0513412	0.12599	0.0610901	0.123653	0.154145	0.0709923	0.1023	0.0757456
AT1G12260	VND4 (VASCULAR RELATED NAC-DOMAIN PROTEIN 4); transcription factor	0.00180707	0.000754395	0.000525119	0.00248999	0.00580926	0.00267841	0.00100535	0.00118476	0.000626829	0.0026763	0.00156215	0.00181688	0.00365509	0.00118007	0.00268867	0.00273157	0.00240963	0.000592724	0.0016572
AT5G64060	ANAC103 (Arabidopsis NAC domain containing protein 103); transcription factor	0.0019862	0.000460466	NA	0.00545952	0.00582477	0.00337373	0.00528453	0.00787625	0.0018942	0.0106076	0.00775833	0.00641305	0.0142171	0.00752128	0.00425891	0.00534066	0.00354736	0.000350659	0.00159153
AT1G19040	transcription factor	0.000292815	0.00132663	0.00082883	0.00945921	0.0085047	0.00988857	0.000263152	0.000107538	0.000268183	9.88783e-05	0.00023353	0.000789339	0.000215443	0.00018136	0.000283945	0.00038401	0.000361119	NA	0.000770179
AT5G64530	ANAC104/XND1 (Arabidopsis NAC domain containing protein 104); transcription factor	0.0097664	0.00722755	0.00490793	0.0133557	0.0136507	0.0145503	0.0114276	0.0145462	0.00982009	0.0161993	0.0141972	0.00911641	0.0175127	0.0114139	0.0175222	0.0110761	0.00862734	0.00857401	0.00528122
AT1G19790		0.000428247	0.000242412	NA	0.000803539	0.00148784	0.000112101	0.00126656	0.00135683	0.000480044	0.0026118	0.0018408	0.000616187	0.00169516	0.00246328	0.00203534	0.00110062	0.00154266	0.00102287	0.000548868
AT1G75520	SRS5 (SHI-RELATED SEQUENCE 5)	0.000875423	0.000754656	2.2035e-05	0.00153108	0.00278359	0.00100847	0.00228743	0.00163812	0.000568658	0.00272977	0.000827482	0.000763334	0.00141445	0.000995148	0.000852044	0.00124985	0.0020683	0.00119211	0.000253473
AT2G18120	SRS4 (SHI-RELATED SEQUENCE 4)	0.0230943	0.0213417	0.0139671	0.0298029	0.019988	0.0179746	0.0107214	0.00963664	0.00440096	0.00909548	0.00681946	0.0105043	0.0152255	0.00481921	0.00948168	0.00702131	0.0253721	0.0239793	0.0246379
AT2G21400	SHI-RELATED SEQUENCE3, SRS3	0.00037389	0.000405079	NA	0.000147556	0.000375735	0.000154483	3.37687e-05	NA	0.000426599	5.27143e-05	NA	0.000278797	0.000124073	0.000205484	0.000739643	0.000382593	0.000446965	0.000625494	NA
AT3G51060	ATSTY1, SHI RELATED SEQUENCE 1, SRS1, STY1, STYLISH 1	0.00514803	0.00195079	0.00105161	0.00355923	0.00500024	0.00235273	0.00325936	0.00326776	0.00241494	0.00633089	0.00259615	0.00167342	0.00356552	0.00260967	0.00415108	0.0035085	0.00364287	0.00244248	0.00219321
AT1G69310	WRKY57 (WRKY DNA-binding protein 57); transcription factor	0.0254901	0.0310959	0.0381317	0.0586463	0.0858162	0.0567897	0.0234547	0.0232924	0.0233629	0.0237204	0.0155019	0.0231401	0.0312368	0.0257912	0.0307901	0.0281469	0.0440962	0.0420437	0.0424198
AT3G54430	SRS6 (SHI-RELATED SEQUENCE 6)	0.0423384	0.0669274	0.0468756	0.050663	0.0447848	0.0414235	0.0433121	0.0624389	0.0391396	0.0749758	0.0586311	0.0537227	0.0472943	0.0581398	0.0787292	0.0763526	0.0498227	0.0506678	0.0287116
AT1G69810	WRKY36 (WRKY DNA-binding protein 36); transcription factor	0.000601358	0.000464045	NA	0.00120734	0.0019383	0.0026501	0.0020466	0.00102248	0.00122521	0.00108463	0.00179735	0.00125062	0.00141384	0.00172338	0.00183564	0.00148369	0.00149938	0.000946523	0.000438223
AT4G36260	STY2 (STYLISH 2)	0.00413104	0.00449589	0.00123932	0.00545327	0.00731398	0.00421299	0.00534634	0.00534682	0.00465192	0.00503562	0.00324136	0.00436788	0.00531654	0.00518327	0.00684994	0.00443045	0.00528888	0.00331029	0.00277896
AT5G12330	LRP1 (LATERAL ROOT PRIMORDIUM 1)	0.00653952	0.00394114	0.0017663	0.00847932	0.00990806	0.00500891	0.00953142	0.0119705	0.0113102	0.0147712	0.00706958	0.0123386	0.00817577	0.0110441	0.0120375	0.00476706	0.00465234	0.00252594	0.00337156
AT1G80840	WRKY40 (WRKY DNA-binding protein 40); transcription factor	0.0243517	0.0113663	0.0163559	0.0048729	0.00824188	0.006623	0.0147129	0.00697952	0.0182072	0.00908809	0.00860083	0.00715143	0.0039511	0.00704217	0.00484685	0.0116189	0.00154251	0.0732376	0.00429763
AT5G33210	SHI-RELATED SEQUENCE 8, SRS8	0.000317675	0.000546209	0.00248306	0.000973635	0.00143092	0.000540347	0.000694739	0.00212064	0.000114023	0.000679211	0.000469494	0.000307371	0.000761975	0.000421498	0.00115218	0.00054042	0.000228655	0.00253382	0.00153936
AT2G03340	WRKY3 (WRKY DNA-binding protein 3); transcription factor	0.0268933	0.0160484	0.0154868	0.0670385	0.103766	0.0931636	0.0553137	0.0657074	0.0497211	0.0858115	0.0709168	0.0681645	0.0574149	0.0895915	0.0926394	0.095898	0.0341253	0.023894	0.0253579
AT5G66350	SHI (SHORT INTERNODES); transcription factor	0.00628367	0.00461719	0.00193361	0.0144343	0.0138001	0.0113227	0.0115301	0.0136233	0.0128999	0.0137804	0.00771331	0.010261	0.0108201	0.0120677	0.0114643	0.00758275	0.00778447	0.00161913	0.00582631
AT2G04880	ZAP1 (WRKY FAMILY TRANSCRIPTION FACTOR 1); transcription activator/ transcription factor	0.037546	0.0252233	0.0154485	0.0547657	0.0842909	0.0577891	0.0564967	0.0676044	0.0498132	0.0623005	0.0569211	0.0488901	0.0500853	0.0527907	0.0514524	0.0602784	0.0345644	0.0263118	0.0230258
AT1G05690	BT3 (BTB and TAZ domain protein 3); protein binding / transcription regulator	0.0370428	0.0243785	0.0159849	0.036326	0.0475808	0.0376042	0.0293923	0.029708	0.0186847	0.0277565	0.0203461	0.031503	0.0179083	0.0161591	0.0205304	0.0275636	0.0469853	0.00958658	0.0300362
AT1G25580	ANAC008 (Arabidopsis NAC domain containing protein 8); transcription factor	0.0117449	0.00788791	0.0074231	0.0104943	0.0154739	0.0138704	0.0249091	0.0177269	0.0199017	0.0266626	0.0188021	0.0174737	0.0195213	0.0212329	0.0213482	0.0281585	0.010684	0.00976086	0.0081268
AT5G65310	ATHB5 (ARABIDOPSIS THALIANA HOMEOBOX PROTEIN 5); transcription factor	0.0884802	0.0409547	0.0216817	0.229784	0.36052	0.279918	0.193317	0.331603	0.180415	0.419308	0.392411	0.432415	0.630239	0.594206	0.414245	0.575828	0.065513	0.048425	0.0439983
AT5G66300	ANAC105/VND3 (VASCULAR-RELATED NAC-DOMAIN 3); transcription factor	0.00282567	0.000859814	0.000750095	0.00358524	0.00711339	0.0040058	0.00501878	0.00609559	0.00263592	0.00484434	0.00190102	0.00405864	0.00543367	0.00610919	0.00362399	0.00249135	0.00148043	0.00037519	0.000395469
AT1G28470	ANAC010 (Arabidopsis NAC domain containing protein 10); transcription factor	0.00243369	0.00154259	0.00172386	0.00185643	0.00402826	0.00199393	0.00237245	0.00126471	0.000910292	0.00255744	0.00128732	0.00201353	0.00361941	0.00120552	0.002597	0.00182956	0.00116921	0.00264226	0.000546303
AT5G39690	ANAC093, NAC DOMAIN CONTAINING PROTEIN 93, NAC093	0.000171494	NA	0.000417687	0.0004276	0.000257518	0.000258877	0.000889054	0.00031397	0.000518	0.000506027	0.000316856	0.000447039	0.000152242	0.000281379	2.15513e-05	2.26877e-05	0.000156356	NA	0.000938169
AT5G50820	ANAC097 (Arabidopsis NAC domain containing protein 97); transcription factor	0.010194	0.0131607	0.00798153	0.00542414	0.0040472	0.00286107	0.018131	0.0135922	0.0114866	0.0122299	0.0126093	0.0145612	0.0190187	0.0129123	0.00907191	0.0125627	0.013023	0.0127036	0.0211999
AT1G32870	ANAC013 (Arabidopsis NAC domain containing protein 13); transcription factor	0.0486848	0.0352515	0.0186886	0.0607727	0.0644231	0.0575572	0.0264813	0.0279707	0.0232402	0.0298097	0.0205398	0.0253095	0.0370629	0.0258012	0.0265567	0.0299523	0.041715	0.0454092	0.0558555
AT1G33060	ANAC014; transcription factor	0.0185439	0.024729	0.0234646	0.031844	0.0335494	0.031381	0.0318406	0.0143207	0.0228089	0.0381886	0.035669	0.030351	0.043099	0.0440442	0.0326818	0.0279949	0.0204031	0.028694	0.0260671
AT1G20640	RWP-RK domain-containing protein	0.00923196	0.00642945	0.0052414	0.0110683	0.0173539	0.013133	0.0290874	0.012709	0.0147142	0.0314202	0.0256712	0.0182646	0.0350173	0.0253465	0.014508	0.0162672	0.00783646	0.00602338	0.00508612
AT1G34180	ANAC016 (Arabidopsis NAC domain containing protein 16); transcription factor	0.000718162	0.000571724	0.000979396	0.00057244	0.000836652	0.000852421	0.00186897	0.000567963	0.00135443	0.00331992	0.00211861	0.00173925	0.00256479	0.00214733	0.00123798	0.00152816	0.000890176	0.00145825	0.000295507
AT1G64530	RWP-RK domain-containing protein	0.034678	0.0525946	0.041878	0.0792142	0.097418	0.0776207	0.0332353	0.0346228	0.0374037	0.0291374	0.0312569	0.0351166	0.0307036	0.0260383	0.014631	0.0190117	0.0342065	0.0408039	0.0393433
AT1G34190	ANAC017 (Arabidopsis NAC domain containing protein 17); transcription factor	0.0683345	0.0513588	0.0464177	0.134205	0.146054	0.13698	0.0655833	0.0307071	0.118517	0.0810302	0.0797907	0.0820038	0.103385	0.100984	0.096994	0.0766163	0.0507406	0.0549446	0.0431164
AT1G74480	RWP-RK domain-containing protein	4.65208e-06	0.000444305	0.000226569	7.69217e-05	0.000105403	4.7992e-05	0.000267242	9.1009e-05	0.000236197	0.000201569	0.000120556	4.05151e-05	3.02061e-05	6.00156e-05	0.000129052	8.07091e-06	0.000274709	0.000460111	6.88555e-05
AT1G52880	NAM (Arabidopsis NAC domain containing protein 18); transcription factor	0.0319662	0.0233008	0.0109074	0.0251955	0.0549149	0.0403412	0.0630262	0.0410653	0.0476888	0.0570624	0.0513501	0.0643844	0.0792555	0.057562	0.0457652	0.052359	0.0282023	0.0177315	0.0226199
AT1G76350	RWP-RK domain-containing protein	0.0125207	0.0222087	0.00741338	0.0127319	0.019073	0.0138337	0.0164704	0.0156588	0.0164566	0.018617	0.0161119	0.0217716	0.0267042	0.0170586	0.0160417	0.0190138	0.0102229	0.0122749	0.0114124
AT1G52890	ANAC019 (Arabidopsis NAC domain containing protein 19); transcription factor	0.00592499	0.00113591	0.00274178	0.00431885	0.0116592	0.015194	0.00637794	0.00181182	0.00347298	0.0159857	0.0203497	0.00628851	0.026118	0.0139619	0.00732963	0.0140918	0.00298111	0.00960019	0.00577432
AT2G17150	RWP-RK domain-containing protein	0.0327672	0.030021	0.0209224	0.040487	0.0558611	0.0427547	0.0451867	0.0438829	0.0266463	0.043073	0.0428385	0.0452721	0.0509375	0.0333167	0.0276882	0.0277692	0.0266021	0.0301356	0.0306936
AT4G37610	BT5 (BTB and TAZ domain protein 5); protein binding / transcription regulator	0.101523	0.0530987	0.0613818	0.015137	0.0183481	0.0195971	0.0799949	0.0318599	0.0441856	0.0715252	0.205162	0.0253088	0.0549622	0.115695	0.0322711	0.0481914	0.0419826	0.0757241	0.026241
AT2G23320	WRKY15 (WRKY DNA-binding protein 15); transcription factor	0.135049	0.230298	0.180901	0.139467	0.152866	0.131827	0.351343	0.194394	0.319504	0.177964	0.126369	0.150562	0.111874	0.134502	0.201072	0.278838	0.122107	0.381458	0.120412
AT5G63160	BT1, BTB AND TAZ DOMAIN PROTEIN 1	0.483155	0.435319	0.915459	0.0787641	0.114757	0.107663	0.108586	0.0576161	0.0858391	0.0838253	0.0980331	0.277858	0.316678	0.0570415	0.120801	0.119052	0.510621	0.786567	1.1995
AT2G24570	basic helix-loop-helix (bHLH) family protein	0.0661706	0.0691845	0.04703	0.0708391	0.0833047	0.0779002	0.0938991	0.0661779	0.065198	0.0870543	0.0624867	0.086415	0.127364	0.077755	0.0811392	0.0851591	0.0575672	0.0532462	0.048023
AT5G67480	BT4 (BTB AND TAZ DOMAIN PROTEIN 4); protein binding / transcription regulator	0.0294771	0.0817801	0.0724871	0.228998	0.514377	0.440784	0.136304	0.224669	0.177221	0.418776	0.579056	0.246609	0.254152	0.381213	0.156201	0.190741	0.0201671	0.0584023	0.0241847
AT2G25000	WRKY60 (WRKY DNA-BINDING PROTEIN 60); transcription factor	0.0198128	0.0235254	0.0328225	0.0294688	0.0236492	0.0332931	0.0558559	0.0403817	0.0624731	0.0440515	0.03244	0.0656999	0.0589827	0.0361769	0.0445284	0.0558515	0.0244957	0.0512868	0.0570237
AT1G30210	TCP24; transcription factor	0.0906164	0.11243	0.110186	0.196602	0.187681	0.163791	0.226494	0.192396	0.177029	0.224673	0.22355	0.252672	0.280812	0.199806	0.190241	0.205706	0.112314	0.150213	0.153482
AT2G30250	WRKY25 (WRKY DNA-binding protein 25); transcription factor	0.0140182	0.0128755	0.00685637	0.0300542	0.0484712	0.0402806	0.0736197	0.042692	0.0600727	0.0372938	0.0199917	0.0211676	0.0288814	0.0175743	0.0321919	0.0438844	0.00972539	0.0109565	0.00512269
AT1G35560	TCP family transcription factor, putative	0.0670892	0.0719422	0.07228	0.100432	0.119859	0.116334	0.0717963	0.0782811	0.0672692	0.06832	0.0526706	0.0932445	0.0797646	0.0673035	0.0674746	0.0710504	0.0721822	0.0822986	0.097919
AT2G30590	WRKY21 (WRKY DNA-binding protein 21); transcription factor	0.0269488	0.0364357	0.0242154	0.0750049	0.0906024	0.0757396	0.0797497	0.0764253	0.0540961	0.0575778	0.0562652	0.0658351	0.0646505	0.0476665	0.038144	0.0496986	0.0275716	0.0262065	0.0180173
AT1G53230	TCP3 (TEOSINTE BRANCHED1, CYCLOIDEA AND PCF TRANSCRIPTION FACTOR 3); transcription factor	0.0593754	0.0956276	0.101754	0.168812	0.128674	0.132507	0.122868	0.0858282	0.110768	0.104725	0.096076	0.125781	0.196861	0.0971407	0.166519	0.223679	0.0833324	0.119022	0.120178
AT2G34830	WRKY35 (WRKY DNA-BINDING PROTEIN 35); transcription factor	0.00058179	0.0002074	0.000175212	0.000407101	0.000779854	0.000249507	0.000310192	0.000169452	8.22479e-05	0.00053348	0.000291552	0.000189969	0.000553916	0.000290219	0.000750573	0.000358931	0.000270824	NA	0.00022932
AT1G58100	TCP family transcription factor, putative	0.0386818	0.0460159	0.0260548	0.0762347	0.143201	0.0955505	0.0829118	0.083342	0.0725802	0.0770751	0.0852231	0.057827	0.0717109	0.0809048	0.0626211	0.068373	0.0321341	0.0249025	0.0181401
AT2G37260	TTG2 (TRANSPARENT TESTA GLABRA 2); transcription factor	0.00267597	0.000924028	NA	0.00685395	0.0141443	0.00991585	0.00331187	0.00396539	0.00270614	0.00307136	0.00368835	0.00312143	0.00273878	0.00319071	0.00241761	0.00212746	0.00147814	0.00122595	0.000680232
AT1G67260	TCP1	0.0141969	0.00455714	0.00313526	0.0197336	0.0258318	0.0177072	0.0154473	0.010015	0.00619945	0.014319	0.00893777	0.00628093	0.00715858	0.00755182	0.0102938	0.00524309	0.009405	0.00548394	0.00450662
AT2G38470	WRKY33 (WRKY DNA-binding protein 33); transcription factor	0.0857611	0.0645703	0.0754596	0.0444835	0.0455754	0.0477358	0.0549966	0.0130052	0.0487108	0.0358502	0.0306655	0.0357569	0.0441408	0.0369088	0.0254228	0.0475711	0.0219668	0.233877	0.0275492
AT1G68800	BRANCHED 2, BRC2, TCP DOMAIN PROTEIN 12, TCP12	0.000204347	0.00112569	0.000591841	0.00120274	0.000702297	0.00136063	0.00105346	0.00233252	0.00121204	0.00317643	0.00363261	0.00190375	0.0031279	0.00571262	0.00135789	0.00331655	0.000437713	0.00222891	NA
AT2G40740	WRKY55 (WRKY DNA-binding protein 55); transcription factor	0.000593254	0.000751365	NA	0.00210281	0.00295584	0.00117104	0.00355571	0.00122849	0.00164731	0.000984651	0.00172863	0.00188539	0.000876739	0.000973796	0.00140893	0.00195523	0.00095832	0.000689379	0.000843808
AT1G69690	TCP family transcription factor, putative	0.0581913	0.0792866	0.0426513	0.120948	0.0999204	0.148832	0.165663	0.169388	0.140203	0.175396	0.174186	0.170521	0.197222	0.181318	0.0900379	0.139067	0.060157	0.0639215	0.03832
AT2G40750	WRKY54 (WRKY DNA-binding protein 54); transcription factor	0.0237879	0.0106548	0.00410504	0.142513	0.0926758	0.12623	0.112432	0.0596878	0.0935173	0.0679424	0.0699141	0.0428997	0.323206	0.0867965	0.140355	0.1831	0.0224991	0.0385114	0.0118564
AT1G72010	zinc finger (C2H2 type) family protein	0.0805724	0.0820321	0.0713238	0.156482	0.141125	0.135076	0.186124	0.177333	0.156976	0.169745	0.159844	0.166458	0.254513	0.202303	0.201789	0.24077	0.0981226	0.11228	0.142691
AT2G44745	WRKY family transcription factor	0.00956732	0.00430353	0.00448881	0.00613099	0.0130378	0.00483139	0.00725233	0.0103399	0.00708544	0.0105455	0.0081642	0.00892456	0.0134018	0.0125431	0.0090083	0.00697622	0.00679973	0.00471398	0.0031369
AT2G31070	TCP10 (TCP DOMAIN PROTEIN 10); transcription factor	0.139211	0.150744	0.0969343	0.288249	0.396217	0.342566	0.10951	0.15546	0.151606	0.143009	0.154104	0.196394	0.195659	0.112944	0.103497	0.117818	0.125699	0.109393	0.0816072
AT1G54330	ANAC020 (Arabidopsis NAC domain containing protein 20); transcription factor	0.000902408	0.00035632	0.0010913	0.00125	0.00173519	0.00123848	0.0013825	0.00128566	0.000509156	0.00201267	0.00131784	0.00115851	0.0016827	0.00133961	0.00143539	0.00349278	0.000570518	0.000609712	0.00073534
AT2G43500	RWP-RK domain-containing protein	0.0271272	0.0321083	0.0353864	0.0382215	0.0422511	0.0410131	0.0239674	0.0288417	0.0204867	0.0280194	0.0250422	0.0364411	0.0322525	0.0181831	0.0211825	0.0215309	0.0278727	0.0609183	0.045823
AT1G56010	NAC1 (Arabidopsis NAC domain containing protein 21, Arabidopsis NAC domain containing protein 22); transcription factor	0.00823756	0.014041	0.0171845	0.00973188	0.0221807	0.0181614	0.0246673	0.034864	0.023179	0.0304934	0.0277638	0.0261229	0.0177936	0.0405704	0.0127182	0.0250553	0.00947925	0.0140017	0.0102964
AT2G43500	NIN-LIKE PROTEIN 8, NLP8	0.0156508	0.0191783	0.0133036	0.0250982	0.0466153	0.0364485	0.0208501	0.0275013	0.0156807	0.0245326	0.0221027	0.0271084	0.0299158	0.0192815	0.0149994	0.0228705	0.0168155	0.0215232	0.0201676
AT3G59580	RWP-RK domain-containing protein	0.0191827	0.0183496	0.0167834	0.0117905	0.0536636	0.0261205	0.0390639	0.0490371	0.0317019	0.0479206	0.0495057	0.0338184	0.0548814	0.0432601	0.0319324	0.0525619	0.0237726	0.0123299	0.0169431
AT4G24020	RWP-RK domain-containing protein	0.0768008	0.0601688	0.0532207	0.0722761	0.159023	0.100355	0.122879	0.121473	0.0762922	0.132318	0.138357	0.112629	0.175065	0.139747	0.098019	0.124857	0.0673302	0.0650169	0.0549312
AT4G35270	NIN-LIKE PROTEIN 2, NLP2	0.064492	0.081279	0.0685306	0.0650833	0.0786882	0.0626509	0.0539808	0.0532073	0.0382397	0.0581409	0.0549447	0.079032	0.116999	0.0520557	0.0683571	0.0766746	0.101642	0.0955931	0.122748
AT4G35590	RWP-RK domain-containing protein	0.0126247	0.0602269	0.324831	0.0235959	0.0372557	0.0177293	0.0403537	0.0795829	0.00717036	0.0215444	0.0167821	0.0511446	0.0345642	0.0135577	0.0119189	0.0191203	0.0155416	0.318625	0.176825
AT4G38340	RWP-RK domain-containing protein	0.00497867	0.0057064	0.00361219	0.00262247	0.00387165	0.00365562	0.00236021	0.0015535	0.00256509	0.00142401	0.00131711	0.00163643	0.00500018	0.00154833	0.00480282	0.00463256	0.00337726	0.00644698	0.00252654
AT1G62700	VND5 (VASCULAR RELATED NAC-DOMAIN PROTEIN 5); transcription factor	0.0010751	3.0321e-05	NA	0.000441782	0.000906873	0.000801928	0.000431692	0.000141321	0.000697183	0.000255157	0.000485421	0.000617763	0.00104223	0.000835361	0.00112427	0.000618434	0.000159434	0.000570179	0.000196241
AT1G64105	[AT1G64100, pentatricopeptide (PPR) repeat-containing protein];[AT1G64105, ANAC027 (Arabidopsis NAC domain containing protein 27); transcription factor]	0.0463491	0.0430122	0.0416981	0.0584712	0.0811337	0.0865535	0.0746677	0.0788536	0.0844226	0.090613	0.0785776	0.0972252	0.106127	0.0695569	0.0682158	0.0754571	0.0551452	0.0408071	0.0387351
AT1G65910	ANAC028 (Arabidopsis NAC domain containing protein 28); transcription factor	0.00273499	0.00116781	NA	0.00281151	0.00807448	0.00448128	0.00351395	0.00472152	0.00207106	0.00495085	0.00385531	0.00461861	0.00324426	0.00465815	0.00338739	0.00505077	0.0018068	0.000895001	0.00116148
AT4G27330	SPL (SPOROCYTELESS)	5.5343e-06	0.00018959	4.81192e-05	1.53718e-05	5.67222e-05	4.48222e-05	2.23041e-05	0.000124161	3.76922e-05	1.48023e-05	1.12208e-05	1.73192e-05	0.000319225	3.8671e-05	7.80266e-06	0.000114299	5.50686e-05	0.000640709	4.64115e-05
AT2G37000	TCP family transcription factor, putative	0.000997025	0.00130748	0.000768169	0.00180318	0.00255575	0.0024976	0.00223812	0.00216951	0.00197225	0.00210592	0.000935603	0.00209598	0.00052577	0.00108917	0.00138669	0.00109096	0.00117489	0.00149138	0.00147196
AT2G46400	WRKY46 (WRKY DNA-binding protein 46); transcription factor	0.0364188	0.0356354	0.0419934	0.013417	0.0113159	0.0118545	0.0296305	0.0214678	0.0431529	0.0258203	0.0127757	0.0274192	0.0350743	0.0131656	0.0181158	0.0341914	0.0220287	0.104049	0.0257447
AT2G45680	TCP family transcription factor, putative	0.123147	0.304026	0.356159	0.0998805	0.0921733	0.0785798	0.0552379	0.0525892	0.0821493	0.0743769	0.0480656	0.130519	0.0794293	0.0488962	0.0759	0.102667	0.104627	0.441979	0.154285
AT2G47260	WRKY23 (WRKY DNA-binding protein 23); transcription factor	0.028154	0.0214547	0.0210057	0.0397458	0.0606337	0.0608614	0.0227849	0.024583	0.0129069	0.0183516	0.0172376	0.0178447	0.0450308	0.0232984	0.0279936	0.0327902	0.0384214	0.0364803	0.0393644
AT3G02150	PTF1 (PLASTID TRANSCRIPTION FACTOR 1); transcription factor	0.00482283	0.0040481	0.00462251	0.00329244	0.00273437	0.00384248	0.00787711	0.00692689	0.00696248	0.00533164	0.00426984	0.00450136	0.00748119	0.00333073	0.00464156	0.00387101	0.00557128	0.00354892	0.0062103
AT3G01080	WRKY58 (WRKY DNA-binding protein 58); transcription factor	0.00166599	0.000388295	NA	0.00353943	0.00419796	0.00415904	0.00414053	0.00366083	0.00278423	0.00175664	0.00176285	0.00115408	0.00287724	0.00163318	0.00349015	0.00361903	0.00109113	0.000617333	NA
AT3G15030	TCP4 (TCP FAMILY TRANSCRIPTION FACTOR 4); transcription factor	0.270253	0.332297	0.293892	0.500577	0.482343	0.382308	0.305579	0.271812	0.214096	0.258721	0.248022	0.284813	0.386296	0.242559	0.298129	0.348209	0.317627	0.362628	0.330941
AT3G01970	WRKY45 (WRKY DNA-binding protein 45); transcription factor	0.00406638	0.00685555	0.00366416	0.00325999	0.00272293	0.00461066	0.00332889	0.0032257	0.00391446	0.00880185	0.00561651	0.00826246	0.0129799	0.0115605	0.0042566	0.00973909	0.00632343	0.00952434	0.0103065
AT3G04670	WRKY39 (WRKY DNA-binding protein 39); transcription factor	0.022931	0.027308	0.0301289	0.0486661	0.0571535	0.0563694	0.0464327	0.0670581	0.0533234	0.0622974	0.0638145	0.0444649	0.0546593	0.0593577	0.0469327	0.0537479	0.0365669	0.0294	0.026149
AT3G27010	AT-TCP20 (ARABIDOPSIS THALIANA TEOSINTE BRANCHED 1, CYCLOIDEA, PCF (TCP)-DOMAIN FAMILY PROTEIN 20); transcription factor	0.00633744	0.0128395	0.0212395	0.00602074	0.0176953	0.0219809	0.0146174	0.0123766	0.0106799	0.00907138	0.012024	0.0117716	0.0137569	0.00887644	0.00806794	0.008543	0.00817533	0.0318596	0.0179303
AT3G56400	WRKY70 (WRKY DNA-binding protein 70); transcription factor	0.551886	0.248129	0.230055	0.162047	0.225998	0.229968	0.23313	0.213161	0.195341	0.195036	0.245985	0.150668	0.763508	0.31665	0.30139	0.526445	0.181934	0.510273	0.193558
AT3G58710	WRKY69 (WRKY DNA-binding protein 69); transcription factor	0.00148428	0.001332	0.000683488	0.00326556	0.00516113	0.0047781	0.00107441	0.00365997	0.00296066	0.0038353	0.00362465	0.00341483	0.00272359	0.00313026	0.00222499	0.00293788	0.00213386	0.00163507	0.000900411
AT3G47620	TCP family transcription factor, putative	0.134418	0.150738	0.23723	0.457633	0.387866	0.470751	0.187787	0.210783	0.158382	0.314422	0.423023	0.272215	0.227314	0.365515	0.205897	0.238325	0.187931	0.186678	0.218847
AT4G18390	TCP family transcription factor, putative	0.125673	0.151525	0.0804253	0.230777	0.266498	0.30252	0.161662	0.111058	0.130103	0.169848	0.167717	0.226337	0.263474	0.145557	0.125616	0.161137	0.14073	0.154997	0.131352
AT4G01250	WRKY22 (WRKY DNA-binding protein 22); transcription factor	0.0137895	0.0330175	0.0238124	0.0114493	0.0242049	0.0159317	0.0218131	0.0148324	0.0251808	0.0217703	0.0381945	0.0178647	0.0330397	0.0273672	0.0144058	0.0141929	0.0122052	0.0403653	0.00394045
AT5G08070	TCP17 (TCP domain protein 17); transcription factor	0.0300669	0.0184115	0.0230606	0.0306325	0.0332044	0.0339569	0.0275724	0.0253852	0.0205736	0.0273922	0.0214408	0.0302731	0.0458977	0.0201945	0.0282528	0.0277745	0.0421587	0.0184935	0.0239145
AT4G01720	WRKY47 (WRKY DNA-binding protein 47); transcription factor	0.0353664	0.0145086	0.0125607	0.0383328	0.0718695	0.0421778	0.111341	0.059784	0.0764519	0.0557756	0.0387197	0.0495336	0.0615035	0.0387383	0.0369682	0.048993	0.0242057	0.0184948	0.0141275
AT5G08330	TCP family transcription factor, putative	0.218206	0.640199	0.729212	0.350109	0.351302	0.306025	0.472265	0.468869	0.377509	0.612626	0.664872	0.505993	0.693934	0.709343	0.305427	0.532105	0.231288	0.618707	0.156108
AT4G04450	WRKY42 (WRKY DNA-binding protein 42); transcription factor	0.00070326	0.000194768	0.00120003	0.0011785	0.00215429	0.00196202	0.00206713	0.00311475	0.000406143	0.00345511	0.00276483	0.00220894	0.00539506	0.00351576	0.00208146	0.00315707	0.000777791	0.00150446	0.0008441
AT5G23280	ATTCP7, TCP DOMAIN PROTEIN 7, TCP7	0.164245	0.25514	0.191796	0.178861	0.275522	0.252413	0.365535	0.435565	0.345391	0.496854	0.366227	0.432923	0.534464	0.450552	0.334968	0.515453	0.23606	0.202933	0.166027
AT1G69490	NAP (NAC-LIKE, ACTIVATED BY AP3/PI); transcription factor	0.0361855	0.00603675	0.0329981	0.00540624	0.00872527	0.00880265	0.0189161	0.0109402	0.00800594	0.0293836	0.0595984	0.0129146	0.0141052	0.0549556	0.00511889	0.012452	0.0233078	0.02257	0.0290639
AT5G61850	LFY (LEAFY); transcription factor	0.00190804	0.00140697	0.00286659	0.00147061	0.00355036	0.00219725	0.00253032	0.00282956	0.00337981	0.00172436	0.00264922	0.00166928	0.00295811	0.00327984	0.00140604	0.00275543	0.000651622	0.0032235	0.00122375
AT1G71930	VND7 (VASCULAR RELATED NAC-DOMAIN PROTEIN 7); transcription factor	0.00212195	0.000315099	0.000799575	0.00118399	0.00461724	0.00129474	0.00177015	0.000907273	0.000866732	0.00170222	0.00106746	0.00141532	0.00159856	0.000387017	0.00130951	0.00184114	0.000749413	8.62962e-05	NA
AT5G35770	SAP (STERILE APETALA); transcription factor	0.000319993	0.000493432	NA	0.000167302	0.000214097	0.00010292	0.00016268	0.000255875	0.000336592	0.000253458	0.000116414	0.000130425	7.7256e-05	6.30754e-05	8.4818e-05	0.000154225	5.98267e-06	0.000233866	NA
AT1G76420	CUC3 (CUP SHAPED COTYLEDON3); transcription factor	0.00149349	0.00129625	0.00053263	0.000929453	0.0029646	0.00114385	0.00119816	0.00186792	0.000448813	0.00110142	0.000933824	0.000386376	0.00107184	0.00101562	0.00109226	0.00113241	0.000900934	0.000795325	0.000846569
AT1G14410	ATWHY1/PTAC1 (A. THALIANA WHIRLY 1); DNA binding / telomeric DNA binding	0.0960345	0.0382585	0.0186401	0.249498	0.509195	0.312021	0.265444	0.356295	0.169429	0.281531	0.288135	0.197441	0.271383	0.265614	0.131522	0.178221	0.0431485	0.0291398	0.0250147
AT1G77450	ANAC032 (Arabidopsis NAC domain containing protein 32); transcription factor	0.0504963	0.0241083	0.0174157	0.0104166	0.0229862	0.0150411	0.017608	0.0208589	0.00991301	0.0157783	0.0201507	0.0101569	0.0177115	0.00781006	0.0227466	0.0159789	0.0334081	0.0232018	0.0293923
AT1G71260	ATWHY2 (A. THALIANA WHIRLY 2); DNA binding	0.138134	0.0819511	0.0672429	0.37081	0.501274	0.452475	0.343912	0.39178	0.313855	0.326113	0.332813	0.31674	0.307734	0.284931	0.13586	0.191286	0.0851431	0.0735284	0.0771488
AT2G02740	ATWHY3/PTAC11 (A. THALIANA WHIRLY 3); DNA binding	0.108514	0.0819144	0.0679651	0.269687	0.495547	0.370015	0.300302	0.357873	0.244661	0.26804	0.220226	0.25228	0.246589	0.212964	0.104443	0.131556	0.0947513	0.0847556	0.0756758
AT2G02450	ANAC034/ANAC035 (Arabidopsis NAC domain containing protein 34, Arabidopsis NAC domain containing protein 35); transcription factor	0.0504452	0.0168867	0.00413658	0.0225894	0.0594733	0.0406307	0.0430961	0.0671592	0.0279312	0.0382031	0.0554831	0.0267291	0.0694486	0.0524443	0.0348054	0.0466625	0.0145708	0.0179265	0.0232767
AT1G05380	DNA binding	0.0322987	0.0246506	0.0206946	0.0464977	0.0862604	0.0647122	0.0633712	0.0612689	0.0547051	0.0595114	0.05731	0.0570631	0.0668619	0.0630427	0.0385982	0.0532329	0.0224961	0.021824	0.0200938
AT2G17040	ANAC036 (Arabidopsis NAC domain containing protein 36); transcription factor	0.129586	0.0591805	0.048944	0.0110887	0.012169	0.0114282	0.0929258	0.0666917	0.060803	0.0748741	0.0235564	0.047483	0.0583819	0.0269107	0.0800948	0.100608	0.0675382	0.18747	0.0733716
AT2G36720	PHD finger transcription factor, putative	0.0163083	0.0234242	0.022076	0.0277141	0.0393637	0.0306906	0.038626	0.035857	0.0466209	0.0318143	0.0270225	0.0434293	0.0477287	0.0352433	0.0256205	0.0408534	0.0227571	0.033252	0.0363788
AT2G18060	VND1 (VASCULAR RELATED NAC-DOMAIN PROTEIN 1); transcription factor	0.00305167	0.00139636	0.00217656	0.00286627	0.00587727	0.0043125	0.00311551	0.00289022	0.00181837	0.00368225	0.00255211	0.00325501	0.00347024	0.00308429	0.00296417	0.00237239	0.00154372	0.00052231	0.00217273
AT3G14980	PHD finger transcription factor, putative	0.0237312	0.0257756	0.0330011	0.0533817	0.0778201	0.0639433	0.0489181	0.0454415	0.0356873	0.0434237	0.0560497	0.047554	0.0617062	0.0540441	0.0349269	0.0506824	0.0214946	0.023894	0.0218348
AT2G24430	AP2 domain-containing transcription factor, putative	0.00109066	0.00156823	0.0027159	0.0014405	0.00123879	0.00202745	0.00286873	0.00148368	0.00129148	0.0013931	0.00216004	0.00170467	0.00107845	0.00122489	0.0014901	0.00142942	0.000865636	0.000919561	0.00314086
AT3G53680	PHD finger transcription factor, putative	0.0175778	0.0294148	0.0385411	0.0343795	0.0351157	0.0387978	0.0273963	0.0170004	0.0132543	0.0142898	0.014652	0.0152624	0.0219068	0.0174076	0.0185789	0.0224454	0.0162446	0.0305582	0.0213149
AT4G14920	PHD finger transcription factor, putative	0.00276046	0.00429791	0.000629968	0.00325173	0.00910878	0.00487258	0.010351	0.00198427	0.00547297	0.00541758	0.0086534	0.00632466	0.00671161	0.0052724	0.00196182	0.00410096	0.00328317	0.00251877	8.4703e-05
AT2G33480	ANAC041 (Arabidopsis NAC domain containing protein 41); transcription factor	0.0709178	0.0458702	0.0325137	0.035416	0.0638561	0.0686715	0.0712646	0.0881429	0.0774934	0.0821704	0.0487145	0.0511273	0.0253578	0.0587384	0.0904107	0.0885277	0.0638403	0.0272231	0.0585683
AT5G12400	PHD finger transcription factor, putative	0.0304148	0.0214636	0.0163624	0.0326724	0.0572757	0.0393508	0.0436806	0.0469553	0.0410182	0.0512348	0.0432624	0.058065	0.0472887	0.0447474	0.0306468	0.0447891	0.0198114	0.0230665	0.0169185
AT2G43000	ANAC042 (Arabidopsis NAC domain containing protein 42); transcription factor	0.00179749	0.000774462	0.000767395	0.000797516	0.000645584	0.00118222	0.00104353	0.000347803	0.00103061	0.00104937	0.000864928	0.00111557	0.00244988	0.000929424	0.00247924	0.00136875	0.000817393	0.000732833	0.00159229
AT5G41030		0.000763485	0.000637339	0.00041455	0.000398146	0.000893185	0.00074581	0.00132524	0.000429077	0.000818298	0.00097525	0.000666885	0.000457372	0.000245999	0.000728316	0.000552163	0.000585872	0.000739434	0.000233148	0.000794816
AT4G12020	WRKY19 (WRKY DNA-binding protein 19)	0.0178281	0.0304769	0.0227424	0.0189268	0.0230592	0.022376	0.0352767	0.0221309	0.0210767	0.0167344	0.0255896	0.0226494	0.0287985	0.0211563	0.0202401	0.0299024	0.0224639	0.030307	0.0409142
AT5G51910	TCP family transcription factor, putative	0.017228	0.015854	0.0127566	0.0117253	0.0211267	0.0166684	0.0365941	0.0437479	0.022205	0.0431118	0.0630158	0.0254333	0.0375683	0.0446977	0.020806	0.0254874	0.0202985	0.011124	0.0101479
AT4G18170	WRKY28 (WRKY DNA-binding protein 28); transcription factor	0.00209777	0.00155982	0.00193713	0.00891354	0.0132881	0.0108751	0.00871893	0.00541125	0.0127529	0.00460507	0.00703587	0.00255659	0.00416459	0.00608164	0.00322434	0.00335615	0.00231589	0.0024964	0.00357092
AT5G60970	TCP5 (TEOSINTE BRANCHED1, CYCLOIDEA AND PCF TRANSCRIPTION FACTOR 5); transcription factor	0.0298723	0.0251587	0.0220059	0.0402422	0.0491876	0.0455266	0.0356573	0.0403156	0.0234015	0.034683	0.0317355	0.030159	0.0391025	0.026594	0.0269766	0.0344703	0.0301132	0.0223401	0.0173006
AT1G13450	DNA binding protein GT-1	0.0145755	0.0134423	0.0154885	0.0288046	0.0432378	0.0352316	0.034589	0.0380474	0.0351595	0.0301382	0.0368538	0.0223775	0.0330615	0.0415671	0.0206546	0.0300616	0.0192807	0.00878541	0.0201912
AT4G23550	ATWRKY29, WRKY29	0.00174811	0.00213448	0.00215794	0.00673421	0.0111141	0.0069553	0.00984732	0.00570871	0.00861159	0.00867591	0.00619097	0.00607281	0.0101794	0.00439206	0.00411772	0.00557347	0.00146849	0.000729053	0.00169072
AT1G21200	transcription factor	0.0160239	0.0132395	0.00874451	0.02617	0.0425111	0.0366929	0.0352868	0.0276237	0.0252065	0.0333171	0.0288861	0.0276029	0.0332721	0.0360485	0.0200076	0.0326516	0.0153206	0.00997355	0.0138609
AT4G23810	WRKY53 (WRKY DNA-binding protein 53); DNA binding / protein binding / transcription activator/ transcription factor	0.0218322	0.0401576	0.0368018	0.0328691	0.0579976	0.0420859	0.144828	0.0555827	0.113855	0.0573798	0.0216089	0.0567617	0.0466949	0.0259562	0.0170229	0.0230648	0.0101374	0.0801698	0.0142745
AT1G23540	protein kinase family protein	0.00120668	0.000863906	0.00175587	0.000828268	0.00014561	0.000406203	0.000867166	0.000363634	0.000377418	0.00185042	0.000889025	0.000642717	0.00156986	0.000391059	0.000517567	0.000403481	0.000670806	0.000542243	0.000577131
AT4G24240	WRKY7 (WRKY DNA-binding protein 7); transcription factor	0.0115292	0.0144704	0.0105942	0.018045	0.021567	0.0209013	0.0180263	0.0130316	0.0183356	0.0151291	0.015001	0.0183536	0.0283657	0.0140504	0.0247884	0.0319138	0.008013	0.0139667	0.0147912
AT1G31310	hydroxyproline-rich glycoprotein family protein	0.00176973	0.00271643	0.00116118	0.00147626	0.00284201	0.00233235	0.00223779	0.00323087	0.00123558	0.00208326	0.00226239	0.00098196	0.00161364	0.00167016	0.00183748	0.00313677	0.00213725	0.00252264	0.00134545
AT1G33240	AT-GTL1 (Arabidopsis thaliana GT2-like 1); transcription factor	0.114324	0.256607	0.138767	0.19913	0.295824	0.217419	0.193702	0.215694	0.16267	0.272427	0.319218	0.278106	0.227157	0.370644	0.112453	0.196503	0.14542	0.157756	0.106891
AT4G26640	WRKY20 (WRKY DNA-binding protein 20); transcription factor	0.0479774	0.0251847	0.0105203	0.0802779	0.172645	0.0944395	0.0770179	0.0841734	0.056526	0.0845163	0.0672555	0.0784497	0.11434	0.0671627	0.0496181	0.0820266	0.0280658	0.0163197	0.0132135
AT1G54060	6B-INTERACTING PROTEIN 1-LIKE 1, ASIL1	0.087237	0.106476	0.0916892	0.0996253	0.10908	0.1072	0.206212	0.198416	0.202035	0.172635	0.168671	0.180634	0.184551	0.165962	0.0996698	0.150017	0.105099	0.0894114	0.099332
AT4G30935	WRKY32 (WRKY DNA-binding protein 32); transcription factor	0.0339165	0.0307157	0.025003	0.0995404	0.122746	0.105753	0.0758518	0.0684852	0.0474502	0.0717944	0.0683238	0.0749967	0.0742275	0.0623041	0.054274	0.0586718	0.0388524	0.02949	0.0353194
AT1G76880	trihelix DNA-binding protein, putative	0.0859411	0.0662034	0.0668213	0.0994172	0.292694	0.169719	0.116002	0.0656151	0.117378	0.200561	0.192652	0.209614	0.204307	0.213697	0.113893	0.157848	0.0663734	0.071031	0.0752918
AT4G31550	WRKY11 (WRKY DNA-binding protein 11); transcription factor	0.0127135	0.0461136	0.0338152	0.0366511	0.0501713	0.0469994	0.0231134	0.0125589	0.0149659	0.0161501	0.018074	0.0214365	0.035699	0.026584	0.0184981	0.0218946	0.00870384	0.0529025	0.0145872
AT1G76890	GT2; transcription factor	0.0587457	0.0614757	0.0596368	0.0439005	0.123097	0.0703897	0.10594	0.105943	0.0770893	0.0995123	0.144813	0.116375	0.119196	0.140373	0.0756391	0.124254	0.0451192	0.0329505	0.0403507
AT4G31800	WRKY18 (WRKY DNA-binding protein 18); transcription factor	0.0509039	0.413772	0.299026	0.0527633	0.053167	0.0591119	0.0877486	0.0621235	0.203821	0.0590397	0.0745087	0.0655019	0.0622858	0.0369791	0.0367669	0.0470823	0.0332231	0.323177	0.0393931
AT2G33550	ARABIDOPSIS SH4-RELATED3, ASR3	0.00890007	0.033445	0.0761543	0.0198634	0.0116679	0.0189151	0.0342337	0.0273954	0.035417	0.0318526	0.0268988	0.03579	0.03116	0.0202141	0.0245094	0.0284708	0.0326522	0.0295567	0.0587531
AT4G39410	WRKY13 (WRKY DNA-binding protein 13); transcription factor	0.00426924	0.00414888	0.00626742	0.0154537	0.0311171	0.00811839	0.00920709	0.00752647	0.00414439	0.0097742	0.0132	0.00489102	0.0145877	0.0131487	0.00702627	0.00955695	0.00499346	0.00499336	0.00230387
AT2G46770	ANAC043, ARABIDOPSIS NAC DOMAIN CONTAINING PROTEIN 43, NAC SECONDARY WALL THICKENING PROMOTING FACTOR1, NST1	5.68461e-05	5.7216e-05	0.000215511	3.16433e-05	0.000140154	0.000225334	1.74424e-05	6.94548e-05	4.77498e-05	0.00012003	9.45324e-05	0.00010272	3.04461e-05	0.000145959	5.42998e-05	5.90731e-05	3.22753e-05	6.20127e-05	9.6471e-05
AT5G35210	PHD TYPE TRANSCRIPTION FACTOR WITH TRANSMEMBRANE DOMAINS, PTM	0.0261281	0.0473485	0.049272	0.0390921	0.0419779	0.0330647	0.0364364	0.032991	0.0446617	0.0405171	0.0330885	0.0395188	0.0284446	0.0354289	0.0301115	0.0434137	0.0414216	0.0610847	0.0765919
AT3G01600	ANAC044, NAC DOMAIN CONTAINING PROTEIN 44, NAC044	0.000973084	0.000262644	0.000265588	0.00171483	0.00370527	0.00122896	0.00206443	0.0039471	0.000983927	0.00228381	0.00137326	0.0011945	0.000994925	0.00229917	0.00123229	0.000869341	0.000203352	0.000687374	0.000800119
AT5G36670		0.00246671	0.00176256	0.00517407	0.00297124	0.00710228	0.00589479	0.00363552	0.0059047	0.0080187	0.00397935	0.00643598	0.00430801	0.00306832	0.00663433	0.00239913	0.00382509	0.00119582	0.0045387	0.000925174
AT5G58610	PHD finger transcription factor, putative	0.000568084	0.000129503	NA	0.000923632	0.00218395	0.000706907	0.000629972	0.000804367	0.000305709	0.000487982	0.00113668	0.000603713	0.000565059	0.000823564	0.000600211	0.000495641	0.000159157	0.000203025	NA
AT3G04060	ANAC046 (Arabidopsis NAC domain containing protein 46); transcription factor	0.00184352	0.000886269	0.00214462	0.00190311	0.00324255	0.00317066	0.00186462	0.00252506	0.00141939	0.00480279	0.004096	0.00354227	0.00979267	0.00945224	0.00496473	0.00959868	0.00183539	0.00136736	0.00387548
AT5G63900	PHD finger family protein	0.0314911	0.0136704	0.0173464	0.0541419	0.118423	0.114618	0.0613402	0.106642	0.0764761	0.0572717	0.064044	0.0634388	0.0643396	0.0749215	0.0291858	0.03857	0.0196518	0.00946237	0.00862229
AT3G04070	ANAC047 (Arabidopsis NAC domain containing protein 47); transcription factor	0.00109262	0.00229384	0.000391603	0.00244465	0.00533302	0.00482107	0.00610932	0.00439	0.00629935	0.0106024	0.00942574	0.00782784	0.00855238	0.0138056	0.00349124	0.0050638	0.000846545	0.0019892	0.00328347
AT1G21000	zinc-binding family protein	0.0714601	0.0320248	0.0317301	0.0427937	0.0936497	0.0692696	0.0585515	0.0703856	0.0317807	0.061907	0.0733214	0.0611519	0.100643	0.0874962	0.0557564	0.0719481	0.0854838	0.0387691	0.0621651
AT1G31040	zinc ion binding	0.0088475	0.0125688	0.0062914	0.0048521	0.00590993	0.0047825	0.0106801	0.0068019	0.00841684	0.00699294	0.0090615	0.00550108	0.00836212	0.0098211	0.00684559	0.012802	0.0135262	0.0117797	0.0109626
AT3G04420	ANAC048 (Arabidopsis NAC domain containing protein 48); transcription factor	0.00153318	0.00187044	0.00186499	2.3201e-05	0.000463037	0.000200312	0.000518585	0.000229008	0.00111584	0.00120403	0.00122459	0.000913468	0.00049613	0.00163302	0.000610481	0.000643147	0.00104687	0.0015837	0.00212567
AT1G32700	zinc-binding family protein	0.0295658	0.0151958	0.0173436	0.029538	0.0451783	0.0429782	0.0646788	0.0275835	0.0716134	0.0571853	0.0622592	0.0389541	0.0711393	0.0661127	0.0475609	0.0648754	0.0420811	0.0190342	0.0454496
AT1G43000	zinc-binding family protein	0.000795913	0.00141992	0.00149836	0.00165713	0.00374079	0.00286678	0.00315637	0.00338207	0.00263675	0.00204871	0.00182664	0.0023078	0.00099777	0.00159465	0.00107826	0.00162516	0.00155687	0.0026521	0.00207745
AT3G10480	ANAC050, NAC DOMAIN CONTAINING PROTEIN 50, NAC050	0.0397203	0.0215406	0.0108014	0.040302	0.0884134	0.0548169	0.0418989	0.0424627	0.0228045	0.033835	0.0366573	0.03834	0.03278	0.046093	0.0389442	0.0463962	0.0299153	0.0159043	0.0180128
AT1G76590	zinc-binding family protein	0.00594957	0.00209471	0.0022451	0.0150191	0.0268323	0.0317191	0.00647258	0.0131109	0.00627881	0.0237998	0.0206159	0.0278593	0.0655008	0.0333442	0.0313249	0.042904	0.0080785	0.00544602	0.0114168
AT3G10490	ANAC052, NAC DOMAIN CONTAINING PROTEIN 52, NAC052	0.0216174	0.013623	0.0121369	0.0204118	0.0654996	0.0362478	0.0242618	0.0186539	0.0178104	0.0323641	0.0284516	0.0268325	0.0218144	0.0285996	0.0284627	0.0377434	0.0166549	0.0182391	0.0131219
AT3G10500	ANAC053 (Arabidopsis NAC domain containing protein 53); transcription factor	0.00839052	0.00878853	0.00798456	0.00883403	0.0234839	0.0192659	0.0128774	0.0107083	0.0111478	0.0185243	0.0152407	0.0131653	0.00769908	0.012155	0.0175346	0.0157669	0.0063355	0.00635643	0.0054514
AT3G60670	PLATZ transcription factor family protein	0.000731386	0.000374164	0.000268931	0.000367428	0.000849617	0.000947422	0.00162885	0.00319961	0.000853848	0.00149238	0.00158959	0.00127448	0.00158624	0.000972718	0.000453917	0.000691637	0.000368582	0.000736166	0.000370325
AT3G15170	CUC1 (CUP-SHAPED COTYLEDON1); transcription factor	0.000984356	0.00112819	NA	0.00189013	0.00537263	0.00327441	0.00142804	0.000804994	0.0015732	0.000682186	0.000806735	0.000753824	0.000676693	0.00227414	0.000661992	0.00170386	0.000155955	0.000378279	0.000303588
AT4G17900	PLATZ transcription factor family protein	0.0573984	0.0490538	0.0571532	0.0676495	0.0701798	0.0754698	0.107601	0.108574	0.0915359	0.120101	0.110713	0.106338	0.145059	0.130436	0.0915711	0.141908	0.0759	0.0881125	0.0856922
AT2G35640		0.00213067	0.00394732	0.00496326	0.00103838	0.00108141	0.00128735	0.00109985	0.001399	0.000890954	0.000454565	0.000364909	0.000533403	0.000670228	0.00040498	0.00175281	0.00148489	0.00207311	0.00486059	0.00164758
AT5G01900	ARABIDOPSIS THALIANA WRKY DNA-BINDING PROTEIN 62, ATWRKY62, WRKY DNA-BINDING PROTEIN 62, WRKY62	0.00141961	0.000741632	0.000833137	0.000988435	0.00107425	0.0015852	0.000964665	0.00157931	0.00323136	0.00170227	0.00286825	0.0029928	0.0073812	0.0036317	0.00356527	0.00486218	0.000524448	0.00042838	NA
AT2G38250	DNA-binding protein-related	0.00267794	0.00670741	0.00439291	0.00149701	0.00361646	0.00254526	0.00526681	0.0053283	0.00983011	0.00431254	0.00236822	0.00483911	0.00352586	0.00272359	0.00298228	0.00453707	0.00258695	0.0079758	0.00181119
AT5G07100	WRKY26 (WRKY DNA-binding protein 26); transcription factor	0.000451489	NA	0.000929383	0.00122144	0.00329005	0.00339569	0.000564874	0.000941659	0.000582838	0.000297059	0.00107105	0.00131511	0.00100449	0.00257654	0.000482939	0.00144756	0.000415861	0.00273398	0.000361232
AT2G44730	transcription factor	0.0448708	0.0505907	0.0483061	0.0929166	0.118439	0.107421	0.106784	0.0966949	0.115691	0.0938883	0.101329	0.0934081	0.0961975	0.117005	0.0641813	0.0955082	0.0622933	0.0494982	0.0573424
AT5G13080	WRKY75 (WRKY DNA-BINDING PROTEIN 75); transcription factor	0.000887308	NA	1.73308e-05	0.000349482	0.00043379	0.00268989	0.00173397	0.000875953	0.000439783	0.00148897	0.00100459	0.00142757	0.000954649	0.000246345	9.58736e-05	0.00058001	0.000370792	0.000215056	0.000303225
AT3G01560	proline-rich family protein	0.0570361	0.0673698	0.069257	0.112193	0.167025	0.12461	0.0788996	0.0745371	0.138694	0.0639887	0.0703822	0.0841404	0.069497	0.058479	0.0404995	0.077984	0.0558454	0.0792552	0.0582698
AT5G15130	WRKY72 (WRKY DNA-binding protein 72); transcription factor	9.54065e-05	NA	0.000538504	0.000103578	0.000407889	0.000215916	0.000228984	0.000232533	0.000261086	0.000310785	0.000120629	0.000427593	9.40929e-05	0.000170974	0.000344494	0.00033485	0.000168274	0.00029061	NA
AT3G10000	EDA31, EMBRYO SAC DEVELOPMENT ARREST 31	4.29385e-05	0.000170814	0.000120453	0.000127945	0.000173913	3.68015e-05	4.38086e-05	3.19911e-05	0.000124431	4.5733e-05	8.06554e-06	2.72446e-05	0.000153392	1.0409e-05	3.06542e-05	1.27837e-05	NA	0.000113082	0.000383513
AT5G22570	WRKY38 (WRKY DNA-binding protein 38); transcription factor	0.00133129	0.00132435	0.000667996	0.00201702	0.00246589	0.00237874	0.00551566	0.00416657	0.00762678	0.00775351	0.0118124	0.0094074	0.0250694	0.0215798	0.0120201	0.0217254	0.00157077	0.00158956	0.00027316
AT3G10040	transcription factor	0.00541393	0.00334811	0.004808	0.00203988	0.00446838	0.00314913	0.0220497	0.0122703	0.0169919	0.0325646	0.0197591	0.0249192	0.0212245	0.0221097	0.0116298	0.0126773	0.0106233	0.00397347	0.00566177
AT5G24110	WRKY30 (WRKY DNA-binding protein 30); transcription factor	0.00332406	0.00488722	0.00170903	0.00660779	0.014153	0.00803922	0.0248139	0.0038842	0.0103947	0.00483748	0.000716838	0.00444272	0.00249991	0.00197698	0.000521306	0.00234862	0.00222088	0.00415053	0.000472543
AT3G11100	VFP3	0.0572652	0.0573896	0.0575211	0.0695276	0.0836547	0.0831655	0.132692	0.140854	0.156087	0.120015	0.139518	0.126194	0.134364	0.149061	0.073466	0.117888	0.0862787	0.0765002	0.0869381
AT5G26170	ARABIDOPSIS THALIANA WRKY DNA-BINDING PROTEIN 50, ATWRKY50, WRKY DNA-BINDING PROTEIN 50, WRKY50	0.00570946	0.00235656	0.00302618	0.00736049	0.00381097	0.00503248	0.0152543	0.00595086	0.00866404	0.0114359	0.00881499	0.0116414	0.0142546	0.00996871	0.0139265	0.0215346	0.0102103	0.00608202	0.0105467
AT3G14180	ARABIDOPSIS 6B-INTERACTING PROTEIN 1-LIKE 2, ASIL2	0.0341631	0.0298355	0.0378447	0.027358	0.0385063	0.0289667	0.0674566	0.0789683	0.0934486	0.0666034	0.0634959	0.0746189	0.068868	0.0659172	0.0359163	0.0639506	0.046516	0.0426889	0.0548182
AT5G28650	WRKY74 (WRKY DNA-binding protein 74); transcription factor	0.00185823	0.00203005	0.00100042	0.00204932	0.00384564	0.00288686	0.00343067	0.00290084	0.00232308	0.00277029	0.00333726	0.00272467	0.0037251	0.00344568	0.00155559	0.00283725	0.00252347	0.0013299	0.00460872
AT3G19020	leucine-rich repeat family protein / extensin family protein	0.00181272	0.00198288	0.00289977	0.00383522	0.00341003	0.0050575	0.00272456	0.00164751	0.00217023	0.00265457	0.001698	0.0020978	0.0019226	0.00148507	0.00111443	0.000501099	0.0022275	0.00212178	0.00393932
AT3G24490	transcription factor	0.0353987	0.0331392	0.0220526	0.0496529	0.101371	0.0771626	0.0754576	0.100027	0.0646784	0.0740559	0.0822338	0.0800338	0.0810454	0.0835226	0.0435416	0.0751654	0.0370993	0.0278242	0.0192277
AT5G43290	ARABIDOPSIS THALIANA WRKY DNA-BINDING PROTEIN 49, ATWRKY49, WRKY DNA-BINDING PROTEIN 49, WRKY49	0.00084649	0.00070669	0.00194141	0.000610274	0.0016802	0.000532898	0.00112783	0.00219008	0.000280607	0.00263569	0.00673132	0.00639761	0.00831665	0.00724406	0.00309215	0.00219789	0.00112325	0.000748216	0.00198818
AT3G24860		0.0177279	0.0141522	0.0129622	0.029753	0.0442203	0.0392342	0.0424681	0.0491769	0.0453252	0.0434049	0.0374402	0.0404563	0.0461623	0.0443614	0.0239388	0.0376697	0.0185644	0.0128696	0.0205119
AT5G45050	TTR1 (WRKY domain family protein 16); transcription factor	0.0260442	0.0369807	0.0350311	0.0512057	0.0710882	0.0535121	0.0432217	0.0398107	0.039032	0.0387974	0.038829	0.0408754	0.0525371	0.0377259	0.0318401	0.0403029	0.0399153	0.0339609	0.0351178
AT3G25990	DNA-binding protein GT-1-related	0.00122117	0.0012082	0.00163254	0.00258808	0.00372338	0.00365203	0.00708987	0.00698812	0.00575299	0.00929187	0.00711007	0.00663244	0.00733824	0.0089644	0.00420469	0.00555895	0.000914619	0.00266554	0.00143524
AT5G45270		0.0175045	0.0240295	0.017617	0.0432845	0.0646638	0.0549007	0.0373114	0.0259874	0.0262679	0.0273909	0.0311926	0.0312259	0.0277649	0.0308853	0.020428	0.0325743	0.0295745	0.0221223	0.0306326
AT3G15500	ATNAC3 (ARABIDOPSIS NAC DOMAIN CONTAINING PROTEIN 55); transcription factor	0.000412143	0.000151516	0.00120654	0.00118437	0.00152252	0.00159884	0.00150635	0.000400893	0.000858487	0.00194636	0.00226217	0.00267682	0.000148741	0.00287978	0.000431779	0.000633979	0.00039369	NA	0.000348562
AT5G46710	zinc-binding family protein	0.0314642	0.0302207	0.049724	0.0480472	0.0603141	0.0642514	0.0558948	0.0534629	0.0684517	0.0723837	0.0426113	0.0521745	0.0488103	0.0665125	0.0381471	0.0542226	0.0173012	0.0789094	0.0140784
AT3G15510	ATNAC2 (Arabidopsis thaliana NAC domain containing protein 2); transcription factor	0.0159349	0.00714787	0.0081277	0.0104213	0.0193122	0.0139613	0.0167299	0.0152241	0.0137497	0.0197143	0.0200122	0.0164482	0.0164726	0.0156631	0.0146388	0.0101253	0.020337	0.00883236	0.00899564
AT1G02580	MEA (MEDEA); transcription factor	0.0128186	0.0147863	0.0199732	0.00708476	0.0143054	0.00971737	0.00852868	0.00609399	0.0108319	0.00823459	0.00633406	0.0120125	0.0120482	0.00665475	0.0193021	0.0168022	0.00685427	0.0227786	0.0371391
AT3G17730	ANAC057 (Arabidopsis NAC domain containing protein 57); transcription factor	0.00411805	0.0013964	0.00112585	0.00247053	0.00554828	0.00312329	0.00615089	0.0066558	0.00246731	0.00616738	0.00409715	0.0048038	0.00600549	0.00466074	0.00448993	0.00544211	0.00336515	0.000281007	0.000309976
AT3G18400	ANAC058 (Arabidopsis NAC domain containing protein 58); transcription factor	0.00080344	0.000138331	NA	0.00124813	0.00252809	0.00250468	0.00161901	0.00191143	0.00083726	0.00128076	0.000863837	0.000651122	0.00151401	0.00110171	0.000492461	0.000497578	0.000719161	0.000522133	NA
AT4G02020	EZA1 (SWINGER); transcription factor	0.0899844	0.108238	0.165135	0.0748527	0.0776634	0.072856	0.0859051	0.0963722	0.0829233	0.126682	0.104788	0.139558	0.145831	0.094271	0.0813208	0.118472	0.124403	0.162114	0.165207
AT3G29035	ANAC059/ATNAC3 (Arabidopsis NAC domain containing protein 59); protein heterodimerization/ transcription factor	0.00249159	0.00160522	0.00181091	0.00100128	0.00719575	0.00691784	0.00429418	0.00391125	0.00140128	0.00739715	0.0216558	0.00593787	0.00655791	0.025755	0.003244	0.0108972	0.00237667	0.001282	0.00220119
AT4G16845	VRN2 (REDUCED VERNALIZATION RESPONSE 2); transcription factor	0.0298225	0.0233036	0.0352172	0.0370676	0.0798022	0.0559314	0.0686246	0.0670538	0.051662	0.0675633	0.0638241	0.0558507	0.0838237	0.0704681	0.044696	0.0564789	0.0363211	0.0179138	0.0164368
AT5G51230	EMF2 (EMBRYONIC FLOWER 2); transcription factor	0.0598591	0.0675408	0.055724	0.100489	0.199569	0.15005	0.123752	0.111765	0.104261	0.100131	0.106527	0.11633	0.130153	0.106444	0.0625913	0.091572	0.0951048	0.0748686	0.074723
AT3G44350	ANAC061 (Arabidopsis NAC domain containing protein 61); transcription factor	0.00213943	0.00169699	0.00123549	0.00214882	0.00313723	0.00310177	0.0075924	0.00391279	0.00398255	0.00440342	0.00158271	0.00263976	0.00385393	0.00327314	0.00430169	0.00669544	0.00140898	0.00427198	0.00203909
AT3G27700	RNA recognition motif (RRM)-containing protein	0.0345482	0.0524147	0.0245886	0.0343175	0.0724847	0.0495697	0.0543816	0.0933987	0.0539981	0.0685936	0.0554993	0.0691055	0.0892777	0.0718299	0.0420277	0.0614856	0.0620485	0.255349	0.0373732
AT4G01540	ANAC068, ARABIDOPSIS NAC DOMAIN CONTAINING PROTEIN 68, NAC WITH TRANSMEMBRANE MOTIF1, NTM1	0.00244565	0.0037906	0.00290158	0.002142	0.00583499	0.00463073	0.00424379	0.00630861	0.00346398	0.00422965	0.00253308	0.0029085	0.00280788	0.00221881	0.0016681	0.00382331	0.00293569	0.0033945	0.00123893
AT3G47120	RNA recognition motif (RRM)-containing protein	0.0164187	0.0172629	0.0190421	0.0217007	0.0570007	0.0388015	0.0386047	0.0268385	0.0399776	0.046592	0.0399975	0.0452157	0.0507146	0.04039	0.026601	0.0351164	0.0262665	0.00921493	0.0129249
AT4G17980	ANAC071 (Arabidopsis NAC domain containing protein 71); transcription factor	0.000355141	4.00925e-05	NA	4.37452e-05	0.00012506	3.49089e-05	0.000307472	0.000838	NA	0.00111108	0.000309339	0.000195826	0.0010211	0.000227158	0.000834028	0.000356683	0.000502134	6.34794e-05	6.83106e-05
AT3G51950	zinc finger (CCCH-type) family protein / RNA recognition motif (RRM)-containing protein	0.238946	0.34307	0.247142	0.240609	0.496825	0.326677	0.363965	0.437556	0.224763	0.426628	0.354465	0.343822	0.616576	0.437623	0.324087	0.452083	0.411773	0.238673	0.248291
AT4G27410	RD26 (RESPONSIVE TO DESSICATION 26); transcription factor	0.0593173	0.0310818	0.0522853	0.059732	0.0715195	0.0773589	0.0645957	0.0645621	0.0466415	0.0819	0.0933425	0.0359295	0.0659368	0.0591009	0.050573	0.0511814	0.0858876	0.0704873	0.0756699
AT2G37120	DNA-binding S1FA family protein	0.0118937	0.0143293	0.0101697	0.0147328	0.0570792	0.0324464	0.0494668	0.0523477	0.0187261	0.052316	0.0496057	0.0304619	0.0560016	0.0718864	0.0400137	0.0500268	0.0233578	0.0106498	0.00808578
AT4G28500	ANAC073 (Arabidopsis NAC domain containing protein 73); transcription factor	0.00365765	0.00137375	0.000340727	0.00303116	0.00932161	0.00478093	0.00360402	0.00420831	0.00134214	0.00362563	0.00244653	0.00158387	0.00400368	0.00382477	0.00431012	0.0036847	0.00227281	0.000372437	0.00134988
AT3G53370	DNA-binding S1FA family protein	0.0267722	0.0180917	0.0127696	0.018639	0.0268337	0.0232838	0.037506	0.0509873	0.037235	0.105344	0.0940302	0.0825256	0.185515	0.112704	0.122507	0.0816106	0.0418682	0.014534	0.0173663
AT4G28530	ANAC074 (Arabidopsis NAC domain containing protein 74); transcription factor	0.00100902	0.000569839	0.000508901	0.000776326	0.00202623	0.0013669	0.00191797	0.000640369	0.00171142	0.00179792	0.00162283	0.00111646	0.000539492	0.00303195	0.00116445	0.00145768	0.00115076	0.000895848	0.000104957
AT1G02065	SPL8, SQUAMOSA PROMOTER BINDING PROTEIN-LIKE 8	0.00468537	0.00506375	0.00743384	0.00467583	0.0117626	0.0111132	0.00577804	0.0110216	0.00888302	0.0063849	0.00924006	0.0112664	0.00816583	0.0141208	0.00803533	0.0089918	0.00828733	0.00875301	0.00430099
AT3G54390	transcription factor	0.0428977	0.0503948	0.0230284	0.0133979	0.0208482	0.013782	0.0272821	0.0304562	0.0208899	0.0326328	0.0251403	0.0207193	0.0227876	0.020093	0.0426706	0.0582425	0.0571263	0.0441557	0.0427815
AT5G46350	WRKY8 (WRKY DNA-binding protein 8); transcription factor	0.00571309	0.00653735	0.004269	0.00877944	0.0252866	0.0214908	0.00725954	0.0114715	0.0159716	0.0140205	0.0112002	0.011829	0.0149686	0.00830066	0.00904237	0.00951381	0.0131629	0.0119229	0.00512873
AT3G58630	transcription factor	0.0285155	0.0411608	0.0220415	0.0396526	0.0541957	0.046473	0.0606977	0.0535512	0.0827676	0.0414065	0.0430184	0.0452909	0.0475946	0.0466222	0.0349252	0.0404518	0.0431114	0.0294381	0.0402714
AT5G49520	WRKY48 (WRKY DNA-binding protein 48); transcription factor	0.0207746	0.0586835	0.0493263	0.014585	0.0292481	0.0245516	0.0279072	0.0146721	0.0310248	0.0139026	0.0106957	0.0113403	0.0110281	0.0131722	0.00637662	0.0104378	0.0108029	0.112509	0.0115743
AT4G17050		0.124971	0.125034	0.164332	0.125694	0.148628	0.141105	0.172841	0.144866	0.138483	0.219665	0.163383	0.187472	0.32851	0.217077	0.206737	0.253756	0.188701	0.205204	0.263594
AT5G52830	WRKY27 (WRKY DNA-binding protein 27); transcription factor	0.0168914	0.0139465	0.00362904	0.0086876	0.0171878	0.0116854	0.0150851	0.0160365	0.00806941	0.0182143	0.0205936	0.0246919	0.0367128	0.0135355	0.0212195	0.0142903	0.0229695	0.0093157	0.0257439
AT4G31270	transcription factor	0.0146925	0.0131774	0.0120603	0.0214308	0.0363054	0.0288093	0.0476531	0.0564481	0.0419426	0.051366	0.0485451	0.0446976	0.067499	0.0545962	0.0381817	0.0427966	0.0345114	0.0159963	0.0150425
AT5G56270	WRKY2 (WRKY DNA-binding protein 2); transcription factor	0.0128981	0.00612704	0.00381439	0.0103918	0.0187526	0.0147507	0.0104659	0.0196173	0.00679408	0.0257868	0.0257488	0.0168019	0.0288846	0.0368892	0.0198722	0.0354832	0.00773537	0.00260338	0.00326279
AT5G01380	transcription factor	0.000435817	0.00325925	0.00269609	8.02568e-05	0.000232691	0.000759812	0.0028892	0.00253336	0.00545071	0.00147203	0.00138083	0.0011281	0.000353722	0.000842915	0.000635653	0.000270027	0.000904625	0.0015883	0.000282089
AT5G64810	HAM1 (HISTONE ACETYLTRANSFERASE OF THE MYST FAMILY 1); H3/H4 histone acetyltransferase/ nucleic acid binding / zinc ion binding	0.00582236	0.00416029	0.0021661	0.00556546	0.00357871	0.00627287	0.011046	0.0074298	0.00958603	0.0130503	0.013386	0.01395	0.028771	0.016282	0.0147204	0.023345	0.00543376	0.00841087	0.00673674
AT5G03680	PTL (PETAL LOSS); transcription factor	0.00453746	0.00406215	0.00115722	0.0108276	0.0295442	0.0121125	0.00866834	0.00802887	0.00301706	0.00824264	0.00797098	0.00549573	0.013418	0.00925514	0.00682087	0.0074224	0.0046336	0.00218106	0.00178151
AT1G14440	ATHB31 (ARABIDOPSIS THALIANA HOMEOBOX PROTEIN 31); transcription factor	0.0374653	0.0212978	0.0183393	0.0319404	0.0564563	0.0447459	0.0828834	0.0880588	0.0603295	0.085599	0.0734636	0.0734573	0.12801	0.0911344	0.0516639	0.0816027	0.0351228	0.0272979	0.0201135
AT5G05550	transcription factor	0.0344662	0.0405012	0.0686854	0.0605169	0.0866938	0.0740606	0.100842	0.108137	0.0556627	0.11994	0.102907	0.107659	0.126176	0.110323	0.0918839	0.101942	0.0833258	0.0580011	0.0548199
AT1G14687	ATHB32 (ARABIDOPSIS THALIANA HOMEOBOX PROTEIN 32); DNA binding / transcription factor	0.0168053	0.014595	0.00851898	0.0307137	0.0504588	0.0422266	0.024522	0.0280114	0.0214246	0.0292364	0.0331016	0.0283759	0.0367305	0.0314816	0.0299419	0.0254324	0.0224068	0.0145078	0.0151093
AT5G14540	proline-rich family protein	0.0311038	0.0151438	0.008604	0.0387575	0.144875	0.0631933	0.0748912	0.0519931	0.049831	0.0831827	0.0879077	0.074926	0.10307	0.0819197	0.055739	0.0793522	0.0205087	0.0103516	0.0113011
AT1G69600	ATHB29/ZFHD1 (ZINC FINGER HOMEODOMAIN 1); DNA binding / transcription activator/ transcription factor	0.000891576	0.000149094	0.00100898	0.000618169	0.00141409	0.000732442	0.000929028	0.00179379	0.000334489	0.00229122	0.00141763	0.000790078	0.00187699	0.00107059	0.00087604	0.00134827	0.000536636	NA	0.000488166
AT5G28300	trihelix DNA-binding protein, putative	0.0402903	0.0746812	0.138938	0.064955	0.14199	0.0913054	0.245918	0.18279	0.30113	0.140949	0.179973	0.198716	0.197626	0.213572	0.120187	0.117152	0.126335	0.068047	0.110594
AT1G74660	MIF1 (MINI ZINC FINGER 1); DNA binding / transcription factor	0.00454183	0.00454504	0.00782628	0.00443298	0.00637838	0.00769271	0.0102662	0.0104964	0.00971874	0.0129476	0.0123766	0.0109839	0.0123265	0.0101883	0.00927956	0.0125196	0.00578175	0.00510749	0.00537565
AT5G38560	ATPERK8, PERK8, PROLINE-RICH EXTENSIN-LIKE RECEPTOR KINASE 8	0.0673213	0.0903541	0.073122	0.143721	0.206031	0.155069	0.103725	0.0481792	0.142188	0.0938297	0.0886038	0.110197	0.1198	0.0835228	0.0902716	0.102654	0.114727	0.0811028	0.0873305
AT1G75240	ATHB33 (ARABIDOPSIS THALIANA HOMEOBOX PROTEIN 33); DNA binding / transcription factor	0.0419235	0.0329066	0.0254623	0.0401279	0.135554	0.0843455	0.0591626	0.121994	0.0868841	0.062684	0.0733082	0.0547017	0.0762159	0.0930353	0.0529265	0.0421502	0.0387223	0.0245296	0.0162476
AT5G47660		0.0126986	0.0105705	0.00906882	0.0104282	0.0212099	0.0242512	0.0244368	0.0343711	0.029435	0.0333544	0.025684	0.0226822	0.0232275	0.0288221	0.0200455	0.0205712	0.0148943	0.00846508	0.00487184
AT2G02540	ATHB21/ZFHD4 (ZINC FINGER HOMEODOMAIN 4); DNA binding / transcription factor	0.00826424	0.0059726	0.00262464	0.0125479	0.0261833	0.0137114	0.0109471	0.0142593	0.00724337	0.0146749	0.00959273	0.0099242	0.017814	0.0083719	0.0119078	0.0106183	0.00672436	0.00493603	0.00420301
AT5G63430		0.164263	0.184707	0.173931	0.572174	0.665424	0.483719	0.473715	0.554316	0.560596	0.432237	0.460317	0.464478	0.554827	0.42796	0.346499	0.398995	0.271362	0.264472	0.204733
AT2G18350	ATHB24 (ARABIDOPSIS THALIANA HOMEOBOX PROTEIN 24); DNA binding / transcription factor	0.00958135	0.00493805	0.00271131	0.0296516	0.0396634	0.03438	0.0272825	0.0269402	0.024613	0.0344924	0.033141	0.0190037	0.042307	0.0373717	0.0205779	0.0213332	0.0118596	0.00749817	0.00364972
AT4G35580	CALMODULIN-BINDING NAC PROTEIN, CBNAC, NAC TRANSCRIPTION FACTOR-LIKE 9, NTL9	0.0228321	0.0110391	0.00700467	0.0295052	0.0536532	0.0385674	0.0423638	0.0323593	0.0245244	0.0418212	0.037981	0.0295034	0.0424677	0.0481308	0.0429219	0.0393598	0.0177132	0.0110602	0.00760592
AT1G20980	SPL14 (SQUAMOSA PROMOTER BINDING PROTEIN-LIKE 14); DNA binding / transcription factor	0.0423543	0.030343	0.0139921	0.059941	0.203243	0.116565	0.101349	0.10135	0.0765412	0.108648	0.0877542	0.079127	0.109498	0.113486	0.0690243	0.0807793	0.0302104	0.0218102	0.0117208
AT4G36160	ANAC076/VND2 (VASCULAR-RELATED NAC-DOMAIN 2); transcription factor	0.00208585	0.000456183	0.00190635	0.00222818	0.00314605	0.00198046	0.00239417	0.00237565	0.0014729	0.0033016	0.00255535	0.00172913	0.00140591	0.00204528	0.00301729	0.00291041	0.00124868	0.000773309	0.000959737
AT1G27360	squamosa promoter-binding protein-like 11 (SPL11)	0.0586787	0.062856	0.0872436	0.0462916	0.0460613	0.039316	0.0440312	0.035831	0.0376924	0.0375009	0.0249598	0.0633656	0.0726695	0.0242593	0.0789634	0.0939067	0.0852437	0.13039	0.129701
AT5G04400	ANAC077 (Arabidopsis NAC domain containing protein 77); DNA binding	0.00022533	0.000612081	NA	0.000305322	0.000226933	0.000274881	0.000287562	0.000786844	0.000654448	0.000446505	0.000298082	0.000379618	0.000176998	0.000366995	0.000748498	0.000370937	0.000444377	0.00141492	0.000992899
AT1G27370	squamosa promoter-binding protein-like 10 (SPL10)	0.0239785	0.0275752	0.0325389	0.0294216	0.0457403	0.0304442	0.0278637	0.0273815	0.0276357	0.0283256	0.0243734	0.0295317	0.0403844	0.0281692	0.031108	0.0298484	0.0314543	0.0354186	0.0550213
AT5G04410	NAC2 (Arabidopsis NAC domain containing protein 78); transcription factor	0.230651	0.18679	0.110267	0.254613	0.369904	0.306468	0.353749	0.303578	0.355722	0.357717	0.266996	0.326609	0.322446	0.246452	0.210086	0.285645	0.217642	0.192468	0.168894
AT1G53160	SPL4 (SQUAMOSA PROMOTER BINDING PROTEIN-LIKE 4); DNA binding / transcription factor	0.0173867	0.0268773	0.0195669	0.0518584	0.0602683	0.058777	0.129054	0.143481	0.107847	0.153362	0.133082	0.105736	0.0960567	0.0938433	0.0420962	0.0336663	0.0277564	0.0154301	0.0147177
AT5G07680	ANAC079/ANAC080/ATNAC4 (Arabidopsis NAC domain containing protein 79, Arabidopsis NAC domain containing protein 80); transcription factor	0.00145323	0.00232552	0.00151664	0.00184633	0.00329863	0.00305468	0.000863214	0.00177271	0.000748424	0.00314337	0.00218247	0.00292458	0.00135901	0.00317327	0.00204183	0.00320718	0.00166847	0.000874307	9.78365e-05
AT5G08790	ANAC081, ARABIDOPSIS NAC DOMAIN CONTAINING PROTEIN 81, ATAF2	0.0144535	0.00815881	0.010701	0.0132197	0.0333079	0.0258633	0.0189116	0.015494	0.0224106	0.0170586	0.0173084	0.0168396	0.0353502	0.0210217	0.022455	0.0309593	0.0122577	0.0106421	0.00734305
AT2G33810	SPL3 (SQUAMOSA PROMOTER BINDING PROTEIN-LIKE 3); transcription factor	0.0555597	0.063822	0.0882646	0.037046	0.0469191	0.0451739	0.0585927	0.0605779	0.0503798	0.0735206	0.0899859	0.0891482	0.141121	0.137944	0.14402	0.162362	0.118946	0.14979	0.158573
AT5G09330	ANAC082 (Arabidopsis NAC domain containing protein 82); transcription factor	0.0900764	0.0711972	0.0234138	0.144608	0.358273	0.207652	0.208991	0.208234	0.149678	0.163495	0.15118	0.173836	0.216154	0.158743	0.121519	0.115058	0.0958965	0.0388223	0.0386007
AT2G42200	ATSPL9, SPL9, SQUAMOSA PROMOTER BINDING PROTEIN-LIKE 9	0.00815119	0.00979257	0.00306949	0.0235987	0.0393593	0.0309806	0.0121926	0.0156276	0.00995441	0.0158684	0.0129749	0.0166027	0.0349626	0.0209867	0.0365216	0.0304846	0.0117325	0.00786189	0.00815755
AT5G13180	ANAC083 (Arabidopsis NAC domain containing protein 83); transcription factor	0.461482	0.221329	0.29337	0.540762	0.876412	0.683475	0.671556	0.418013	0.447052	0.578082	0.338518	0.445772	0.684103	0.420619	0.435849	0.456987	0.596496	0.281362	0.521905
AT2G47070	SPL1 (SQUAMOSA PROMOTER BINDING PROTEIN-LIKE 1); DNA binding / transcription factor	0.384312	0.399305	0.332391	0.169398	0.370444	0.3008	0.416157	0.416517	0.402246	0.391097	0.330471	0.374042	0.541674	0.404827	0.347494	0.502241	0.440667	0.429843	0.277243
AT5G14000	ANAC084 (Arabidopsis NAC domain containing protein 84); transcription factor	0.0021441	0.00116796	0.000708223	0.00579687	0.00527995	0.00467729	0.0050866	0.00371736	0.00281287	0.004329	0.00204804	0.00371285	0.00490257	0.00386663	0.00265897	0.00244819	0.00405468	0.00241694	0.00263649
AT3G15270	SPL5 (SQUAMOSA PROMOTER BINDING PROTEIN-LIKE 5); DNA binding / transcription factor	0.00523031	0.0131449	0.00773037	0.00962221	0.00709644	0.00870049	0.0201205	0.0213807	0.0164015	0.0170157	0.0199155	0.0128405	0.011937	0.0116993	0.0116028	0.0147978	0.00670209	0.00808685	0.00571558
AT3G57920	SPL15, SQUAMOSA PROMOTER BINDING PROTEIN-LIKE 15	0.00679646	0.0081867	0.0100639	0.00342767	0.00942068	0.00440915	0.0050572	0.00632248	0.00405365	0.00639649	0.00538314	0.00567059	0.00586179	0.0058994	0.00753901	0.00640017	0.00733601	0.00799483	0.00577867
AT5G17260	ANAC086 (Arabidopsis NAC domain containing protein 86); transcription factor	0.0038107	0.00399941	0.0304104	0.00298438	0.00487535	0.00680129	0.00825717	0.0031875	0.00788531	0.00683253	0.00541012	0.00812339	0.00555564	0.00324014	0.00599712	0.00562305	0.00609573	0.00599559	0.116612
AT3G60030	SPL12 (SQUAMOSA PROMOTER-BINDING PROTEIN-LIKE 12); transcription factor	0.0681223	0.0310069	0.0146413	0.0712244	0.216994	0.12028	0.0980955	0.116961	0.0770991	0.108792	0.121571	0.0773044	0.0912632	0.143069	0.0566025	0.0958596	0.0416881	0.0219004	0.0132641
AT5G18270	ANAC087; transcription factor	0.00316809	0.00328305	0.00372898	0.00270767	0.00744176	0.00519531	0.00634971	0.00429806	0.00548869	0.00345923	0.00336357	0.0022361	0.0017354	0.00517508	0.0033907	0.00193751	0.00200295	0.00342263	0.000997011
AT5G18830	SPL7 (SQUAMOSA PROMOTER BINDING PROTEIN-LIKE 7); DNA binding / transcription factor	0.0174444	0.0106113	0.00412036	0.0219614	0.0548694	0.0283641	0.0197498	0.0272481	0.0162132	0.0247169	0.0227122	0.0207885	0.0287565	0.0223777	0.0181204	0.0254521	0.0145215	0.00765761	0.00738485
AT1G16070	AtTLP8 (TUBBY LIKE PROTEIN 8); transcription factor	0.00698198	0.00406136	0.00244934	0.00771035	0.0143887	0.00861438	0.0103173	0.0121106	0.00648949	0.0132289	0.0115632	0.00830575	0.0171758	0.00973783	0.00697273	0.00796063	0.00431184	0.0032752	0.00192453
AT3G28920	ATHB34 (ARABIDOPSIS THALIANA HOMEOBOX PROTEIN 34); DNA binding / transcription factor	0.373358	0.402365	0.340054	0.432562	0.493297	0.516784	0.968267	0.699852	0.793663	0.565841	0.471776	0.721106	0.882423	0.574506	0.598034	0.777679	0.543105	0.5179	0.639695
AT1G25280	AtTLP10 (TUBBY LIKE PROTEIN 10); phosphoric diester hydrolase/ transcription factor	0.0520466	0.0358089	0.0125559	0.074429	0.146345	0.104797	0.0930596	0.0986362	0.0629273	0.0957073	0.0835985	0.0752173	0.128588	0.100928	0.0808977	0.104793	0.0484861	0.0289584	0.0234678
AT3G50890	ATHB28 (ARABIDOPSIS THALIANA HOMEOBOX PROTEIN 28); DNA binding / transcription factor	0.0208949	0.0348103	0.0289969	0.0272273	0.0420998	0.0334357	0.0378449	0.0471481	0.0349683	0.0445458	0.0465366	0.0361594	0.06292	0.0604575	0.0371998	0.0546487	0.0380099	0.0305796	0.0220354
AT4G24660	ATHB22/MEE68 (ARABIDOPSIS THALIANA HOMEOBOX PROTEIN 22); DNA binding / transcription factor	0.081437	0.0650656	0.0577473	0.0598113	0.114092	0.0988227	0.142018	0.164872	0.0931621	0.155268	0.149024	0.145674	0.184016	0.106039	0.122982	0.109511	0.116828	0.0725972	0.0794939
AT1G47270	AtTLP6 (TUBBY LIKE PROTEIN 6); phosphoric diester hydrolase/ transcription factor	0.0251766	0.0213037	0.0123986	0.044573	0.0704957	0.0514672	0.0579018	0.0569448	0.032215	0.0559306	0.0526119	0.0344819	0.0620807	0.0621292	0.0488972	0.0452839	0.034989	0.0246665	0.0170463
AT5G15210	ATHB30/ZFHD3 (ZINC FINGER HOMEODOMAIN 3); DNA binding / transcription factor	0.0921837	0.0881181	0.067228	0.100272	0.153039	0.124543	0.239506	0.271574	0.252291	0.307367	0.271469	0.293236	0.308281	0.300036	0.233707	0.231391	0.131202	0.0763591	0.0971503
AT1G53320	AtTLP7 (TUBBY LIKE PROTEIN 7); phosphoric diester hydrolase/ transcription factor	0.0445969	0.0225626	0.0102953	0.100955	0.178877	0.132937	0.10479	0.116946	0.107529	0.173438	0.154252	0.132401	0.237763	0.17231	0.127821	0.138331	0.0436298	0.0283413	0.0302582
AT5G39760	ATHB23 (ARABIDOPSIS THALIANA HOMEOBOX PROTEIN 23); DNA binding / transcription factor	0.0290085	0.0136222	0.0091619	0.0670492	0.115527	0.0894139	0.0722699	0.0684782	0.096846	0.0983607	0.0781066	0.130729	0.136253	0.101864	0.0755544	0.0924761	0.0317514	0.0190127	0.0178694
AT5G42780	ATHB27 (ARABIDOPSIS THALIANA HOMEOBOX PROTEIN 27); DNA binding / transcription factor	0.0224519	0.0259522	0.0374381	0.0151267	0.0156647	0.015098	0.0291956	0.0395827	0.0281037	0.0431517	0.0367175	0.0335597	0.0518786	0.0379181	0.0493521	0.0448111	0.044072	0.0416867	0.0323646
AT1G76900	AtTLP1 (TUBBY LIKE PROTEIN 1); phosphoric diester hydrolase/ transcription factor	0.0522784	0.0849834	0.0525218	0.0678385	0.16141	0.125003	0.114561	0.138312	0.0962879	0.114322	0.12254	0.0919141	0.126791	0.104093	0.0738164	0.0858444	0.0561528	0.0553095	0.0265568
AT2G18280	AtTLP2 (TUBBY LIKE PROTEIN 2); phosphoric diester hydrolase/ transcription factor	0.206829	0.14378	0.0953729	0.229397	0.351881	0.267697	0.317045	0.334554	0.256858	0.353896	0.398433	0.297385	0.525658	0.446723	0.29789	0.385335	0.248081	0.138209	0.122451
AT5G65410	ATHB25/ZFHD2 (ZINC FINGER HOMEODOMAIN 2); transcription factor	0.0954854	0.0693255	0.0348315	0.0943617	0.154849	0.0987013	0.111424	0.133509	0.0655084	0.125958	0.0914102	0.0860285	0.171203	0.102845	0.0997507	0.119912	0.0758044	0.0463315	0.0270762
AT2G47900	AtTLP3 (TUBBY LIKE PROTEIN 3); phosphoric diester hydrolase/ transcription factor	0.0552067	0.0378228	0.0182259	0.0735843	0.119291	0.0889498	0.0836339	0.0852791	0.0741751	0.0845631	0.0842808	0.0701786	0.100372	0.0894627	0.0615829	0.0684525	0.0509785	0.0330008	0.027866
AT1G17380	JAZ5/TIFY11A (JASMONATE-ZIM-DOMAIN PROTEIN 5)	0.0205731	0.0154964	0.0237988	0.00521156	0.0188903	0.0116963	0.0248358	0.0212435	0.0402095	0.0168432	0.00897632	0.0135066	0.0265465	0.0114664	0.0235909	0.0147796	0.0204201	0.0601267	0.0172909
AT3G06380	ATTLP9 (TUBBY-LIKE PROTEIN 9); phosphoric diester hydrolase/ protein binding / transcription factor	0.10625	0.121453	0.164819	0.169655	0.15771	0.155505	0.21166	0.191115	0.173998	0.251184	0.224084	0.185115	0.273261	0.242262	0.215069	0.217752	0.186723	0.17691	0.232643
AT1G19180	JAZ1/TIFY10A (JASMONATE-ZIM-DOMAIN PROTEIN 1); protein binding	0.0234337	0.02159	0.0331671	0.0408508	0.133305	0.0916638	0.0594349	0.0533343	0.108322	0.0684877	0.0584476	0.0527947	0.0560046	0.0522567	0.0408627	0.037182	0.023396	0.0634237	0.00885905
AT5G18680	AtTLP11 (TUBBY LIKE PROTEIN 11); phosphoric diester hydrolase/ transcription factor	0.0185232	0.0115056	0.00889683	0.0191387	0.0378067	0.0301936	0.0319272	0.0434911	0.0328804	0.0678341	0.061684	0.053893	0.0982074	0.0807472	0.0618778	0.0752173	0.0174696	0.00974142	0.0133948
AT1G30135	JAZ8/TIFY5A (JASMONATE-ZIM-DOMAIN PROTEIN 8)	0.00237177	0.00442811	0.00987384	0.00201443	0.00168703	0.00246388	0.0110868	0.00644088	0.0186154	0.00741974	0.00706576	0.00690365	0.00955529	0.00389139	0.0037215	0.00528027	0.00238997	0.00595353	0.00305652
AT1G48500	ATJAZ4, JASMONATE-ZIM-DOMAIN PROTEIN 4, JAZ4, TIFY DOMAIN PROTEIN 6A, TIFY6A	0.00144665	0.000501303	2.1245e-05	0.000693852	0.00103945	0.000825377	0.00113917	0.00120103	0.000974658	0.00209794	0.0016738	0.00120216	0.00157995	0.0015129	0.000825386	0.00196977	0.00100004	0.0013331	0.00145004
AT5G18300	ANAC088, NAC DOMAIN CONTAINING PROTEIN 88, NAC088	0.00174117	0.00224476	0.00356467	0.000867039	0.0013667	0.00128797	0.00443311	0.00260602	0.00381667	0.00372648	0.00242186	0.00289662	0.00210965	0.00264206	0.00396438	0.00322396	0.00272197	0.00170644	0.00160197
AT5G43270	SPL2 (SQUAMOSA PROMOTER BINDING PROTEIN-LIKE 2); DNA binding / transcription factor	0.0776489	0.199172	0.18921	0.0788263	0.127706	0.116265	0.0916928	0.104581	0.107781	0.147517	0.198461	0.170838	0.109728	0.151931	0.0950979	0.13792	0.100781	0.140617	0.0833278
AT5G22290	ANAC089 (Arabidopsis NAC domain containing protein 89); transcription factor	0.0134845	0.0095353	0.0129192	0.0114593	0.0323584	0.0236158	0.0180279	0.0134204	0.0117389	0.0156294	0.0261442	0.0157227	0.0217885	0.0246431	0.0139556	0.0129209	0.010554	0.00529789	0.0106547
AT5G50570	SPL13, SPL13A, SQUAMOSA PROMOTER-BINDING PROTEIN LIKE 13, SQUAMOSA PROMOTER-BINDING PROTEIN LIKE 13A	0.027752	0.0625582	0.0528515	0.0309415	0.0579946	0.0445132	0.0644831	0.0513125	0.0688997	0.0749528	0.0733697	0.0589306	0.0514069	0.104104	0.0498783	0.0634205	0.0295657	0.058827	0.0174569
AT5G22380	ANAC090 (Arabidopsis NAC domain containing protein 90); transcription factor	0.027411	0.0653648	0.0394458	0.039658	0.0295457	0.0244596	0.088589	0.0281332	0.043176	0.0221508	0.00464103	0.0066559	0.00802996	0.00376418	0.0172126	0.0129022	0.0181424	0.108679	0.0142291
AT5G50670	SPL13, SPL13B, SQUAMOSA PROMOTER-BINDING PROTEIN LIKE 13, SQUAMOSA PROMOTER-BINDING PROTEIN LIKE 13B	0.0476976	0.107481	0.0806665	0.0550395	0.0993121	0.0713911	0.108231	0.118443	0.112872	0.126696	0.122398	0.0974648	0.13351	0.1724	0.0815879	0.0928471	0.0552977	0.0978517	0.0258374
AT5G24590	ANAC091/TIP (TCV-INTERACTING PROTEIN); transcription coactivator/ transcription factor	0.065792	0.0450529	0.023215	0.0386849	0.0581328	0.0446752	0.0385293	0.0424075	0.0249278	0.0533349	0.0375741	0.0327991	0.0475939	0.0441289	0.03876	0.0436024	0.0248065	0.081138	0.0144308
AT1G05830	ATX2, TRITHORAX-LIKE PROTEIN 2	0.0563295	0.0588852	0.0537761	0.0770591	0.0707407	0.0702334	0.0854607	0.0599869	0.0742345	0.0724095	0.0660434	0.0717743	0.0652899	0.0673072	0.0655329	0.0676845	0.0856037	0.0797214	0.0866085
AT5G39610	ANAC092/ATNAC2/ATNAC6 (Arabidopsis NAC domain containing protein 92); protein heterodimerization/ protein homodimerization/ transcription factor	0.00382925	0.00479611	0.0103859	0.00768381	0.0265933	0.0237317	0.00493191	0.00759159	0.00416094	0.0209497	0.0633006	0.0202756	0.0126612	0.0737657	0.0109111	0.0346967	0.00476346	0.000800929	0.00585361
AT2G31650	ATX1 (ARABIDOPSIS HOMOLOGUE OF TRITHORAX); histone-lysine N-methyltransferase/ phosphatidylinositol-5-phosphate binding	0.00862272	0.00590044	0.00336202	0.0169702	0.0285434	0.0209827	0.0116537	0.0108732	0.00857527	0.0104809	0.00960093	0.00929413	0.011185	0.0114358	0.00740416	0.0107234	0.00580072	0.00655961	0.00347441
AT4G27910	PHD finger protein-related / SET domain-containing protein (TX4)	0.000408512	0.000681183	0.000772568	0.00104393	0.00216738	0.00131795	0.000938163	0.00131879	0.00136793	0.000760981	0.00123924	0.000756452	0.000745438	0.000707969	0.00104884	0.000392958	0.000720875	0.000636665	0.000597041
AT5G41410	BEL1 (BELL 1); DNA binding / transcription factor	0.018734	0.00555434	0.00717436	0.011663	0.0242543	0.0188414	0.0199902	0.022218	0.0188857	0.0304678	0.0205306	0.0303128	0.058651	0.039173	0.0291713	0.0494163	0.0145338	0.00772103	0.0076967
AT4G30860	ASHR3 (ASH1-RELATED 3); protein binding / zinc ion binding	0.016581	0.00893914	0.00902686	0.0259546	0.0414183	0.0354002	0.0279775	0.032573	0.0240178	0.0296005	0.0274513	0.0229651	0.0223724	0.0247946	0.0143479	0.0177515	0.0115094	0.00789842	0.00928409
AT5G44180	homeobox transcription factor, putative	0.00511943	0.0063473	0.00740465	0.00570622	0.0247089	0.00924923	0.013584	0.0110562	0.00842384	0.0172731	0.0125463	0.0157579	0.015849	0.0165388	0.0153472	0.0134802	0.00666486	0.00274516	0.00290341
AT5G09790	ATXR5 (SETDOMAIN GROUP 15); DNA binding	0.0240567	0.0202703	0.0130154	0.0258551	0.0352908	0.028091	0.0435594	0.0470325	0.0341801	0.0352475	0.027284	0.0300747	0.0427359	0.0278409	0.0274446	0.0311808	0.0210307	0.0182624	0.0160689
AT5G24330	ATXR6 (Arabidopsis thaliana Trithorax- related protein 6); DNA binding	0.00619904	0.00338961	0.00233276	0.0133815	0.0171503	0.0170254	0.0100427	0.00933049	0.00763204	0.00687761	0.00802893	0.00953905	0.0109142	0.0106374	0.00895616	0.00897854	0.0070348	0.00316197	0.0041431
AT5G46590	ANAC096 (Arabidopsis NAC domain containing protein 96); transcription factor	0.00131135	0.000180544	0.000524821	0.000590935	0.000968581	0.00066726	0.00326387	0.00361406	0.00176743	0.00204337	0.00141614	0.00179728	0.00188167	0.00200126	0.00173451	0.00206748	0.00126912	0.000511832	0.000640992
AT5G53430	SDG29 (SET DOMAIN GROUP 29); DNA binding	0.0233515	0.0221179	0.028798	0.0162097	0.023481	0.0191685	0.0244469	0.0334699	0.0280761	0.0385414	0.0371339	0.0331848	0.0271799	0.0340272	0.0371367	0.045672	0.0231871	0.0241136	0.0207042
AT4G28190	ULT1 (ULTRAPETALA1); DNA binding / binding	0.0434536	0.134485	0.129775	0.110012	0.145163	0.13071	0.0831955	0.0680019	0.118205	0.0485662	0.0702738	0.061387	0.0129107	0.0608116	0.0320998	0.0268753	0.0405499	0.0664784	0.0292911
AT1G70700	JAZ9/TIFY7 (JASMONATE-ZIM-DOMAIN PROTEIN 9)	0.289564	0.345018	0.543693	0.235307	0.594662	0.444729	0.491541	0.293363	0.76461	0.806296	0.544767	0.452543	0.523433	0.393341	0.74242	0.360403	0.788069	0.77853	0.694737
AT1G28520	similar to unknown protein [Arabidopsis thaliana] (TAIR:AT2G42400.1); similar to unnamed protein product [Vitis vinifera] (GB:CAO66378.1); similar to unnamed protein product [Vitis vinifera] (GB:CAO69825.1); similar to hypothetical protein [Vitis vinifera] (GB:CAN71043.1)	0.0537386	0.0405649	0.0618177	0.0839243	0.174618	0.10833	0.101919	0.0373038	0.0764303	0.116002	0.114255	0.0963275	0.139937	0.116115	0.0871016	0.106736	0.0527662	0.0310087	0.0349271
AT1G72450	JAZ6/TIFY11B (JASMONATE-ZIM-DOMAIN PROTEIN 6)	0.221347	0.496354	0.372722	0.180504	0.327339	0.320713	0.254157	0.195008	0.416106	0.153415	0.388192	0.259998	0.250814	0.263786	0.180587	0.224092	0.252789	0.544419	0.16688
AT2G42400	ATVOZ2, VASCULAR PLANT ONE ZINC FINGER PROTEIN 2, VOZ2	0.0410527	0.0470091	0.0287896	0.0630454	0.085983	0.0672997	0.0580281	0.067188	0.0530886	0.0839415	0.0214228	0.0614086	0.0873373	0.0817182	0.0561676	0.0690594	0.047202	0.0450157	0.0336394
AT1G74950	JAZ2/TIFY10B (JASMONATE-ZIM-DOMAIN PROTEIN 2)	0.0980999	0.100134	0.0770058	0.122668	0.165697	0.12372	0.202887	0.167809	0.25112	0.249151	0.165447	0.153064	0.249449	0.16124	0.207468	0.176563	0.137481	0.154151	0.0940002
AT2G34600	JAZ7/TIFY5B (JASMONATE-ZIM-DOMAIN PROTEIN 7)	0.00219882	0.0253232	0.0368238	0.00128719	0.00204673	0.00201959	0.0277661	0.0109189	0.0322217	0.0213043	0.01737	0.0103658	0.00906598	0.00525322	0.00540689	0.00716757	0.00405456	0.0659423	0.00264862
AT3G17860	JAI3/JAZ3/TIFY6B (JASMONATE-ZIM-DOMAIN PROTEIN 3)	0.0790105	0.0437628	0.0457417	0.210347	0.253753	0.23778	0.132878	0.134552	0.118624	0.160093	0.164318	0.0762144	0.1185	0.165582	0.0855006	0.082282	0.0946287	0.0813845	0.0583155
AT1G29280	WRKY65 (WRKY DNA-binding protein 65); transcription factor	0.000892364	0.000590182	0.000379933	0.00382817	0.00834357	0.00649109	0.00127315	0.00202514	0.00126984	0.0038333	0.00240526	0.00354489	0.00424108	0.0049243	0.00432764	0.00258086	0.00124402	0.00137397	0.000510808
AT3G43440	JASMONATE-ZIM-DOMAIN PROTEIN 11, JAZ11	0.0296068	0.0322381	0.0267476	0.0835885	0.0704686	0.0782622	0.0685076	0.0521877	0.0535499	0.0770118	0.0554229	0.057879	0.0783746	0.0918392	0.0551575	0.0537861	0.0414037	0.0337565	0.0344588
AT1G29860	WRKY71 (WRKY DNA-binding protein 71); transcription factor	0.000722698	9.05254e-05	NA	0.00119904	0.00150715	0.000998986	0.00108998	0.000315293	8.22183e-05	0.000525805	0.000681707	0.000944282	0.0017524	0.000536423	0.000540903	0.000435321	0.000213225	NA	0.000289073
AT4G14713	PEAPOD 1, PPD1, TIFY4A	0.0102668	0.00764214	0.00468815	0.0144363	0.0148235	0.0110174	0.0220881	0.0226344	0.0180136	0.0194115	0.0190521	0.0184044	0.025657	0.019554	0.0177808	0.0173376	0.012243	0.0101989	0.00786663
AT1G30650	WRKY14 (WRKY DNA-binding protein 14); transcription factor	0.00358775	0.00246543	NA	0.00331321	0.00732247	0.00128918	0.00520234	0.00397296	0.00474505	0.0040298	0.00212104	0.00742004	0.00754555	0.00491281	0.00358182	0.00248658	0.00365311	0.000678293	0.000419014
AT4G14720	PPD2 (PEAPOD 2)	0.0286368	0.0256523	0.0201507	0.0399713	0.0514239	0.0449441	0.0476474	0.0562028	0.0431406	0.0416323	0.038235	0.0320532	0.0517531	0.0453122	0.0360539	0.0386674	0.0341027	0.0304661	0.0370817
AT4G32570	TIFY8	0.350278	0.378359	0.245646	0.165744	0.218239	0.188808	0.172117	0.210933	0.158508	0.237405	0.269095	0.21028	0.312004	0.300554	0.283126	0.331114	0.373673	0.299447	0.393795
AT1G62300	WRKY6 (WRKY DNA-binding protein 6); transcription factor	0.0172666	0.0126727	0.00927299	0.0308097	0.0645652	0.0505889	0.0453086	0.0277203	0.0259259	0.0228524	0.0204467	0.0142051	0.0315661	0.0176902	0.0190069	0.0203029	0.0198741	0.0251629	0.0100977
AT5G13220	JAS1/JAZ10/TIFY9 (JASMONATE-ZIM-DOMAIN PROTEIN 10)	0.00906392	0.00476085	0.00745566	0.0106004	0.0255995	0.013576	0.0743945	0.0592459	0.0992827	0.0394951	0.0290039	0.0227309	0.0454296	0.0230507	0.0242725	0.0221462	0.0139566	0.015208	0.00513612
AT5G20900	JAZ12/TIFY3B (JASMONATE-ZIM-DOMAIN PROTEIN 12)	0.294765	0.198778	0.157203	0.426552	0.489916	0.464731	0.555067	0.473441	0.45723	0.565929	0.43822	0.428443	0.738904	0.518542	0.486088	0.509739	0.372469	0.212393	0.230723
