# Supplementary material for: Rapid transcriptional and metabolic regulation of the deacclimation process in cold acclimated Arabidopsis thaliana
Source: BMC Genomics. 2017 Sep 16;18:731. doi: 10.1186/s12864-017-4126-3 (PMC5602955; doi:10.1186/s12864-017-4126-3)
Supplement: Supplementary file 2 — Transcripts with significant up- or down-regulation relative to cold acclimated plants following 2 h, 4 h, 6 h, 12 h or 24 h of deacclimation (DEA) or in non-acclimated plants (NA). The listed values are the mean log2 fold changes calculated from expression data obtained by Affymetrix Genechip Arabidopsis Gene 1.0 ST Array microarray hybridization. (XLSX 369 kb) [file 12864_2017_4126_MOESM2_ESM.xlsx]

## Sheet: Sheet1
Additional file 2: Transcripts with significant up- or down-regulation relative to cold acclimated plants following 2 h, 4 h, 6 h, 12 h or 24 h of deacclimation (DEA) or in non-acclimated plants (NA). The listed values are the mean log2 fold changes calculated from expression data obtained by Affymetrix Genechip Arabidopsis Gene 1.0 ST Array microarray hybridization.
											Metadata for microarray hybridization and data processing: label protocol: cRNA synthesis, labelling, hybridization onto Affymetrix Genechip Arabidopsis Gene 1.0 ST Arrays and scanning was performed at ATLAS Biolabs GmbH (Berlin, Germany). hyb protocol: cRNA synthesis, labelling, hybridization onto Affymetrix Genechip Arabidopsis Gene 1.0 ST Arrays and scanning was performed at ATLAS Biolabs GmbH…
Identifier	2h DEA	4h DEA	6h DEA	12h DEA	24h DEA	NA	AGI ID	Annotation
13320041		-1.77397					-	-
13320687						1.35902	-	-
13322341					-1.51633		-	-
13322395					-1.40402		-	-
13323387					1.09404		-	-
13323831					-2.05473		-	-
13323837				-1.37881	-1.41666	-1.33987	-	-
13323839		1.0455	1.46059				-	-
13324103	-1.73401	-1.31408	-1.66486	-2.01216	-1.26832		-	-
13324105	-1.50777		-1.38724	-1.33461			-	-
13324107			-1.12707	-1.06819			-	-
13324111			-1.02174	-1.26449			-	-
13324113	-1.43909		-1.46031	-1.44875			-	-
13324115			-1.11596	-1.31415	-1.42324		-	-
13324119	1.50631						-	-
13324199				-1.02553			-	-
13324973					-1.23133	-1.24211	-	-
13325209					-2.2131		-	-
13325269	-1.43745	-1.02204	-1.04092	-1.19225			-	-
13325725		1.75219					-	-
13325761		1.96511	2.30287	1.89389			-	-
13325773					1.96347		-	-
13325987	-1.45927		-1.58048	-1.64212			-	-
13325991	-1.6374						-	-
13325993				-2.15131			-	-
13326067					-1.69193		-	-
13326093						-1.13079	-	-
13326095						-1.28291	-	-
13326097				-1.35425	-1.62358	-1.1259	-	-
13326127	1.08954			1.24526		1.02703	-	-
13326129				-1.14554			-	-
13326217			-1.81393				-	-
13326219			-1.52972	-1.47498			-	-
13326381				-1.42921	-1.45298	-1.09658	-	-
13326689						-1.37673	-	-
13326767		1.10259					-	-
13326795					-1.10645		-	-
13326835	1.35662						-	-
13326993						-1.62777	-	-
13327001				-1.28738	-1.1147	-1.54945	-	-
13327027	-1.45352		-1.88178		-1.18611	-1.2457	-	-
13327031					-1.46387	-1.81845	-	-
13327099				-1.28516		-2.0698	-	-
13327103	1.23217						-	-
13327277	-1.87961						-	-
13327281	-1.35623						-	-
13327285				-1.03841	-1.50801	-1.9149	-	-
13327307						-1.31894	-	-
13327363			-1.99097	-1.86109			-	-
13327453				-1.73135			-	-
13327455		-1.00003	-1.10843	-1.38189			-	-
13327457				-1.76874			-	-
13327545				-1.51616			-	-
13327549				-1.03859			-	-
13327553		-2.24231					-	-
13327555	-1.78351			-1.73506	-1.93166	-1.96922	-	-
13327587		-1.87509	-1.52421	-1.78291	-2.48459	-1.58407	-	-
13327927				-1.11043			-	-
13328265					-1.86426	-1.70661	-	-
13328271			1.00661			-1.35935	-	-
13328275		1.20765	1.02325				-	-
13328341	-1.9168	-1.62349	-1.43117	-2.43894	-1.51733		-	-
13328343	-1.14156	-1.36622	-1.54729	-2.00525	-1.50191	-1.29238	-	-
13328345	-1.29792	-1.35559	-1.59451	-1.76505	-1.91244	-1.29701	-	-
13328347	-1.40876	-1.35634	-1.66388	-1.38744	-1.91412	-1.07102	-	-
13328349	-1.30554	-1.5676	-2.28785	-2.13366	-1.71773	-1.48002	-	-
13328413					-1.90617		-	-
13328415					-1.24707		-	-
13328473		1.3617	1.27413				-	-
13328475				-1.8366		-2.44556	-	-
13328479			-2.2016	-2.48215	-2.24551	-2.14422	-	-
13328597				-1.38753			-	-
13328599				-1.00354			-	-
13328603				-1.01073			-	-
13328647					-1.4333		-	-
13328649	-1.95221	-1.68766	-1.4991	-1.90956	-1.31942	-1.53291	-	-
13328651						-2.19566	-	-
13328833	-1.56496		-1.43532	-1.60167		-1.01335	-	-
13328835	-2.53233						-	-
13328925	1.06562						-	-
13329051	1.90259				1.79699		-	-
13329083	-1.95195		-1.85943				-	-
13329123				-1.07345			-	-
13329125				-1.08632			-	-
13329145	-1.25664	-1.06246	-1.71695	-1.208	-1.08382	-1.2302	-	-
13329211		1.41134				1.40245	-	-
13329257	-1.75584	-1.80269	-1.9546	-2.294	-2.58352		-	-
13329259	-1.46732	-2.25259	-2.23344	-2.64898	-2.23814	-1.50413	-	-
13329261				-2.38119	-2.16592		-	-
13329263	-1.80201		-1.56917	-2.56802	-1.76937		-	-
13329265		-1.22446	-1.12372	-1.68217	-1.55842		-	-
13329287	1.27322						-	-
13329301						2.26252	-	-
13329307	2.13038			1.9351	2.10699	2.97907	-	-
13329309					2.19782	1.9743	-	-
13329311					2.54581	2.477	-	-
13329357				-1.43229			-	-
13329383	1.07299		-1.18408				-	-
13329413					-1.2747	-1.37023	-	-
13329417		1.43551	1.6447				-	-
13329465					-1.05979		-	-
13329499			-1.06361			-1.05904	-	-
13329561				-1.93059			-	-
13329687		-1.9815		-2.17558	-1.88324	-1.98174	-	-
13329823	1.40302	1.28824	1.46046				-	-
13329825	1.57846	1.36269	1.72941				-	-
13329827	1.59146	1.57216	1.63486				-	-
13329833	1.23935						-	-
13329873	1.14157	1.29074	1.61995	1.31756	1.12962	1.10182	-	-
13329875	1.65426	1.64302	1.97128	1.77385	1.50245	1.67837	-	-
13329901			-1.989	-1.96312	-1.49634		-	-
13329903			-1.2272	-1.54859			-	-
13329905				-2.04904		-1.81315	-	-
13329907	-1.40143		-1.18725			-1.02462	-	-
13329909			-1.94785				-	-
13329911		-1.07689	-1.38917	-1.34111			-	-
13329913		-1.7442	-1.42855	-2.16268	-2.26353	-1.41236	-	-
13329917				-2.11712	-2.06866		-	-
13329919			-1.82088	-2.51559	-2.27547		-	-
13329983				-1.1842			-	-
13330013				-1.29361		-1.16097	-	-
13330015	-1.16041			-1.33241	-1.12661	-1.03982	-	-
13330017	-1.32814	-1.18591	-1.49355	-1.71946	-1.33686	-1.36553	-	-
13330083				-1.49472	-1.00037		-	-
13330085				-2.65561			-	-
13330093			-1.092	-1.15868	-1.02989	-1.4159	-	-
13330107				-1.1506			-	-
13330117	1.09616		1.14009	1.61515	1.28539	1.40994	-	-
13330119				1.14062	1.06238	1.15505	-	-
13330121			1.70939	2.02522	1.86166	1.6575	-	-
13330123	1.32469	1.50968	1.64638	1.38812	1.84058	1.57097	-	-
13330127				-1.02121			-	-
13330157	-1.4726	-1.78827	-1.63536	-1.60697			-	-
13330159	-1.24368	-2.19072	-1.97252	-1.90339		-1.635	-	-
13330161	-2.02245	-2.00792	-2.05064	-2.46952	-1.72878	-1.57008	-	-
13330239					-1.80673		-	-
13330241				-1.60608	-1.73384		-	-
13330243			-1.96435	-2.82758			-	-
13330355					-2.25687	-2.44778	-	-
13330359				-1.8695			-	-
13330361					-2.05264		-	-
13330363	-2.25486			-2.20142			-	-
13330367	-1.45384	-1.22021		-1.39724			-	-
13330369	-2.01601			-1.84622			-	-
13330371				-2.5922			-	-
13330373			-1.83699	-2.75626		-1.85768	-	-
13330375			-2.28948	-2.28649			-	-
13330379				-1.8109	-1.94543	-2.00034	-	-
13330381	-2.4308			-3.17676			-	-
13330395	-1.64855	-1.86903		-1.79118	-2.20183	-1.53843	-	-
13330397		-1.70692					-	-
13330399		-1.69575		-1.8857			-	-
13330403	-1.73565	-2.20285	-1.70857	-1.66449	-1.3117		-	-
13330409	-2.0476	-1.89615	-1.65269		-1.69007	-1.96142	-	-
13330417					-2.38335		-	-
13330425			-1.93962	-2.26001			-	-
13330427				-2.06238			-	-
13330429				-1.96106			-	-
13330433	-1.27163	-1.08046		-1.23279	-1.13297	-1.16922	-	-
13330445	-1.18055					-1.08135	-	-
13330467						-1.19773	-	-
13330469						-1.12816	-	-
13330473	-1.4926					-1.36848	-	-
13330485						-1.9172	-	-
13330503	1.40586	1.37024	1.64516	1.66887	1.19659	1.27497	-	-
13330903				-1.45366	-1.25701		-	-
13330909		-1.38821		-1.46753		-1.59332	-	-
13330913		-1.10221			-1.17721	-1.02758	-	-
13330915	-1.27479	-1.06775	-1.10181	-1.2898			-	-
13330919	-1.13044	-1.0107		-1.11133			-	-
13330921	-1.85145	-1.41937	-1.17158	-1.22628		-1.00577	-	-
13330923	-2.16379	-1.59014	-1.44165	-1.88024	-1.49469	-1.56914	-	-
13330927		-1.45562		-1.18517			-	-
13331025		1.24463					-	-
13331041				-1.81465	-1.51987		-	-
13331047	1.29048				1.11868		-	-
13331057					-2.24831	-2.20839	-	-
13331059		-1.41561		-2.16464	-2.55703	-1.95713	-	-
13331061				-1.64766	-1.73439	-1.50407	-	-
13331083					-1.07433		-	-
13331089	-1.46982		-1.54306				-	-
13331151					-3.22776	-3.23246	-	-
13331161		1.71526					-	-
13331163		1.49427					-	-
13331175				-1.19464			-	-
13331179	1.86574	2.92466	2.78164			1.90429	-	-
13331181	2.08771	2.70271	3.62914	2.37521			-	-
13331183	2.09672	2.8297	3.39272	1.91969			-	-
13331201			-1.43299	-1.76151			-	-
13331227		-1.73688		-1.68633			-	-
13331257			-2.03736		-2.01154		-	-
13331387			2.36986			1.80482	-	-
13331533	-1.58967			-1.45924		-1.77171	-	-
13331635	1.23407	1.31696		1.37035			-	-
13331653				-2.42208	-2.28624		-	-
13331655				-2.06667	-2.44864		-	-
13331657				-2.61033	-2.66072		-	-
13331727				-2.09626			-	-
13331729	-1.32165			-1.50521			-	-
13331733	-1.54287						-	-
13331763			1.56932				-	-
13331801	-1.15953	-1.31824	-1.95891	-2.12676	-1.08779	-1.23521	-	-
13331803	-2.20288			-2.1191		-2.05436	-	-
13331805	-1.99107						-	-
13331823	-1.91094	-1.97871	-1.65857	-1.59688	-1.78168	-1.58413	-	-
13331841			-1.79713	-1.96695			-	-
13331857	-1.94342			-2.29279		-1.76028	-	-
13331869			-1.0835				-	-
13331889				-2.05154			-	-
13331891				-1.39698			-	-
13331911			-1.60698	-1.61992			-	-
13331993	-1.05133	-1.31492	-1.29319	-1.09566			-	-
13332001					1.0216		-	-
13332015				-1.31633			-	-
13332021			-1.50226				-	-
13332081	-1.17045	-1.22466	-1.46741	-1.32834	-1.2464		-	-
13332083				-1.66121	-1.75016		-	-
13332085			-1.09802	-1.28037			-	-
13332087	-1.32906		-1.28265				-	-
13332089				-1.33617	-1.1084		-	-
13332093			-1.18881	-1.60123	-1.41525		-	-
13332099			-1.58081	-1.80874			-	-
13332141						-1.96217	-	-
13332143				-2.21683			-	-
13332169	-2.05403		-2.02736		-1.97075		-	-
13332215	-1.38786	-1.47642	-1.55452	-1.67659	-1.30808	-1.29264	-	-
13332227					-1.16242		-	-
13332253	-2.645		-1.95089	-2.41385	-2.26803	-2.72472	-	-
13332257					-2.62247		-	-
13332337			-1.46343				-	-
13332341	-1.87304	-1.42461	-1.5843	-1.90039	-1.94394		-	-
13332421				-1.54894		-1.42734	-	-
13332495				-1.79631	-1.32777		-	-
13332571	-1.70082		-1.94763	-2.03126	-1.78848		-	-
13332597				-1.63015	-1.13654	-1.27792	-	-
13332619	-1.45087	-1.90778	-2.35788	-1.71938	-2.21678	-1.60505	-	-
13332621		-1.60423	-1.81991	-2.05234	-1.67105		-	-
13332623				-1.6863			-	-
13332719				-1.03769			-	-
13332743					1.07292		-	-
13332773						-1.52521	-	-
13332775				-1.27972			-	-
13332777	-1.08995		-1.1997	-1.3293	-1.07488	-1.16731	-	-
13332877	2.42759	2.47005	2.46482	1.75618			-	-
13332879	2.04463	1.4665	2.12119	1.54503	1.54996		-	-
13332907			-1.15322			-1.32109	-	-
13332931						-1.27914	-	-
13332941						-1.27321	-	-
13333081						-1.82405	-	-
13333083				-2.24084			-	-
13333183	-1.68546	-1.52944	-2.02276	-2.82641	-2.18256	-1.44093	-	-
13333185				-1.86041			-	-
13333187				-2.41565	-2.11334	-2.29002	-	-
13333243	-1.09677		-1.06708				-	-
13333245			-1.27461				-	-
13333389	-1.08385		-1.43256	-1.56542		-1.14643	-	-
13333391			-1.16109				-	-
13333393			-1.01027	-1.04359		-1.22656	-	-
13333489	-1.78285		-1.79235	-1.87511		-1.63123	-	-
13333493			-1.65977				-	-
13333495				-1.27879	-2.20317		-	-
13333565				-1.24582			-	-
13333605				-1.60256		-1.15504	-	-
13333619				-1.11967			-	-
13333623				-1.34707			-	-
13333625				-1.18423			-	-
13333627	1.04479	1.4447	1.1763				-	-
13333629	1.34759	1.5721	1.47224	1.15048			-	-
13333631	1.19293	1.02816					-	-
13333647	1.07487						-	-
13333649		-1.66809	-2.28008	-2.27136			-	-
13333651	-1.51109	-1.34135	-1.60913	-1.92738	-1.4184		-	-
13333653				-1.07691			-	-
13333655	-1.30946	-1.1323	-1.4831	-1.98323	-1.51114	-1.06344	-	-
13333703			-1.69019				-	-
13333731					-1.15356		-	-
13333787		1.1347	1.24164				-	-
13333827			2.20259		2.15789		-	-
13333837				-1.6545			-	-
13333841				-1.00155			-	-
13333863	-1.47581		-1.26783				-	-
13333865				-1.23369	-1.48595		-	-
13333869		-1.24139		-1.12782	-1.04412		-	-
13333871				-1.18024			-	-
13333875				-1.07256			-	-
13333881		-1.9401				-2.50369	-	-
13333891						-1.15188	-	-
13333925			-1.52993	-1.69717	-1.43235		-	-
13333929				-1.55455			-	-
13333937				-1.3382			-	-
13333939				-1.23399			-	-
13333941				-1.14395	-1.15986		-	-
13333953				-1.3963	-1.24729	-1.25971	-	-
13333987			1.36001				-	-
13333997	2.0279		1.56758				-	-
13334015			-2.13548				-	-
13334017		-1.87675	-1.95957	-2.0519			-	-
13334019		-1.71292		-2.2373			-	-
13334025				-2.50667			-	-
13334047	-1.00098						-	-
13334051			-1.96988	-1.86125			-	-
13334061	-1.34162	-1.32427	-1.3991		-1.20064		-	-
13334095				-1.50233			-	-
13334101				-2.50822			-	-
13334125				-1.42852			-	-
13334129	-1.39767		-1.16343	-1.24839			-	-
13334135	-2.35257					-2.34192	-	-
13334139				-1.3239			-	-
13334194			1.62187				AT1G01110	IQD18 (IQ-domain 18)
13334213				1.27793			AT1G01180	similar to nucleic acid binding [Arabidopsis thaliana] (TAIR:AT5G19270.1); similar to hypothetical protein [Vitis vinifera] (GB:CAN77331.1); contains domain SSF53335 (SSF53335)
13334230						-1.10613	AT1G01220	GHMP kinase-related
13334244	1.44354	1.20971	1.36864				AT1G01240	-
13334349						-1.06503	AT1G01500	similar to unknown protein [Arabidopsis thaliana] (TAIR:AT1G19400.1); similar to unknown protein [Arabidopsis thaliana] (TAIR:AT1G19400.2); similar to unknown [Picea sitchensis] (GB:ABK24253.1); contains domain PTHR10996:SF1 (PTHR10996:SF1); contains domain PTHR10996 (PTHR10996)
13334363	-2.86411	-3.51485	-4.60062	-4.67861			AT1G01520	myb family transcription factor
13334405	-1.05882		-1.72113	-1.15816			AT1G01580	FRO2
13334415			-1.7336				AT1G01590	FRO1
13334454	1.38555	1.22019	1.02595	1.01849		1.10653	AT1G01695	-
13334495	1.00539	1.24612	1.47126	1.07561			AT1G01770	similar to hypothetical protein [Vitis vinifera] (GB:CAN74802.1); similar to unnamed protein product [Vitis vinifera] (GB:CAO39542.1); similar to hypothetical protein OsI_024980 [Oryza sativa (indica cultivar-group)] (GB:EAZ03748.1); contains InterPro domain Protein of unknown function DUF1446 (InterPro:IPR010839)
13334511	1.1016	1.48327	1.45697	1.23672			AT1G01780	LIM domain-containing protein
13334578			-1.02989		-1.08861		AT1G01940	peptidyl-prolyl cis-trans isomerase cyclophilin-type family protein
13334585						1.02757	AT1G01950	armadillo/beta-catenin repeat family protein / kinesin motor family protein
13334812	1.15498	1.95872	2.03779	1.72553			AT1G02300	cathepsin B-like cysteine protease, putative
13334833			1.48093				AT1G02350	-
13334838			-1.21928	-1.7611	-1.51363	-1.10402	AT1G02370	pentatricopeptide (PPR) repeat-containing protein
13334849					2.43631	2.83182	AT1G02390	ATGPAT2/GPAT2 (GLYCEROL-3-PHOSPHATE ACYLTRANSFERASE 2); acyltransferase
13334942	-1.38115				-1.07122	-1.16649	AT1G02620	GTP-binding protein (SAR1A)
13335022					1.18556	1.23385	AT1G02816	similar to unknown protein [Arabidopsis thaliana] (TAIR:AT4G02370.1); similar to unnamed protein product [Vitis vinifera] (GB:CAO40037.1); contains InterPro domain Protein of unknown function DUF538 (InterPro:IPR007493)
13335137	1.20722	1.3269	1.57383				AT1G03090	MCCA (3-methylcrotonyl-CoA carboxylase 1)
13335160				-1.22447			AT1G03110	transducin family protein / WD-40 repeat family protein
13335249					1.06261		AT1G03270	similar to unknown protein [Arabidopsis thaliana] (TAIR:AT4G14240.1); similar to unnamed protein product [Vitis vinifera] (GB:CAO22502.1); contains InterPro domain Cystathionine beta-synthase, core (InterPro:IPR000644); contains InterPro domain Protein of unknown function DUF21 (InterPro:IPR002550)
13335294						-1.43195	AT1G03340	-
13335301				-1.05993			AT1G03360	ATRRP4; exonuclease
13335347						1.07259	AT1G03440	leucine-rich repeat family protein
13335356			-1.81822	-2.16522			AT1G03495	-
13335374			1.03162		1.08291		AT1G03610	similar to unknown protein [Arabidopsis thaliana] (TAIR:AT4G03420.1); similar to unnamed protein product [Vitis vinifera] (GB:CAO24103.1); contains InterPro domain Protein of unknown function DUF789 (InterPro:IPR008507)
13335471	-1.2919	-1.73628	-1.963	-1.67414	-1.53805	-1.18332	AT1G03905	ABC transporter family protein
13335496					1.01682		AT1G03920	protein kinase, putative
13335526					-1.34472	-1.30631	AT1G03960	calcium-binding EF hand family protein
13335650			2.63414				AT1G04180	flavin-containing monooxygenase family protein / FMO family protein
13335698					1.16404	1.24582	AT1G04250	AXR3 (AUXIN RESISTANT 3); transcription factor
13335711		1.02414	1.09607	1.60844	1.96475	1.93049	AT1G04350	2-oxoglutarate-dependent dioxygenase, putative
13335789		-1.0702	-1.16058				AT1G04520	33 kDa secretory protein-related
13335852					-1.11962		AT1G04635	BT015147, EMB1687
13335940		-1.2094	-1.47979	-1.99208	-2.06472	-1.61698	AT1G04900	similar to hypothetical protein OsJ_004408 [Oryza sativa (japonica cultivar-group)] (GB:EAZ14583.1); contains InterPro domain Protein of unknown function DUF185 (InterPro:IPR003788)
13335980	-1.48529	-1.73049	-1.88335	-1.0937	-1.17305		AT1G05000	tyrosine specific protein phosphatase family protein
13336002					1.02454		AT1G05100	MAPKKK18 (Mitogen-activated protein kinase kinase kinase 18); kinase
13336087	1.3953						AT1G05420	OFP12
13336119				1.59397	2.11624	2.10843	AT1G05540	similar to unknown protein [Arabidopsis thaliana] (TAIR:AT1G30160.2); contains InterPro domain Protein of unknown function DUF295 (InterPro:IPR005174)
13336125	1.24781	1.11225	1.25746	1.921	1.68506	1.42504	AT1G05560	UGT1 (UDP-glucosyl transferase 75B1); UDP-glycosyltransferase/ transferase, transferring glycosyl groups
13336165			-1.19807				AT1G05690	BT3 (BTB and TAZ domain protein 3); protein binding / transcription regulator
13336198			-1.02036	-1.51537	-1.48865	-1.16958	AT1G05730	-
13336246					-1.24141	-1.50841	AT1G05805	basic helix-loop-helix (bHLH) family protein
13336414		1.83692	2.66321				AT1G06080	ADS1 (DELTA 9 DESATURASE 1); oxidoreductase
13336443				-1.25009	-1.3945	-1.40371	AT1G06140	pentatricopeptide (PPR) repeat-containing protein
13336463				-1.07586		-1.09896	AT1G06220	MEE5
13336501		1.20898	1.14203				AT1G06290	ACX3
13336562			1.27387	1.35083			AT1G06420	unknown protein
13336657	2.70988	2.18259	2.2819	2.3413	2.07351	1.69363	AT1G06620	2-oxoglutarate-dependent dioxygenase, putative
13336673	1.1179			1.20363	1.39214	1.48302	AT1G06640	2-oxoglutarate-dependent dioxygenase, putative
13336681				1.15474			AT1G06645	-
13336767			-1.3879	-2.16325			AT1G06830	glutaredoxin family protein
13336841			-1.21241	-1.88772	-1.50804	-1.42371	AT1G07070	60S ribosomal protein L35a (RPL35aA)
13336856	1.13561	1.1234	1.08598		1.16945		-	-
13336879			-1.2036	-1.64766			AT1G07180	ATNDI1/NDA1 (ALTERNATIVE NAD(P)H DEHYDROGENASE 1); NADH dehydrogenase
13336893					-1.01697		AT1G07210	30S ribosomal protein S18 family
13336955	3.07884	1.82792					AT1G07400	-
13336964					-1.29034	-1.22912	AT1G07420	SMO2-2 (sterol 4-alpha-methyl-oxidase 2); C-4 methylsterol oxidase
13337021			-1.05262				AT1G07610	MT1C (metallothionein 1C)
13337142				1.00535	2.43671	2.4106	AT1G07900	LBD1
13337322				-1.09026	-1.04436		AT1G08360	60S ribosomal protein L10A (RPL10aA)
13337337	1.24255	1.12078					AT1G08390	nucleic acid binding
13337342			-1.19738	-1.33586			AT1G08410	GTP-binding family protein
13337375					1.32259	1.49135	AT1G08430	ALMT1/ATALMT1 (AL-ACTIVATED MALATE TRANSPORTER 1); malate transmembrane transporter/
13337461					1.00179		AT1G08570	thioredoxin family protein
13337474	1.05065						AT1G08590	CLAVATA1 receptor kinase (CLV1)
13337662	-1.61646	-1.31099		-1.0984	-3.07702	-3.79563	AT1G08890	-
13337815			1.09952				AT1G09050	-
13337852					1.18226		AT1G09180	ATSAR1/ATSARA1A (ARABIDOPSIS THALIANA SECRETION-ASSOCIATED RAS SUPER FAMILY 1); GTP binding
13337858	-1.87139	-1.83894	-2.2338	-2.88562			AT1G09240	nicotianamine synthase, putative
13337862			1.22626				AT1G09250	transcription factor
13337918	-4.3104	-5.17522	-5.57049	-5.90329	-5.31065	-4.93996	AT1G09350	ATGOLS3 (ARABIDOPSIS THALIANA GALACTINOL SYNTHASE 3); transferase, transferring glycosyl groups / transferase, transferring hexosyl groups
13337929	1.13624	1.09291	1.44726				AT1G09390	GDSL-motif lipase/hydrolase family protein
13337939	1.04424	1.0443	1.34148	1.29986	1.02639	1.16286	-	-
13337975	1.24141		1.2028				AT1G09460	glucan endo-1,3-beta-glucosidase-related
13337996				1.33347			AT1G09500	cinnamyl-alcohol dehydrogenase family / CAD family
13338024				1.15514			AT1G09540	MYB61
13338046				-1.00166			AT1G09590	-
13338194	1.4837	1.19606		1.17608		1.0876	AT1G10050	glycosyl hydrolase family 10 protein / carbohydrate-binding domain-containing protein
13338203					-1.12163		AT1G10060	ATBCAT-1; branched-chain-amino-acid transaminase/ catalytic
13338352		-1.33691	-1.68529	-1.93087	-1.36329		AT1G10490	similar to unknown protein [Arabidopsis thaliana] (TAIR:AT3G57940.1); similar to predicted protein [Physcomitrella patens subsp. patens] (GB:EDQ67800.1); similar to predicted protein [Nematostella vectensis] (GB:XP_001641322.1); similar to unnamed protein product [Vitis vinifera] (GB:CAO71748.1); contains InterPro domain Protein of unknown function DUF699, ATPase putative (InterPro:IPR007807); co…
13338565					1.03974	1.03578	AT1G10810	aldo/keto reductase family protein
13338624					1.21509	1.24875	AT1G11050	protein kinase family protein
13338716	1.28014	1.25178	1.52424	1.41977	1.07147		-	-
13338718		1.26051	1.38822	1.40363	1.00481		AT1G11180	-
13338744			1.03992				AT1G11260	STP1 (SUGAR TRANSPORTER 1); carbohydrate transmembrane transporter/ sugar:hydrogen ion symporter
13338801				1.15765	1.25237	1.08174	AT1G11410	S-locus protein kinase, putative
13338835				-1.16477	-1.03953		AT1G11475	NRPB10
13339015				1.07105	1.08773	1.02872	AT1G11850	unknown protein
13339077		1.64371	1.95749	1.84086	1.76708	1.30863	AT1G12010	1-aminocyclopropane-1-carboxylate oxidase, putative / ACC oxidase, putative
13339109	1.09216						AT1G12060	BAG5
13339111		1.54952	1.97199	2.26884	1.81964	1.7486	AT1G12080	contains domain PTHR22683 (PTHR22683)
13339117					-1.26432		AT1G12100	lipid binding
13339171			1.02877	1.12871			AT1G12230	transaldolase, putative
13339232						-1.57824	AT1G12340	-
13339337	1.00958	1.00135			1.08386	1.13013	AT1G12550	oxidoreductase family protein
13339381	1.1052	1.01243				1.40096	AT1G12672	-
13339390			1.28204	1.01679			AT1G12730	cell division cycle protein-related
13339429				-1.13453	-1.03768	-1.15373	AT1G12770	EMB1586
13339470					1.02699	1.05078	AT1G12880	ATNUDT12 (Arabidopsis thaliana Nudix hydrolase homolog 12); hydrolase
13339539		1.47914	1.61619	1.94362	1.5393	1.39457	AT1G13090	CYP71B28 (cytochrome P450, family 71, subfamily B, polypeptide 28); oxygen binding
13339556				-1.12237			AT1G13160	SDA1 family protein
13339573					-1.11905		AT1G13180	DIS1 (DISTORTED TRICHOMES 1); structural constituent of cytoskeleton
13339654					-1.2259	-1.24898	AT1G13410	binding
13339685						1.82842	AT1G13607	-
13339689					2.67218	2.45642	AT1G13608	-
13339692				3.32985	4.23836	3.92052	AT1G13609	-
13339835		1.24205	1.233	1.11634		1.1908	AT1G13950	EIF-5A (eukaryotic translation initiation factor 5A-1); translation initiation factor
13339861		1.01937	1.38796	1.85061	1.09524		AT1G13990	similar to unnamed protein product [Vitis vinifera] (GB:CAO68469.1)
13339944				-1.44115	-2.15447	-2.19524	AT1G14205	-
13340010		-1.08113	-1.43973	-1.85518	-1.58569	-1.437	AT1G14320	60S ribosomal protein L10 (RPL10A) / Wilm's tumor suppressor protein-related
13340042					1.04042	1.30302	AT1G14370	APK2A (PROTEIN KINASE 2A); kinase
13340057						1.10918	AT1G14430	glyoxal oxidase-related
13340061					-1.55487		AT1G14470	pentatricopeptide (PPR) repeat-containing protein
13340102		-1.14868	-1.31334				AT1G14580	zinc finger (C2H2 type) family protein
13340142					-1.10031	-1.16707	AT1G14680	similar to structural molecule [Arabidopsis thaliana] (TAIR:AT4G09060.1); similar to hypothetical protein [Vitis vinifera] (GB:CAN61579.1)
13340153	1.18858	2.19665	2.72038	2.75938	2.06444	1.97009	AT1G14700	ATPAP3/PAP3 (purple acid phosphatase 3); acid phosphatase/ protein serine/threonine phosphatase
13340172	1.59279						AT1G14780	similar to unknown protein [Arabidopsis thaliana] (TAIR:AT4G24290.2); similar to unnamed protein product [Vitis vinifera] (GB:CAO42380.1); contains InterPro domain Membrane attack complex component/perforin/complement C9 (InterPro:IPR001862)
13340200		1.06325	1.27581				AT1G14920	GAI (GA INSENSITIVE); transcription factor
13340207	3.22105	2.79581	2.41653		2.33144		AT1G15010	similar to unknown protein [Arabidopsis thaliana] (TAIR:AT2G01300.1); similar to unnamed protein product [Vitis vinifera] (GB:CAO42242.1)
13340222					1.09285		AT1G15045	-
13340351	1.4632						AT1G15330	CBS domain-containing protein
13340367	1.02938		1.19469				AT1G15380	lactoylglutathione lyase family protein / glyoxalase I family protein
13340400				-1.32668	-1.48117	-1.32685	AT1G15480	DNA binding
13340457			1.03804	1.44647			AT1G15630	-
13340469						-1.07953	AT1G15660	similar to CENP-C [Arabidopsis arenosa] (GB:AAU04611.1); similar to kinetochore protein [Capsella rubella] (GB:BAF63162.1); contains domain PTHR16684 (PTHR16684); contains domain PTHR16684:SF3 (PTHR16684:SF3)
13340483			1.12269				AT1G15670	kelch repeat-containing F-box family protein
13340511			1.15003				AT1G15740	leucine-rich repeat family protein
13340529		-1.20457	-1.2438				AT1G15760	-
13340539	2.54253	2.38204	1.99222	1.48114	2.33107	2.41776	AT1G15830	unknown protein
13340560				-1.6194	-1.97283	-1.5271	AT1G15870	mitochondrial glycoprotein family protein / MAM33 family protein
13340571						-1.20716	AT1G15890	disease resistance protein (CC-NBS-LRR class), putative
13340684					1.77944	1.7826	AT1G16090	WAKL7 (WALL ASSOCIATED KINASE-LIKE 7)
13340690	1.6261	1.78568	2.11312	1.86104			AT1G16110	WAKL6
13340699						2.7964	AT1G16130	WAKL2 (WALL ASSOCIATED KINASE-LIKE 2); kinase
13340759			-1.22148				AT1G16300	GAPCP-2
13340775			-1.32085				AT1G16310	cation efflux family protein
13340802				-1.41529			AT1G16400	CYP79F2
13340808				-1.7604			AT1G16410	CYP79F1
13340826				-1.30512			AT1G16445	-
13340854		-1.78004	-1.67848		-1.48393	-1.83513	AT1G16500	similar to unknown protein [Arabidopsis thaliana] (TAIR:AT1G79160.1); similar to unnamed protein product [Vitis vinifera] (GB:CAO47911.1)
13341178			-1.17859				AT1G17050	SPS2 (SOLANESYL DIPHOSPHATE SYNTHASE 2); dimethylallyltranstransferase/ trans-octaprenyltranstransferase
13341223	-1.52951	-2.26329	-2.43819	-2.67688	-2.72333	-2.36593	AT1G17170	ATGSTU24 (ARABIDOPSIS THALIANA GLUTATHIONE S-TRANSFERASE (CLASS TAU) 24); glutathione transferase
13341233					-1.24269		AT1G17190	ATGSTU26 (Arabidopsis thaliana Glutathione S-transferase (class tau) 26); glutathione transferase
13341372	1.20032				1.08559		AT1G17420	LOX3 (Lipoxygenase 3); iron ion binding / lipoxygenase/ metal ion binding / oxidoreductase, acting on single donors with incorporation of molecular oxygen, incorporation of two atoms of oxygen
13341382	1.2516						AT1G17430	hydrolase, alpha/beta fold family protein
13341389					-1.12445	-1.42357	AT1G17455	ELF4-L4 (ELF4-LIKE 4)
13341394				1.16141			AT1G17460	TRFL3 (TRF-LIKE 3); DNA binding / transcription factor
13341424						-1.05463	AT1G17500	ATPase, coupled to transmembrane movement of ions, phosphorylative mechanism
13341481				1.05186		1.00934	AT1G17610	disease resistance protein-related
13341487						1.15492	AT1G17620	similar to unknown protein [Arabidopsis thaliana] (TAIR:AT5G11890.1); similar to unknown [Populus trichocarpa] (GB:ABK96083.1); contains InterPro domain Harpin-induced 1 (InterPro:IPR010847)
13341491					-1.07239	-1.05926	AT1G17630	pentatricopeptide (PPR) repeat-containing protein
13341584		1.19591	1.04119				AT1G17970	zinc finger (C3HC4-type RING finger) family protein
13341596	1.75753					1.15917	AT1G17990	-
13341614		-1.28719	-1.16852	-1.05265	-1.32159	-2.23342	-
13341654				1.08398			AT1G18170	-
13341683					2.44464	2.85283	AT1G18300	NUDT4
13341688			-1.0649	-1.48383	-1.90496	-1.19379	AT1G18320	-
13341695				-1.97537	-1.95766	-2.00282	AT1G18350	ATMKK7 (MAP KINASE KINASE7); kinase
13341705				-1.70693	-1.23429		AT1G18400	BEE1 (BR ENHANCED EXPRESSION 1); transcription factor
13341805	1.04872						AT1G18560	hAT dimerisation domain-containing protein / BED zinc finger domain-containing protein / transposase-related
13341850			1.02633				AT1G18620	similar to unknown protein [Arabidopsis thaliana] (TAIR:AT1G74160.1); similar to unnamed protein product [Vitis vinifera] (GB:CAO49165.1)
13341863					-1.2679	-1.05792	AT1G18630	GR-RBP6 (glycine-rich RNA-binding protein 6); RNA binding
13341929					1.49831	1.20806	AT1G18710	AtMYB47 (myb domain protein 47); DNA binding / transcription factor
13341946						1.43228	AT1G18740	similar to unknown protein [Arabidopsis thaliana] (TAIR:AT1G74450.1); similar to unnamed protein product [Vitis vinifera] (GB:CAO43630.1); contains InterPro domain Protein of unknown function DUF793 (InterPro:IPR008511)
13341950					1.16257	1.4636	AT1G18750	AGL65; DNA binding / transcription factor
13341993	-1.65582	-1.96523	-1.78454	-1.38518		-1.53296	AT1G18870	ICS2; isochorismate synthase
13342021	-1.33424	-1.41624	-1.75352	-1.37142			AT1G18900	pentatricopeptide (PPR) repeat-containing protein
13342060	1.23662				1.64469	2.36674	AT1G19020	similar to unknown protein [Arabidopsis thaliana] (TAIR:AT3G48180.1); similar to unnamed protein product [Vitis vinifera] (GB:CAO40966.1)
13342071	-2.13604	-2.31117	-1.92264	-1.99734	-2.17868	-1.71506	AT1G19040	transcription factor
13342153		1.08765	1.18778	1.32646	1.19519	1.13726	AT1G19150	LHCA6 (Photosystem I light harvesting complex gene 6); chlorophyll binding
13342236				-1.16273			-	-
13342238	1.75543					1.84019	AT1G19380	similar to unknown protein [Arabidopsis thaliana] (TAIR:AT5G65650.1); similar to unknown [Vitis pseudoreticulata] (GB:ABC69762.1); similar to unnamed protein product [Vitis vinifera] (GB:CAO61173.1); contains InterPro domain Protein of unknown function DUF1195 (InterPro:IPR010608)
13342243			1.22773	1.44492			AT1G19394	-
13342272					1.11489		AT1G19485	AT hook motif-containing protein
13342297	2.11202	2.224	1.61305				AT1G19530	similar to unnamed protein product [Vitis vinifera] (GB:CAO61141.1)
13342355			-1.33292	-1.35979		-1.32905	AT1G19750	-
13342364			1.12361			1.33977	AT1G19770	ATPUP14 (Arabidopsis thaliana purine permease 14); purine transmembrane transporter
13342557					-1.13347	-1.03096	AT1G20230	pentatricopeptide (PPR) repeat-containing protein
13342577					1.29241	1.68556	AT1G20310	similar to unknown protein [Arabidopsis thaliana] (TAIR:AT1G76070.1); similar to hypothetical protein [Vitis vinifera] (GB:CAN83887.1)
13342580	2.15526	1.94542	1.68394	1.8732	2.51423	2.42955	AT1G20350	ATTIM17-1 (Arabidopsis thaliana translocase inner membrane subunit 17-1); P-P-bond-hydrolysis-driven protein transmembrane transporter
13342604					2.06773	1.75582	AT1G20470	-
13342636			1.05283				AT1G20620	CAT3 (CATALASE 3); catalase
13342649					-1.07317	-1.31737	AT1G20630	CAT1 (CATALASE 1); catalase
13342754					1.79742	1.94641	AT1G20823	zinc finger (C3HC4-type RING finger) family protein
13342837				-1.4006			AT1G21050	similar to unknown protein [Arabidopsis thaliana] (TAIR:AT1G76610.1); similar to hypothetical protein [Vitis vinifera] (GB:CAN67637.1); contains InterPro domain Protein of unknown function DUF617, plant (InterPro:IPR006460)
13342869			-1.03348	-2.33019			AT1G21140	nodulin, putative
13343055		1.06794	1.63263	1.77846			AT1G21680	similar to unknown protein [Arabidopsis thaliana] (TAIR:AT1G21670.1); similar to hypothetical protein [Vitis vinifera] (GB:CAN73514.1); similar to unnamed protein product [Vitis vinifera] (GB:CAO61906.1); similar to hypothetical protein OsJ_012725 [Oryza sativa (japonica cultivar-group)] (GB:EAZ29242.1); contains InterPro domain WD40-like Beta Propeller (InterPro:IPR011659); contains InterPro dom…
13343124						-1.18614	AT1G21750	ATPDIL1-1 (PDI-LIKE 1-1); protein disulfide isomerase
13343161				-1.1807			AT1G21790	similar to unnamed protein product [Vitis vinifera] (GB:CAO61872.1); contains InterPro domain TRAM, LAG1 and CLN8 homology; (InterPro:IPR006634)
13343195				-1.66075		2.85856	AT1G21910	AP2 domain-containing transcription factor family protein
13343251					-1.04994	-1.04627	AT1G22070	TGA3 (TGA1a-related gene 3); DNA binding / calmodulin binding / transcription factor
13343280	1.25578	1.14282	1.31259	2.25217	2.49142	2.06519	AT1G22160	senescence-associated protein-related
13343294					1.80589	2.55785	AT1G22190	AP2 domain-containing transcription factor, putative
13343330				-1.11324	-1.0041		AT1G22270	Identical to TRM112-like protein At1g22270 [Arabidopsis Thaliana] (GB:Q8LFJ5;GB:Q9LME3); similar to unknown protein [Arabidopsis thaliana] (TAIR:AT1G78190.1); similar to unknown [Picea sitchensis] (GB:ABK23797.1); contains InterPro domain Protein of unknown function DUF343 (InterPro:IPR005651)
13343477					-1.64543	-1.30961	AT1G22740	RAB7 (Ras-related protein 7); GTP binding
13343508	-1.06028						AT1G22770	GI (GIGANTEA); binding
13343614	1.70149	2.03912	2.44448	1.93483	2.32214	2.45712	AT1G22890	unknown protein
13343629					1.09862		AT1G22930	T-complex protein 11
13343661				1.02491	1.17357		AT1G23000	heavy-metal-associated domain-containing protein
13343674						1.51548	AT1G23030	armadillo/beta-catenin repeat family protein / U-box domain-containing protein
13343683						1.1615	AT1G23040	hydroxyproline-rich glycoprotein family protein
13343693		-1.12986	-1.35573	-2.17734	-2.50172	-1.82616	AT1G23100	10 kDa chaperonin, putative
13343699			1.08922	1.26563	1.46672		AT1G23120	major latex protein-related / MLP-related
13343815				-1.24463	-1.22717		AT1G23410	ubiquitin extension protein, putative / 40S ribosomal protein S27A (RPS27aA)
13343835					-1.1185	-1.5168	AT1G23450	pseudogene of a pentatricopeptide (PPR) repeat-containing protein
13343851		1.33319				1.31036	AT1G23480	ATCSLA03 (Cellulose synthase-like A3); transferase, transferring glycosyl groups
13343882						1.18806	AT1G23550	SRO2 (SIMILAR TO RCD ONE 2); NAD+ ADP-ribosyltransferase
13344027		-2.04159	-2.2387	-4.69321	-3.40981	-3.28691	AT1G24090	RNase H domain-containing protein
13344040					-1.00191		AT1G24095	-
13344045				1.03248	1.5212	1.16611	AT1G24145	-
13344049	-1.00505	-1.36417	-1.01339				AT1G24147	-
13344054				1.35434	1.24344	1.28535	AT1G24148	-
13344070	-1.55443				-1.73191	-2.32891	AT1G24240	ribosomal protein L19 family protein
13344082				-1.35707	-1.20881	-1.33507	AT1G24265	-
13344097	-1.02104		-1.1568				AT1G24280	G6PD3 (GLUCOSE-6-PHOSPHATE DEHYDROGENASE 3); glucose-6-phosphate dehydrogenase
13344110			-1.02386	-1.20608	-1.20785	-1.06821	AT1G24310	similar to unnamed protein product [Vitis vinifera] (GB:CAO66197.1); contains domain PTHR13000 (PTHR13000)
13344122					1.16104		AT1G24330	armadillo/beta-catenin repeat family protein / U-box domain-containing family protein
13344170			1.17149				AT1G24440	protein binding / zinc ion binding
13344231				-2.45874	-1.87631		AT1G24530	transducin family protein / WD-40 repeat family protein
13344259		-1.61212	-1.99178	-1.34964	1.95512	1.29326	AT1G24580	-
13344317		1.53236		1.98141	1.46349		AT1G25145	-
13344349				-1.00593		-1.26352	AT1G25150	-
13344381	1.86735	1.9708	2.10053	2.05067	1.42712		AT1G25141	-
13344418						-1.28306	AT1G25250	ATIDD16 (ARABIDOPSIS THALIANA INDETERMINATE(ID)-DOMAIN 16); nucleic acid binding / transcription factor/ zinc ion binding
13344460					-1.81567	-1.61865	AT1G25320	leucine-rich repeat transmembrane protein kinase, putative
13344503		1.18797	1.08219				AT1G25460	oxidoreductase family protein
13344533			-1.23346	-1.51312			AT1G25520	similar to unknown protein [Arabidopsis thaliana] (TAIR:AT1G68650.1); similar to unnamed protein product [Vitis vinifera] (GB:CAO42107.1); contains InterPro domain Protein of unknown function UPF0016; (InterPro:IPR001727)
13344667	-1.02621	-1.02012	-1.0832	-1.00072			AT1G26500	pentatricopeptide (PPR) repeat-containing protein
13344669	-1.16385		-1.16198	-1.25728	-1.197	-1.24131	AT1G26530	similar to unknown protein [Arabidopsis thaliana] (TAIR:AT2G46230.1); similar to unnamed protein product [Vitis vinifera] (GB:CAO39702.1); contains InterPro domain Protein of unknown function DUF652 (InterPro:IPR006984)
13344694	1.31196	1.01717		1.13335	1.79938	1.73039	AT1G26560	glycosyl hydrolase family 1 protein
13344712			1.02079				AT1G26580	similar to myb family transcription factor / ELM2 domain-containing protein [Arabidopsis thaliana] (TAIR:AT2G03470.1); similar to hypothetical protein [Vitis vinifera] (GB:CAN60165.1)
13344739					-1.15704	-1.03237	AT1G26660	c-myc binding protein, putative / prefoldin, putative
13344814	-1.02581						AT1G26762	-
13344851		-1.18063	-1.15908	-1.19596	-1.05064	-1.15926	AT1G26840	ATORC6/ORC6 (Origin recognition complex protein 6); DNA binding
13344895			1.03715				AT1G26945	KDR
13344936		-1.22601		-1.41769			AT1G27020	-
13344956			1.26647	1.67162	2.19026	1.81602	AT1G27045	-
13345067			1.16456				AT1G27290	similar to unknown [Populus trichocarpa] (GB:ABK95086.1)
13345125	2.42512	2.17781	2.00232	1.81553	1.613	1.47679	AT1G27420	-
13345223						-1.41506	AT1G27630	CYCT1;3; cyclin-dependent protein kinase
13345249					-1.00825	-1.02565	AT1G27680	APL2 (large subunit of AGP 2)
13345312			-1.24681				AT1G27760	interferon-related developmental regulator family protein / IFRD protein family
13345403				-1.2975			AT1G28010	PGP14 (P-GLYCOPROTEIN 14); ATPase, coupled to transmembrane movement of substances
13345426				1.00934			AT1G28070	protein binding
13345488					-1.1258		AT1G28210	ATJ1 (Arabidopsis thaliana DnaJ homologue 1); heat shock protein binding / unfolded protein binding
13345774				1.08369			AT1G29230	CIPK18 (SNF1-RELATED PROTEIN KINASE 3.20); kinase
13345782	1.03126			1.24679			AT1G29270	similar to transcription regulator [Arabidopsis thaliana] (TAIR:AT2G40435.1); similar to hypothetical protein [Vitis vinifera] (GB:CAN79056.1); similar to unnamed protein product [Vitis vinifera] (GB:CAO48025.1)
13345788						-1.13036	AT1G29280	WRKY65 (WRKY DNA-binding protein 65); transcription factor
13345796					-1.24063	-1.19032	AT1G29310	protein transport protein sec61, putative
13345805	-1.15869	-1.53491	-1.8389	-2.16042	-2.00469	-1.60876	AT1G29320	-
13345835	1.84966	2.96495	2.93895	2.45847	2.35936	2.34809	AT1G29465	-
13345843		1.63069	1.92664				AT1G29490	auxin-responsive family protein
13345870	1.44497	1.55739	1.48154	1.01075			AT1G29560	-
13345906				2.20647	2.41832	2.34086	AT1G29600	zinc finger (CCCH-type) family protein
13345964	1.29736						AT1G29770	NLI interacting factor (NIF) family protein
13346083				1.74887		2.15447	AT1G30040	ATGA2OX2; gibberellin 2-beta-dioxygenase
13346118					1.42123	1.58033	AT1G30135	JAZ8/TIFY5A (JASMONATE-ZIM-DOMAIN PROTEIN 8)
13346135					1.52957		AT1G30190	-
13346184				1.20392	1.26628		AT1G30320	-
13346348	1.77998	1.88558	1.78491	1.61327	1.48008	1.3284	AT1G30520	AAE14 (ACYL-ACTIVATING ENZYME 14); AMP binding
13346361			-1.055				AT1G30530	UDP-glucoronosyl/UDP-glucosyl transferase family protein
13346470	1.34308				1.23089		AT1G30757	-
13346522					-1.01841		AT1G30890	integral membrane HRF1 family protein
13346613			1.04554	1.12955	1.18367	1.12923	AT1G31170	ATSRX/SRX (SULFIREDOXIN); DNA binding / oxidoreductase, acting on sulfur group of donors
13346625	1.0964						AT1G31175	-
13346661					1.14457	1.73107	AT1G31290	PAZ domain-containing protein / piwi domain-containing protein
13346775					-1.28019	-1.66638	AT1G31690	copper ion binding
13346838	-1.16393			-1.10078	-1.0883	-1.06106	AT1G31840	pentatricopeptide (PPR) repeat-containing protein
13346844					-1.0285	-1.29187	AT1G31850	dehydration-responsive protein, putative
13347041			1.0577				AT1G32310	similar to unknown protein [Oryza sativa] (GB:AAL67597.1)
13347085	-1.7459		-1.49044	-1.51741			-	-
13347094					-1.43046	-1.54356	AT1G32415	-
13347206		1.19055	1.28116	1.21342			AT1G32760	glutaredoxin family protein
13347231			-1.25277				AT1G32870	ANAC013 (Arabidopsis NAC domain containing protein 13); transcription factor
13347239			1.38416		1.46326	2.15093	AT1G32920	similar to unknown protein [Arabidopsis thaliana] (TAIR:AT1G32928.1)
13347342		-1.19467	-1.35652				AT1G33110	MATE efflux family protein
13347433	1.02989				1.05792	1.38405	AT1G33340	epsin N-terminal homology (ENTH) domain-containing protein / clathrin assembly protein-related
13347490	1.19571				1.03523	1.46851	AT1G33560	ADR1 (ACTIVATED DISEASE RESISTANCE 1)
13347536					2.89538	5.78616	AT1G33760	AP2 domain-containing transcription factor, putative
13347601				1.36125	1.00395		AT1G33960	AIG1 (AVRRPT2-INDUCED GENE 1); GTP binding
13347641				1.43315			AT1G34040	-
13347698					-1.03697		AT1G34160	pentatricopeptide (PPR) repeat-containing protein
13347861				1.02094			AT1G34420	leucine-rich repeat family protein / protein kinase family protein
13347964				-2.14759		3.46095	AT1G35140	PHI-1 (PHOSPHATE-INDUCED 1)
13348089				1.14241			AT1G35516	-
13348161				-1.29436			AT1G35670	ATCDPK2 (CALCIUM-DEPENDENT PROTEIN KINASE 2); calmodulin-dependent protein kinase/ kinase
13348400			-1.4549				AT1G37130	NIA2 (NITRATE REDUCTASE 2)
13348549						1.23834	AT1G42980	-
13348611		-1.26856	-1.07611	-1.46592	-1.91863	-1.59253	AT1G43170	ARP1 (ARABIDOPSIS RIBOSOMAL PROTEIN 1); structural constituent of ribosome
13348709	2.00247	2.3712	1.75615	1.76317	1.78831		AT1G43800	acyl-(acyl-carrier-protein) desaturase, putative / stearoyl-ACP desaturase, putative
13348856					-1.09114		AT1G44890	-
13348918			-1.22141	-1.37643			AT1G44970	peroxidase, putative
13348958				-1.12013			AT1G45110	tetrapyrrole methylase family protein
13348970			1.23334				AT1G45130	BGAL5 (beta-galactosidase 5); beta-galactosidase
13349003			-1.1407				AT1G45191	-
13349186		-1.36707	-1.05259	1.17501	1.84589	1.8569	AT1G47395	-
13349190				1.75584	2.33228	2.41462	AT1G47400	similar to unknown protein [Arabidopsis thaliana] (TAIR:AT1G47395.1)
13349337				-1.0168	-1.25706	-1.42244	AT1G47710	(ATSERPIN1); cysteine protease inhibitor/ serine-type endopeptidase inhibitor
13349350				-1.31382		-1.39868	AT1G47760	-
13349443	-2.52068	-3.15238	-3.53476	-2.59991		-1.24861	AT1G48100	glycoside hydrolase family 28 protein / polygalacturonase (pectinase) family protein
13349467					-1.06998		AT1G48170	-
13349487					-1.00451	-1.20078	AT1G48210	serine/threonine protein kinase, putative
13349533				1.12457	1.41786		-	-
13349541			1.56469	1.01886			AT1G48330	similar to unknown protein [Arabidopsis thaliana] (TAIR:AT3G17580.1); similar to unknown [Populus trichocarpa] (GB:ABK96144.1)
13349569					-1.67959	-1.93982	AT1G48370	YSL8 (YELLOW STRIPE LIKE 8); oligopeptide transporter
13349585				-1.07089	-1.10588		AT1G48460	similar to unknown protein [Arabidopsis thaliana] (TAIR:AT5G63040.2); similar to unknown protein [Arabidopsis thaliana] (TAIR:AT5G63040.1); similar to unnamed protein product [Vitis vinifera] (GB:CAO61244.1)
13349661				-1.04244	-1.33051	-1.07613	AT1G48560	unknown protein
13349718			-1.58739	-1.37662			AT1G48745	-
13349722			-1.09755				AT1G48750	protease inhibitor/seed storage/lipid transfer protein (LTP) family protein
13349772				-1.18687	-1.27319	-1.0914	AT1G48920	ATNUC-L1/PARL1 (PARALLEL 1); nucleic acid binding
13349840						1.15074	AT1G49050	aspartyl protease family protein
13349859		-2.01029		-2.5178	-2.13945	-2.74945	AT1G49150	unknown protein
13349869		1.38909	1.35883		1.29134	1.32767	AT1G49200	zinc finger (C3HC4-type RING finger) family protein
13349873		1.48701	1.47596				AT1G49210	zinc finger (C3HC4-type RING finger) family protein
13349877			1.10486		-1.37569	-1.44652	AT1G49220	zinc finger (C3HC4-type RING finger) family protein
13349879				1.1507	-1.03006		AT1G49230	zinc finger (C3HC4-type RING finger) family protein
13350013	-1.59665	-1.59028	-1.56058				AT1G49450	transducin family protein / WD-40 repeat family protein
13350088					-1.82533	-2.43826	AT1G49720	ABF1 (ABSCISIC ACID RESPONSIVE ELEMENT-BINDING FACTOR 1); DNA binding / transcription activator/ transcription factor
13350136						1.20912	AT1G49840	similar to unknown protein [Arabidopsis thaliana] (TAIR:AT3G19540.1); similar to unnamed protein product [Vitis vinifera] (GB:CAO70870.1); similar to hypothetical protein [Vitis vinifera] (GB:CAN68554.1); contains InterPro domain Protein of unknown function DUF620 (InterPro:IPR006873)
13350440	1.34651						AT1G50520	CYP705A27 (cytochrome P450, family 705, subfamily A, polypeptide 27); oxygen binding
13350516	1.14568				1.23587	1.77016	AT1G50740	similar to unknown protein [Arabidopsis thaliana] (TAIR:AT3G20510.1); similar to unnamed protein product [Vitis vinifera] (GB:CAO38976.1); contains InterPro domain Protein of unknown function UPF0136, Transmembrane; (InterPro:IPR005349)
13350564	1.07431	1.52892	1.52047	1.35643			AT1G50950	thioredoxin-related
13350702			1.09346	1.5352	1.38199	1.04562	AT1G51270	structural molecule
13350723			-1.1367				AT1G51340	MATE efflux family protein
13350753			1.02063	1.32696	1.02231		AT1G51360	similar to unknown protein [Arabidopsis thaliana] (TAIR:AT2G31670.1); similar to unknown [Populus trichocarpa] (GB:ABK93857.1); contains InterPro domain Dimeric alpha-beta barrel (InterPro:IPR011008); contains InterPro domain Stress responsive alpha-beta barrel (InterPro:IPR013097)
13350769		-1.47397	-1.62722	-2.1132	-2.62965	-1.978	AT1G51380	eukaryotic translation initiation factor 4A, putative / eIF-4A, putative
13350787	1.41628	1.39569	1.48119	1.23827	1.26481	1.12735	AT1G51402	-
13350914	1.69112			1.53714	1.4971	1.78877	AT1G51620	protein kinase family protein
13350938	1.68839				1.69084	1.99621	AT1G51670	similar to unknown protein [Arabidopsis thaliana] (TAIR:AT1G48180.1); contains domain Cysteine proteinases (SSF54001)
13351005	1.16084			1.03382			AT1G51760	IAR3
13351025				-1.68678			AT1G51800	leucine-rich repeat protein kinase, putative
13351091	1.42818	1.53318	2.03154	1.72011	1.15938	1.04135	AT1G52190	proton-dependent oligopeptide transport (POT) family protein
13351126			-1.05225				AT1G52315	-
13351211				1.05165	1.05617		AT1G52410	TSA1 (TSK-ASSOCIATING PROTEIN 1); calcium ion binding / protein binding
13351290		-1.25205	-1.31331	-1.09898			AT1G52500	ATFPG-1/ATFPG-2/ATMMH-1/ATMMH-2/FPG-1/FPG-2 (FORMAMIDOPYRIMIDINE-DNA GLYCOSYLASE 1, FORMAMIDOPYRIMIDINE-DNA GLYCOSYLASE 2); DNA N-glycosylase
13351333					1.33979		AT1G52690	late embryogenesis abundant protein, putative / LEA protein, putative
13351339	1.90475	1.50334	1.68806	1.66096	1.05988		AT1G52720	similar to unknown protein [Arabidopsis thaliana] (TAIR:AT3G15630.1); similar to unnamed protein product [Vitis vinifera] (GB:CAO46032.1)
13351365						-1.25217	AT1G52770	phototropic-responsive NPH3 family protein
13351404						-1.04777	AT1G52910	similar to unknown protein [Arabidopsis thaliana] (TAIR:AT3G15480.1); similar to unknown [Populus trichocarpa] (GB:ABK94458.1); contains InterPro domain Protein of unknown function DUF1218 (InterPro:IPR009606)
13351410		-1.41722	-1.76428	-2.14692	-1.82086	-1.28083	AT1G52930	brix domain-containing protein
13351473	-1.05016						AT1G53090	SPA4 (SPA1-RELATED 4); signal transducer
13351485	1.12307		1.06862	1.00849			AT1G53110	chorismate mutase
13351515	1.09405	1.0578					AT1G53160	SPL4 (SQUAMOSA PROMOTER BINDING PROTEIN-LIKE 4); DNA binding / transcription factor
13351602					-1.03854	-1.51285	AT1G53330	-
13351689					-1.07411		AT1G53490	DNA binding
13351714		-1.36551	-1.688	-2.20974	-1.43832	-1.37922	AT1G53543	-
13351748					-1.16926	-1.62665	AT1G53600	pentatricopeptide (PPR) repeat-containing protein
13351770			1.23155				AT1G53700	WAG1; kinase
13351835	-1.66236	-1.29841	-1.06765	-1.42919	-1.38295	-1.24108	AT1G53870	-
13351875	3.25226	3.30505	3.89178	3.21416	1.91633		AT1G53885	-
13352039					-1.11422	-1.04518	AT1G54310	RNA binding
13352172			-1.31703				AT1G54575	-
13352226			1.00019			1.04419	AT1G54740	similar to structural constituent of ribosome [Arabidopsis thaliana] (TAIR:AT1G22110.1); similar to unknown [Populus trichocarpa x Populus deltoides] (GB:ABK96485.1)
13352327	1.21821				1.09339	1.43862	AT1G55020	LOX1 (Lipoxygenase 1); lipoxygenase
13352338			-1.12207	-1.57004	-1.68324	-1.12985	AT1G55040	zinc finger (Ran-binding) family protein
13352429		-1.0652	-1.2403	-1.79966	-1.66417	-1.50027	AT1G55205	-
13352473					1.01249		AT1G55265	similar to unknown protein [Arabidopsis thaliana] (TAIR:AT5G19860.1); similar to hypothetical protein [Vitis vinifera] (GB:CAN64354.1); contains InterPro domain Protein of unknown function DUF538 (InterPro:IPR007493)
13352476	1.8816	1.91071	1.81997	1.77976	1.42288	1.30876	AT1G55310	SR33 (SC35-like splicing factor 33); RNA binding
13352488			-1.37575				AT1G55320	-
13352670	-1.05168	-1.14408	-1.23785	-1.44431	-1.09207	-1.04462	AT1G55820	similar to GIP1 (GBF-INTERACTING PROTEIN 1) [Arabidopsis thaliana] (TAIR:AT3G13222.1); similar to hypothetical protein [Vitis vinifera] (GB:CAN73914.1); contains InterPro domain Protein of unknown function DUF1296 (InterPro:IPR009719)
13352694			1.05262	1.43823	1.08283		AT1G55850	ATCSLE1 (Cellulose synthase-like E1); cellulose synthase/ transferase, transferring glycosyl groups
13352717				-1.41659	-1.1999		AT1G55900	TIM50 (EMBRYO DEFECTIVE 1860)
13352736			-1.07338				AT1G55915	zinc ion binding
13352803	1.21712						AT1G56150	auxin-responsive family protein
13352812			-1.57494				AT1G56170	HAP5B (Heme activator protein (yeast) homolog 5B); DNA binding / transcription factor
13352842			1.01396				AT1G56220	dormancy/auxin associated family protein
13352904			-1.43683				AT1G56430	nicotianamine synthase, putative
13352959						1.21648	AT1G56510	disease resistance protein (TIR-NBS-LRR class), putative
13352991			1.20927	1.28237	1.96134	1.89849	AT1G56600	ATGOLS2 (ARABIDOPSIS THALIANA GALACTINOL SYNTHASE 2); transferase, transferring glycosyl groups / transferase, transferring hexosyl groups
13353020				-1.46037	-1.88351	-1.42894	AT1G56690	pentatricopeptide (PPR) repeat-containing protein
13353159				2.44075			AT1G57850	Toll-Interleukin-Resistance (TIR) domain-containing protein
13353183		1.31553	1.32321	1.60403			AT1G58150	unknown protein
13353275	1.2394				1.86776	1.57063	AT1G58370	RXF12; hydrolase, hydrolyzing O-glycosyl compounds
13353288				-1.11175			AT1G58380	XW6
13353308					1.99399	1.63612	AT1G58520	RXW8
13353376	1.57419	1.29406					AT1G59171	similar to unknown protein [Arabidopsis thaliana] (TAIR:AT1G58936.1); similar to unknown protein [Arabidopsis thaliana] (TAIR:AT1G58643.1); similar to unknown protein [Arabidopsis thaliana] (TAIR:AT1G59312.1); contains InterPro domain Protein of unknown function DUF941 (InterPro:IPR009286)
13353440				-1.0138			AT1G59560	ZCF61; protein binding / zinc ion binding
13353454	1.42063	1.26232	1.43236	1.39937	1.00822		AT1G59580	ATMPK2 (MITOGEN-ACTIVATED PROTEIN KINASE HOMOLOG 2); MAP kinase/ kinase
13353460				1.38387	1.80994	1.87878	AT1G59590	ZCF37
13353482				1.18088	1.01042		AT1G59620	CW9; ATP binding
13353537						1.30376	AT1G59740	proton-dependent oligopeptide transport (POT) family protein
13353629	2.63024	1.46213				1.35121	AT1G59860	-
13353749	-2.34376	-3.13492	-2.88395	-2.62699		-1.45543	AT1G60190	armadillo/beta-catenin repeat family protein / U-box domain-containing protein
13353788		1.139					AT1G60460	similar to hypothetical protein OsI_023542 [Oryza sativa (indica cultivar-group)] (GB:EAZ02310.1)
13353943	2.68029			2.65854	2.58934		AT1G61120	terpene synthase/cyclase family protein
13354003					1.1682	1.08301	AT1G61215	-
13354020	1.37752	1.14911					AT1G61240	similar to unknown protein [Arabidopsis thaliana] (TAIR:AT1G11170.1); similar to unknown [Picea sitchensis] (GB:ABK25584.1); contains InterPro domain Protein of unknown function DUF707 (InterPro:IPR007877)
13354061	-1.74747	-1.29167	-1.46549	-1.21198	-1.02628		AT1G61290	SYP124 (syntaxin 124); SNAP receptor
13354073					1.49944	1.29616	AT1G61340	F-box family protein
13354090		1.12266					AT1G61450	similar to unknown protein [Arabidopsis thaliana] (TAIR:AT1G61415.1); similar to Os05g0275600 [Oryza sativa (japonica cultivar-group)] (GB:NP_001055074.1)
13354110			-1.73068	-1.49109			AT1G61575	-
13354117	1.6957				1.96509	1.4766	AT1G61610	S-locus lectin protein kinase family protein
13354173	1.53437	2.19141	2.40636	2.36423	2.06624	2.39842	AT1G61795	-
13354180				-2.36871			AT1G61800	GPT2 (glucose-6-phosphate/phosphate translocator 2); antiporter/ glucose-6-phosphate transmembrane transporter
13354203	1.44405				1.16477		AT1G61820	BGLU46; hydrolase, hydrolyzing O-glycosyl compounds
13354314		-1.91852	-1.7479	-3.58349			AT1G62181	-
13354348				-1.30064			AT1G62350	similar to pentatricopeptide (PPR) repeat-containing protein [Arabidopsis thaliana] (TAIR:AT3G46870.1); similar to hypothetical protein [Vitis vinifera] (GB:CAN68786.1); contains InterPro domain Pentatricopeptide repeat (InterPro:IPR002885)
13354354				1.11182	1.53901	1.49546	AT1G62370	-
13354375	1.55624	1.56586	1.9663			1.68588	AT1G62440	LRX2 (LEUCINE-RICH REPEAT/EXTENSIN 2); protein binding / structural constituent of cell wall
13354387	1.89645	1.66717	1.35842	1.1846	1.15156	1.23685	AT1G62520	similar to unknown protein [Arabidopsis thaliana] (TAIR:AT4G22560.1); similar to AT1G62520 [Arabidopsis lyrata subsp. petraea] (GB:AAT72492.1); contains domain ADP-ribosylation (SSF56399)
13354391		1.06893	1.1073	2.65413	3.12223	2.61063	AT1G62540	flavin-containing monooxygenase family protein / FMO family protein
13354410	-1.76893	-2.41047	-2.34808	-1.43616			AT1G62570	flavin-containing monooxygenase family protein / FMO family protein
13354436				1.46356			AT1G62620	-
13354446	-1.16332						AT1G62630	-
13354462	1.45606	1.62083	1.79187	2.41983	2.60492	2.44276	AT1G62660	beta-fructosidase (BFRUCT3) / beta-fructofuranosidase / invertase, vacuolar
13354471		-1.09224	-1.27797	-1.40429	-1.31943	-1.01386	AT1G62720	binding
13354484					-1.07033		AT1G62790	protease inhibitor/seed storage/lipid transfer protein (LTP) family protein
13354527	-1.10216	-1.15062					AT1G62930	binding
13354545	1.4893				1.43087	1.67959	AT1G62975	-
13354749		1.58626	1.66447	1.51231			AT1G63530	similar to hydroxyproline-rich glycoprotein family protein [Arabidopsis thaliana] (TAIR:AT1G63540.1); similar to unnamed protein product [Vitis vinifera] (GB:CAO62858.1)
13354767						2.60336	AT1G63570	-
13354769						1.75164	AT1G63580	protein kinase-related
13354822				1.09122			AT1G63740	disease resistance protein (TIR-NBS-LRR class), putative
13354828					1.29352	1.26546	AT1G63750	ATP binding / nucleoside-triphosphatase/ nucleotide binding / protein binding
13354853			-1.10346				AT1G63900	zinc finger (C3HC4-type RING finger) family protein
13354869		-1.64365	-1.67064	-1.62814	-1.05511		AT1G63930	similar to unknown protein [Arabidopsis thaliana] (TAIR:AT4G23530.1); similar to hypothetical protein [Vitis vinifera] (GB:CAN64338.1); contains InterPro domain Protein of unknown function DUF793 (InterPro:IPR008511)
13354928						1.36296	AT1G64060	ATRBOH F (RESPIRATORY BURST OXIDASE PROTEIN F); NAD(P)H oxidase
13354944						1.16706	AT1G64065	-
13354982					-1.33678	-1.49624	AT1G64185	lactoylglutathione lyase family protein / glyoxalase I family protein
13355013						-1.11558	AT1G64310	pentatricopeptide (PPR) repeat-containing protein
13355015					-1.04065	-1.32917	AT1G64320	myosin heavy chain-related
13355099		-1.03765	-1.09528	-1.59296			AT1G64490	similar to unknown protein [Arabidopsis thaliana] (TAIR:AT5G42060.1); contains domain DEK C-terminal domain (SSF109715)
13355103		-1.0339	-1.63017	-1.07923			AT1G64500	glutaredoxin family protein
13355115				-1.13159			AT1G64530	RWP-RK domain-containing protein
13355172		-1.31299	-1.1122	-1.55987	-2.09298	-1.41809	AT1G64600	copper ion binding
13355290				-1.30618	-1.64201	-1.37433	AT1G64880	ribosomal protein S5 family protein
13355300					-1.95768	-2.197	AT1G64890	integral membrane transporter family protein
13355313					1.35637		AT1G64950	CYP89A5
13355333			-1.23068	-1.49825	-1.26297		AT1G65030	-
13355474		-2.96461	-2.70003	-3.74172			AT1G65390	ATPP2-A5; carbohydrate binding
13355504		-1.32163	-1.87241				AT1G65480	FT (FLOWERING LOCUS T)
13355524	2.02916			1.79353	2.19501	2.62615	AT1G65486	-
13355531		-1.28678	-2.01916				AT1G65490	similar to unknown protein [Arabidopsis thaliana] (TAIR:AT1G65486.1)
13355539	1.40621			1.35329	1.47639	1.35779	AT1G65510	similar to unknown protein [Arabidopsis thaliana] (TAIR:AT1G65490.1)
13355561					1.0019		AT1G65620	AS2 (ASYMMETRIC LEAVES 2)
13355589	1.47009			1.05338			AT1G65790	-
13355596	1.02524	1.23089	1.55981	1.99646	1.09081		AT1G65800	-
13355636					1.77404	1.63701	AT1G65870	disease resistance-responsive family protein
13355696						2.98034	AT1G66090	disease resistance protein (TIR-NBS class), putative
13355717						2.54642	AT1G66160	U-box domain-containing protein
13355722						1.02659	-	-
13355724						1.32506	AT1G66180	aspartyl protease family protein
13355737	1.00603		1.05834		1.45095	1.63624	AT1G66230	MYB20 (myb domain protein 20); DNA binding / transcription factor
13355762			1.60367	1.39169			AT1G66350	RGL1 (RGA-LIKE 1); transcription factor
13355827					1.18235	1.02618	AT1G66540	cytochrome P450, putative
13355853		-1.53013	-1.39182	-1.4741	-2.15367	-1.94036	AT1G66590	COX19-1
13355862	1.51259						AT1G66600	-
13355877	-1.85535	-3.2003	-2.94735	-1.9679	1.14065		-	-
13355915				-1.33318			AT1G66760	MATE efflux family protein
13355979	1.18841	1.03761					AT1G66930	serine/threonine protein kinase family protein
13356025					2.07948	1.89142	AT1G67070	DIN9 (DARK INDUCIBLE 9); mannose-6-phosphate isomerase
13356158		-1.07016	-1.06015				AT1G67470	protein kinase family protein
13356217				-1.01466			AT1G67620	similar to hypothetical protein [Vitis vinifera] (GB:CAN71690.1); contains InterPro domain Iojap-related protein (InterPro:IPR004394)
13356230					-1.54192	-1.70904	AT1G67660	DNA binding / magnesium ion binding / nuclease
13356344		-1.60427	-1.89556	-1.34766			AT1G67850	similar to unknown protein [Arabidopsis thaliana] (TAIR:AT1G13000.2); similar to unknown protein [Arabidopsis thaliana] (TAIR:AT1G13000.1); similar to unnamed protein product [Vitis vinifera] (GB:CAO42517.1); contains InterPro domain Protein of unknown function DUF707 (InterPro:IPR007877)
13356361		-1.05201	-1.48724	-1.13398	1.82918	1.72376	AT1G67856	-
13356380		1.60629	1.20968				AT1G67900	-
13356456	-1.16262		2.46739	2.08324		-1.323	AT1G68050	-
13356491	1.73475	1.93899	2.0053	2.33671	1.59049	1.20577	AT1G68110	epsin N-terminal homology (ENTH) domain-containing protein / clathrin assembly protein-related
13356529	2.14949	2.28424	2.45673	1.9197	1.28289		AT1G68190	zinc finger (B-box type) family protein
13356558					1.14641	1.22163	AT1G68238	-
13356582						1.33259	AT1G68320	MYB62 (myb domain protein 62); DNA binding / transcription factor
13356601					1.07659	1.18794	AT1G68440	similar to unknown protein [Arabidopsis thaliana] (TAIR:AT1G25400.1); similar to unnamed protein product [Vitis vinifera] (GB:CAO42150.1)
13356611					-1.70683	-1.37858	AT1G68500	similar to hypothetical protein [Vitis vinifera] (GB:CAN66643.1)
13356655				1.40594			AT1G68600	similar to unknown protein [Arabidopsis thaliana] (TAIR:AT1G25480.1); similar to unknown protein [Arabidopsis thaliana] (TAIR:AT2G17470.1); similar to unnamed protein product [Vitis vinifera] (GB:CAO42118.1); contains InterPro domain Protein of unknown function UPF0005 (InterPro:IPR006214)
13356677				-1.38938	-1.25074	-1.07084	AT1G68650	similar to unknown protein [Arabidopsis thaliana] (TAIR:AT1G25520.1); similar to unnamed protein product [Vitis vinifera] (GB:CAO42107.1); contains InterPro domain Protein of unknown function UPF0016; (InterPro:IPR001727)
13356768				1.07953	1.1579	1.15962	AT1G68870	-
13356818					-1.35393	-1.08762	AT1G68930	pentatricopeptide (PPR) repeat-containing protein
13356820				1.03431			AT1G68935	-
13356826				1.16715	1.17529		AT1G68945	-
13356882				-2.06351			AT1G69160	unknown protein
13356901		-1.14621	-1.26317	-1.53268	-1.34302	-1.17145	AT1G69250	nuclear transport factor 2 (NTF2) family protein / RNA recognition motif (RRM)-containing protein
13356917	-1.19775	-1.62784	-1.31457		1.59398	1.30003	AT1G69260	similar to unknown protein [Arabidopsis thaliana] (TAIR:AT1G13740.1); similar to unnamed protein product [Vitis vinifera] (GB:CAO41856.1); contains InterPro domain Protein of unknown function DUF1675 (InterPro:IPR012463)
13356950					-1.16387	-1.38985	AT1G69350	pentatricopeptide (PPR) repeat-containing protein
13357000	1.86081	1.29644			1.93689	2.74041	AT1G69430	similar to unknown protein [Arabidopsis thaliana] (TAIR:AT1G26650.1); similar to unnamed protein product [Vitis vinifera] (GB:CAO68474.1)
13357076	-1.38278			-1.1782			AT1G69610	structural constituent of ribosome
13357176					1.57695	1.6136	AT1G69790	protein kinase, putative
13357201	-1.53331	-1.49807	-1.41664				AT1G69870	proton-dependent oligopeptide transport (POT) family protein
13357218			1.0909	1.18475	1.26538		AT1G70020	-
13357255						1.51284	AT1G70090	GATL9/LGT8 (Galacturonosyltransferase-like 9); polygalacturonate 4-alpha-galacturonosyltransferase/ transferase, transferring glycosyl groups / transferase, transferring hexosyl groups
13357318			-1.07414	-1.77811	-1.15626		-	-
13357324		1.09258	1.48789	1.19321	1.15861	1.58126	AT1G70190	ribosomal protein L12 family protein
13357325					1.09496	1.18879	AT1G70210	CYCD1;1 (CYCLIN D1;1); cyclin-dependent protein kinase regulator
13357345			-1.87644	-1.78275			AT1G70270	unknown protein
13357356	1.13096	1.56823	1.61065	1.37478			AT1G70430	protein kinase family protein
13357401					1.06928		AT1G70505	-
13357457					1.18272	1.21175	AT1G70580	AOAT2 (GLUTAMATE:GLYOXYLATE AMINOTRANSFERASE 2); alanine transaminase
13357523						-1.02711	AT1G70630	similar to unknown protein [Arabidopsis thaliana] (TAIR:AT2G35610.1); similar to unnamed protein product [Vitis vinifera] (GB:CAO16099.1); contains InterPro domain Thioredoxin-like fold (InterPro:IPR012336); contains InterPro domain Reticulon; (InterPro:IPR003388)
13357531	-2.39811	-2.66377	-1.89868	-1.93675	-2.67589	-3.19053	AT1G70640	-
13357569			1.35267	1.93743	1.65732	1.34443	AT1G70690	kinase-related
13357605					-1.16589	-1.35978	AT1G70800	-
13357617		1.06103	1.40371	1.29689		-1.11717	AT1G70820	phosphoglucomutase, putative / glucose phosphomutase, putative
13357705	1.17695						AT1G71110	-
13357914				1.19626			AT1G71695	peroxidase 12 (PER12) (P12) (PRXR6)
13357981					-1.03454	-1.1615	AT1G71800	cleavage stimulation factor, putative
13358070	1.54942				1.55957	1.56797	AT1G71890	ATSUC5/SUC5 (SUCROSE-PROTON SYMPORTER 5); carbohydrate transmembrane transporter/ sucrose:hydrogen symporter/ sugar:hydrogen ion symporter
13358088	1.3904		1.0141	1.69448	1.33264	1.20625	AT1G71910	unknown protein
13358132	1.10733	1.21295	1.27339				AT1G71990	FUT13 (fucosyltransferase 13); fucosyltransferase/ transferase, transferring glycosyl groups
13358147					1.00739		AT1G72030	GCN5-related N-acetyltransferase (GNAT) family protein
13358162	1.68476	1.30075	1.3118				AT1G72070	-
13358245					1.00094	1.20896	AT1G72230	plastocyanin-like domain-containing protein
13358250					2.97803	3.81373	AT1G72240	similar to unknown protein [Arabidopsis thaliana] (TAIR:AT1G22470.1)
13358297					-1.22658	-1.55083	AT1G72340	eukaryotic translation initiation factor 2B family protein / eIF-2B family protein
13358333	1.2899	1.11595		1.46382	1.67626	2.0956	AT1G72510	-
13358339					1.67495	2.13351	AT1G72520	lipoxygenase, putative
13358348			1.24115				AT1G72530	plastid developmental protein DAG, putative
13358375	1.08172	1.04746		-1.03214	-1.99626	-1.04249	AT1G72620	-
13358451					1.31107	1.00941	AT1G72770	HAB1 (HOMOLOGY TO ABI1); protein serine/threonine phosphatase
13358464	1.18639	1.15848		1.10153	1.27214	1.7514	AT1G72800	nuM1-related
13358475	1.15747			1.07412			AT1G72860	disease resistance protein (TIR-NBS-LRR class), putative
13358484		1.02256	1.45222	1.39195	1.29612	1.10885	AT1G72890	disease resistance protein (TIR-NBS class), putative
13358490		1.30698	1.33651	1.90802	1.77393	1.81354	AT1G72900	disease resistance protein (TIR-NBS class), putative
13358494				1.94755	2.02317	2.28095	AT1G72910	-
13358498					1.98759	1.80839	AT1G72920	disease resistance protein (TIR-NBS class), putative
13358507					1.88954	1.93633	AT1G72940	disease resistance protein (TIR-NBS class), putative
13358570	1.42233	1.43316	1.52926	1.98149	1.85603	1.45725	AT1G73066	protein binding
13358573						1.25325	AT1G73080	PEPR1 (PEP1 RECEPTOR 1); ATP binding / kinase/ protein binding / protein serine/threonine kinase
13358646	-1.2083						AT1G73400	pentatricopeptide (PPR) repeat-containing protein
13358721				-1.67463			AT1G73480	hydrolase, alpha/beta fold family protein
13358744			-1.14684				AT1G73590	PIN1 (PIN-FORMED 1); transporter
13358753			-1.03468				AT1G73600	-
13358788			-1.06112	-1.15813			AT1G73630	calcium-binding protein, putative
13358847		1.24113	1.47695				AT1G73750	similar to unknown protein [Arabidopsis thaliana] (TAIR:AT1G15060.1); similar to unnamed protein product [Vitis vinifera] (GB:CAO42199.1); contains InterPro domain Uncharacterised conserved protein UCP031088, alpha/beta hydrolase, At1g15070 (InterPro:IPR016969)
13358872		1.98402	1.92294				AT1G73830	BEE3 (BR ENHANCED EXPRESSION 3); DNA binding / transcription factor
13358883	1.65259	1.07363			1.09629		AT1G73850	-
13358889		-1.31218	-1.70228	-1.8894			AT1G73870	zinc finger (B-box type) family protein
13359047				1.42544			AT1G74210	glycerophosphoryl diester phosphodiesterase family protein
13359064					-1.01108		AT1G74240	mitochondrial substrate carrier family protein
13359076				-1.02955			AT1G74250	DNAJ heat shock N-terminal domain-containing protein
13359113				-1.07891	-1.24424	-1.64765	AT1G74400	pentatricopeptide (PPR) repeat-containing protein
13359129						1.02354	AT1G74450	similar to unknown protein [Arabidopsis thaliana] (TAIR:AT1G18740.1); similar to unnamed protein product [Vitis vinifera] (GB:CAO43630.1); contains InterPro domain Protein of unknown function DUF793 (InterPro:IPR008511)
13359181	1.51749	2.81586	3.22805	2.88104	1.72014	1.56287	AT1G74670	gibberellin-responsive protein, putative
13359192				-1.24594			AT1G74700	NUZ
13359230		-1.24254	-1.33375	-1.32887	-1.23735		AT1G74750	pentatricopeptide (PPR) repeat-containing protein
13359247					1.09757		AT1G74810	BOR5; anion exchanger
13359280		1.14042	1.59093	1.13374			AT1G74940	senescence-associated protein-related
13359285	1.28248				2.10038	2.59311	AT1G75000	-
13359296		-1.00484	-1.60532				AT1G75030	ATLP-3 (Arabidopsis thaumatin-like protein 3)
13359300				-1.21834	-1.10004	-1.2958	AT1G75040	PR5 (PATHOGENESIS-RELATED GENE 5)
13359305				-1.03682			AT1G75050	similar to ATLP-3 (Arabidopsis thaumatin-like protein 3) [Arabidopsis thaliana] (TAIR:AT1G75030.1); similar to hypothetical protein [Vitis vinifera] (GB:CAN70296.1); similar to unnamed protein product [Vitis vinifera] (GB:CAO61219.1); contains InterPro domain Thaumatin, pathogenesis-related (InterPro:IPR001938)
13359327					1.0423		AT1G75170	SEC14 cytosolic factor family protein / phosphoglyceride transfer family protein
13359337						-1.61048	AT1G75190	unknown protein
13359391		1.03059	1.2403	1.33971	1.04122		AT1G75300	isoflavone reductase, putative
13359549				1.01856			AT1G75800	pathogenesis-related thaumatin family protein
13359577					-1.13556		AT1G75880	family II extracellular lipase 1 (EXL1)
13359591					-1.32175	-1.44796	AT1G75900	family II extracellular lipase 3 (EXL3)
13359646			1.1599				AT1G75960	AMP-binding protein, putative
13359666	1.39627				1.19723	1.14145	AT1G76040	CPK29 (calcium-dependent protein kinase 29); calmodulin-dependent protein kinase/ kinase
13359736					-1.10147		AT1G76260	transducin family protein / WD-40 repeat family protein
13359767						1.00916	AT1G76350	RWP-RK domain-containing protein
13359844					1.18569		AT1G76570	chlorophyll A-B binding family protein
13359866	-1.28122				-1.12501	-1.86669	AT1G76590	zinc-binding family protein
13359872						3.2631	AT1G76600	similar to unknown protein [Arabidopsis thaliana] (TAIR:AT1G21010.1); similar to hypothetical protein [Vitis vinifera] (GB:CAN67638.1)
13359929	1.67807	1.86673	1.90049	1.78546	1.33812	1.49905	AT1G76705	-
13359953		-1.4191	-1.74786	-2.20875			AT1G76800	nodulin, putative
13360077				-1.70749		-1.63195	AT1G77120	ADH1 (ALCOHOL DEHYDROGENASE 1)
13360195					-1.19811		AT1G77405	binding
13360197		1.05918	1.10737	1.08564			AT1G77420	hydrolase, alpha/beta fold family protein
13360218					2.10392	1.53304	AT1G77450	ANAC032 (Arabidopsis NAC domain containing protein 32); transcription factor
13360257						-1.07891	AT1G77510	ATPDIL1-2 (PDI-LIKE 1-2); protein disulfide isomerase
13360281	-1.04872	-1.06544	-1.51606	-1.34476	-1.24365		AT1G77570	DNA binding / transcription factor
13360341	2.44894	2.27601	2.26805	1.51204	1.17665		AT1G77765	-
13360445				1.11982			-	-
13360448			1.01436				AT1G78000	SULTR1;2 (SULFATE TRANSPORTER 1;2); sulfate transmembrane transporter
13360476				1.10937			AT1G78020	senescence-associated protein-related
13360505	-1.71748	-2.03051	-1.73853	-1.60949			AT1G78070	WD-40 repeat family protein
13360516	1.25852			1.06158			AT1G78080	RAP2.4 (related to AP2 4); DNA binding / transcription factor
13360520	1.64711	1.40115	1.90257	1.44976			AT1G78090	ATTPPB (TREHALOSE-6-PHOSPHATE PHOSPHATASE)
13360563					-1.49414	-1.46926	AT1G78170	similar to unknown protein [Arabidopsis thaliana] (TAIR:AT1G22250.1); similar to unnamed protein product [Vitis vinifera] (GB:CAO61724.1)
13360587	-1.52514	-2.29656	-2.80876	-2.63927	-2.74159	-2.57843	-	-
13360666				1.07828	1.0501		AT1G78476	-
13360701		-1.11483	-1.48923				AT1G78570	RHM1/ROL1 (RHAMNOSE BIOSYNTHESIS1); UDP-L-rhamnose synthase/ UDP-glucose 4,6-dehydratase/ catalytic
13360714					-1.3619		AT1G78600	zinc finger (B-box type) family protein
13360766		1.20121	1.33095	1.87794	1.21129		AT1G78680	ATGGH2 (GAMMA-GLUTAMYL HYDROLASE 2); gamma-glutamyl hydrolase
13360912			1.43111	1.53913			AT1G78970	LUP1 (LUPEOL SYNTHASE 1); lupeol synthase
13360960			-1.22331				AT1G79170	unknown protein
13361019			-1.24208				AT1G79270	ECT8 (evolutionarily conserved C-terminal region 8)
13361042	1.44516						AT1G79330	AMC6/ATMC5/ATMCP2B (TYPE-II METACASPASES); caspase/ cysteine-type endopeptidase
13361109					-1.09657		AT1G79490	EMB2217 (EMBRYO DEFECTIVE 2217)
13361130			1.09566	1.12561			AT1G79530	GAPCP-1
13361206		-1.24685	-2.20777	-2.1835			AT1G79770	similar to unknown protein [Arabidopsis thaliana] (TAIR:AT5G25840.1); similar to unnamed protein product [Vitis vinifera] (GB:CAO45837.1); contains InterPro domain Protein of unknown function DUF1677, plant (InterPro:IPR012876)
13361424				-1.04699	-1.01994		AT1G80150	-
13361474		-1.19085	-1.29081	-2.00957	-1.71196	-1.09471	AT1G80270	DNA-binding protein, putative
13361495				1.19151			AT1G80310	sulfate transmembrane transporter
13361537	2.11799	3.09228	3.84668	2.24089	2.01569	2.17122	AT1G80440	kelch repeat-containing F-box family protein
13361609	1.12731	1.2993	1.41264	1.15173			AT1G80650	-
13361667				-1.24402	-1.07977		AT1G80750	60S ribosomal protein L7 (RPL7A)
13361769	1.04966	1.12668	1.25989	1.04739			AT1G80960	F-box protein-related
13361823	-1.80099	-4.48015	-5.81606	-5.20591			AT1G01060	LHY (LATE ELONGATED HYPOCOTYL); DNA binding / transcription factor
13361869						1.5177	AT1G01120	KCS1 (3-KETOACYL-COA SYNTHASE 1); acyltransferase
13361873						1.88016	AT1G01130	similar to unknown protein [Arabidopsis thaliana] (TAIR:AT5G47170.1); contains domain CALCIUM/CALMODULIN-DEPENDENT PROTEIN KINASE-RELATED (PTHR22982); contains domain CBL-INTERACTING PROTEIN KINASE-RELATED (PTHR22982:SF45)
13361905						1.14898	AT1G01190	CYP78A8 (cytochrome P450, family 78, subfamily A, polypeptide 8); oxygen binding
13361957	-1.44109	-1.00085					AT1G01390	UDP-glucoronosyl/UDP-glucosyl transferase family protein
13361967	-1.19514	-1.29333	-1.74909	-1.49011		-1.14704	AT1G01420	UDP-glucoronosyl/UDP-glucosyl transferase family protein
13362057	1.1432		1.087	1.18276			AT1G01670	U-box domain-containing protein
13362067	1.23202	1.56682	1.59435	1.80457	1.22071		AT1G01680	-
13362254					1.50706	1.7809	AT1G02220	ANAC003 (Arabidopsis NAC domain containing protein 3); transcription factor
13362263			1.33648			-1.49226	AT1G02230	-
13362335	1.89175	2.23885	2.79219				AT1G02340	HFR1 (LONG HYPOCOTYL IN FAR-RED); DNA binding / transcription factor
13362363			2.06745	2.08294			AT1G02450	NIMIN-1/NIMIN1; protein binding
13362367	-3.2831	-3.86867	-3.49449	-2.9664	-3.16586	-3.78917	AT1G02460	glycoside hydrolase family 28 protein / polygalacturonase (pectinase) family protein
13362407					-1.58091		AT1G02610	-
13362466		-1.7789	-1.31687	-1.65879	-2.44118	-1.57936	AT1G02780	EMB2386 (EMBRYO DEFECTIVE 2386); structural constituent of ribosome
13362474			1.48359	2.13364	1.49871	1.50643	AT1G02800	ATCEL2 (Arabidopsis thaliana Cellulase 2); hydrolase, hydrolyzing O-glycosyl compounds
13362485	-1.28206	-2.10741	-3.3648	-3.40581	1.99818	2.26419	AT1G02820	late embryogenesis abundant 3 family protein / LEA3 family protein
13362493		-1.01258	-1.23143	-1.65754	-1.32297		AT1G02870	similar to unnamed protein product [Vitis vinifera] (GB:CAO39998.1); contains domain PD099709 (PD099709)
13362553			-1.10303	-1.48188	-1.16776	-1.47215	AT1G02930	-
13362573	1.01157						AT1G02960	similar to unknown protein [Arabidopsis thaliana] (TAIR:AT1G02965.1); similar to hypothetical protein [Vitis vinifera] (GB:CAN80011.1)
13362624					1.10584	1.65789	AT1G03020	glutaredoxin family protein
13362633					1.26733	1.2448	AT1G03055	similar to unknown protein [Arabidopsis thaliana] (TAIR:AT1G64680.1); similar to hypothetical protein LOC_Os11g37650 [Oryza sativa (japonica cultivar-group)] (GB:ABA94460.1)
13362663	1.15627			1.05149	1.12321		AT1G03080	kinase interacting family protein
13362671					-1.24687		AT1G03100	pentatricopeptide (PPR) repeat-containing protein
13362715		1.15057			1.20694	1.82521	AT1G03300	agenet domain-containing protein
13362734	1.35344		1.06608	1.37597	1.0926	1.0161	AT1G03410	2A6
13362764						1.32584	AT1G03457	RNA-binding protein, putative
13362778		1.3567	1.2658	1.31226		1.03206	AT1G03470	kinase interacting family protein
13362798				-1.19493			AT1G03510	pentatricopeptide (PPR) repeat-containing protein
13362809	-1.24165	-1.31249	-1.43427	-1.72647	-1.25682	-1.15331	AT1G03530	ATNAF1/NAF1
13362856					-1.42743	-1.25393	AT1G03650	-
13362927						-1.27133	AT1G03830	guanylate-binding family protein
13362949			1.08095				AT1G03850	glutaredoxin family protein
13362969	-1.10936	-1.45067	-1.90348	-1.98395		-1.14677	AT1G03940	-
13363238	-3.92807	-3.83825	-4.55372	-3.87964	-3.23491	-3.57815	AT1G04570	-
13363323				-1.05167			AT1G04730	AAA-type ATPase family protein
13363356	1.34638	1.24102	1.26342	1.74342	1.66661	1.86312	AT1G04770	male sterility MS5 family protein
13363390					-1.11971	-1.16293	AT1G04840	pentatricopeptide (PPR) repeat-containing protein
13363412			-1.0702	-1.40974			AT1G04870	protein arginine N-methyltransferase family protein
13363506		1.01414					AT1G04980	ATPDIL2-2 (PDI-LIKE 2-2); thiol-disulfide exchange intermediate
13363579		1.10027	1.15338	1.21349			AT1G05060	similar to hypothetical protein [Vitis vinifera] (GB:CAN75913.1)
13363625			-1.05696				AT1G05170	galactosyltransferase family protein
13363863						-1.11606	AT1G05570	CALS1 (CALLOSE SYNTHASE 1); transferase, transferring glycosyl groups
13364059	-1.19791	-1.30728	-1.23867				AT1G06000	UDP-glucoronosyl/UDP-glucosyl transferase family protein
13364205				-1.20989	-1.38426	-1.40106	AT1G06440	similar to RPD1 (ROOT PRIMORDIUM DEFECTIVE 1) [Arabidopsis thaliana] (TAIR:AT4G33495.1); similar to hypothetical protein [Vitis vinifera] (GB:CAN78615.1); contains InterPro domain Protein of unknown function DUF860, plant (InterPro:IPR008578)
13364234						1.22205	AT1G06540	similar to unknown protein [Arabidopsis thaliana] (TAIR:AT2G30930.1)
13364255					1.09127		AT1G06570	PDS1 (PHYTOENE DESATURATION 1)
13364320					-1.00608		AT1G06710	pentatricopeptide (PPR) repeat-containing protein
13364324			-1.11204	-1.61442	-1.35257		AT1G06720	similar to unknown protein [Arabidopsis thaliana] (TAIR:AT1G42440.1); similar to hypothetical protein OsJ_010296 [Oryza sativa (japonica cultivar-group)] (GB:EAZ26813.1); similar to hypothetical protein OsI_011117 [Oryza sativa (indica cultivar-group)] (GB:EAY89884.1); similar to hypothetical protein CHLREDRAFT_113591 [Chlamydomonas reinhardtii] (GB:XP_001698464.1); contains InterPro domain AARP2…
13364501	-1.14455		3.94904	4.19178			AT1G07050	CONSTANS-like protein-related
13364513						-1.08743	AT1G07090	similar to unknown protein [Arabidopsis thaliana] (TAIR:AT5G58500.1); similar to hypothetical protein [Vitis vinifera] (GB:CAN60458.1); contains InterPro domain Protein of unknown function DUF640 (InterPro:IPR006936)
13364551						1.87783	AT1G07135	-
13364614						-1.09269	AT1G07290	nucleotide-sugar transporter family protein
13364633	2.22587	1.97679	1.37999	1.63829	1.69788	1.82081	AT1G07350	transformer serine/arginine-rich ribonucleoprotein, putative
13364669		1.54593	1.74464	2.19548	1.64014	1.31276	AT1G07440	tropinone reductase, putative / tropine dehydrogenase, putative
13364686						-1.05962	AT1G07473	-
13364703		-1.4926	-1.96037	-1.77988			AT1G07500	unknown protein
13364740	-1.04355	-1.43724	-1.40763	-1.53003			AT1G07570	APK1A (Arabidopsis protein kinase 1A); kinase
13364767	-1.86011	-2.52357	-2.3554	-1.64595			AT1G07620	-
13364773				1.29052			AT1G07640	OBP2 (OBF BINDING PROTEIN 2); DNA binding / transcription factor
13364864			-1.15201	-1.57035	-1.46343		AT1G07770	RPS15A (RIBOSOMAL PROTEIN S15A); structural constituent of ribosome
13364878						-1.04291	AT1G07820	-
13364884						1.03803	AT1G07870	protein kinase family protein
13365014	-1.10984			-1.41801	-1.82927	-1.55244	AT1G08070	pentatricopeptide (PPR) repeat-containing protein
13365089	-1.06268						AT1G08165	-
13365132				1.06467	1.3923	1.09751	AT1G08230	amino acid transporter family protein
13365248				-1.14102			AT1G08580	similar to Pm52 [Prunus mume] (GB:BAE48663.1)
13365258				-1.18978			AT1G08610	pentatricopeptide (PPR) repeat-containing protein
13365352		-1.3034	-1.3183	-1.53283	-1.39236	-1.16425	AT1G08830	CSD1 (COPPER/ZINC SUPEROXIDE DISMUTASE 1); copper, zinc superoxide dismutase
13365439	1.93	1.63486		1.80772	1.48427		AT1G09080	BIP3; ATP binding
13365476	1.40276	1.51718	1.42973	1.5827	1.27693	1.19166	AT1G09140	ATSRP30.1 (ARABIDOPSIS THALIANA SERINE/ARGININE PROTEIN 30.1); RNA binding
13365530					-1.04387	-1.09365	AT1G09190	pentatricopeptide (PPR) repeat-containing protein
13365610						-1.03526	AT1G09320	agenet domain-containing protein
13365642			1.12605	1.19431			AT1G09415	NIMIN-3 (NIM1-INTERACTING 3)
13365646	1.0699		1.2084	1.08814			AT1G09420	G6PD4 (GLUCOSE-6-PHOSPHATE DEHYDROGENASE 4); glucose-6-phosphate dehydrogenase
13365725					-1.1073	-1.01626	AT1G09630	ATRAB11C (ARABIDOPSIS RAB GTPASE HOMOLOG A2A); GTP binding
13365741					-1.35492	-1.24539	AT1G09680	pentatricopeptide (PPR) repeat-containing protein
13365786			-1.07772	-1.10252			AT1G09780	2,3-biphosphoglycerate-independent phosphoglycerate mutase, putative / phosphoglyceromutase, putative
13365920	1.76474				2.06681	1.96521	AT1G09932	-
13365949						2.67066	AT1G09950	transcription factor-related
13365969	1.3595			1.01237	1.32989	1.44081	AT1G09995	-
13365982					-1.26386		AT1G10040	-
13366036		1.29151	1.32503				AT1G10140	similar to unknown protein [Arabidopsis thaliana] (TAIR:AT1G58420.1); contains InterPro domain Uncharacterised conserved protein UCP031279 (InterPro:IPR016972)
13366039	-2.14454	-3.50552	-3.86736	-4.16042	-1.60804	-1.55284	AT1G10155	-
13366107			1.11806	1.47884	1.2006		AT1G10340	ankyrin repeat family protein
13366119		1.0601	1.38732	1.5054	1.71053	1.55893	AT1G10360	ATGSTU18 (GLUTATHIONE S-TRANSFERASE 29); glutathione transferase
13366124			-1.46212	-1.73345			AT1G10370	ATGSTU17/ERD9/GST30/GST30B (EARLY-RESPONSIVE TO DEHYDRATION 9); glutathione transferase
13366147	-1.39215	-1.28925	-1.45885	-1.32884	-1.34024	-1.47217	AT1G10410	similar to CW14 [Arabidopsis thaliana] (TAIR:AT1G59650.1); similar to expressed protein [Oryza sativa (japonica cultivar-group)] (GB:ABF98316.1); contains InterPro domain Protein of unknown function DUF1336 (InterPro:IPR009769)
13366159		-1.42509	-1.14223	-1.07018	-1.18471	-1.40722	AT1G10417	-
13366223				-4.01719			AT1G10550	XTH33 (xyloglucan:xyloglucosyl transferase 33); hydrolase, acting on glycosyl bonds
13366267	-1.02593			1.25156			AT1G10640	polygalacturonase, putative / pectinase, putative
13366330						-1.33684	AT1G10760	SEX1 (STARCH EXCESS 1)
13366447					1.04213	1.13897	AT1G10900	phosphatidylinositol-4-phosphate 5-kinase family protein
13366467		-1.0296	-1.19944	-1.32146	-1.1197	-1.05803	AT1G10930	-
13366547	1.31049	1.95563	1.7498				AT1G11070	hydroxyproline-rich glycoprotein family protein
13366573	1.13865						AT1G11100	SNF2 domain-containing protein / helicase domain-containing protein / zinc finger protein-related
13366597		-1.0656	-1.27248				AT1G11190	BFN1 (BIFUNCTIONAL NUCLEASE I); nucleic acid binding
13366609	-3.40544	-2.93436	-1.46757	-1.88287	-2.44725	-2.86724	AT1G11210	similar to unknown protein [Arabidopsis thaliana] (TAIR:AT1G11220.1); similar to cotton fiber expressed protein 1 [Gossypium hirsutum] (GB:AAC33276.1); contains InterPro domain Protein of unknown function DUF761, plant (InterPro:IPR008480)
13366630		1.678	1.98891	1.88808	1.30143	1.38332	AT1G11270	F-box family protein
13366636		-1.08214	-1.08447	-1.16964			AT1G11280	S-locus protein kinase, putative
13366741					-1.21727		AT1G11545	xyloglucan:xyloglucosyl transferase, putative / xyloglucan endotransglycosylase, putative / endo-xyloglucan transferase, putative
13366770						1.10802	AT1G11670	MATE efflux family protein
13366955		1.27468	1.99904	1.53074	1.52269	2.16813	AT1G12070	Rho GDP-dissociation inhibitor family protein
13366961					-1.35713	-1.09018	AT1G12090	ELP (EXTENSIN-LIKE PROTEIN); lipid binding
13367007	-1.28263	-1.96645	-1.77135	-1.89648			AT1G12370	PHR1 (PHOTOLYASE 1)
13367025	-1.48759	-1.66605	-1.51991	-1.34243			AT1G12420	-
13367147	-1.00473						AT1G12710	ATPP2-A12 (PHLOEM PROTEIN 2-A12); carbohydrate binding
13367164		1.15449	1.35075				AT1G12780	UGE1 (UDP-D-GLUCOSE/UDP-D-GALACTOSE 4-EPIMERASE 1); UDP-glucose 4-epimerase/ protein dimerization
13367276						-1.07043	AT1G13000	similar to unknown protein [Arabidopsis thaliana] (TAIR:AT3G26440.2); similar to unknown protein [Arabidopsis thaliana] (TAIR:AT3G26440.1); similar to unnamed protein product [Vitis vinifera] (GB:CAO14680.1); contains InterPro domain Protein of unknown function DUF707 (InterPro:IPR007877)
13367299				-1.16692	-1.23047		AT1G13030	sphere organelles protein-related
13367338	1.08215	1.10938					AT1G13150	CYP86C4 (cytochrome P450, family 86, subfamily C, polypeptide 4); oxygen binding
13367367						-1.03451	AT1G13210	ACA.L (AUTOINHIBITED CA2+/ATPASE II); ATPase, coupled to transmembrane movement of ions, phosphorylative mechanism / calmodulin binding
13367592	2.45545	3.26408	3.07444	2.51044	3.61958	3.42794	AT1G13650	similar to 18S pre-ribosomal assembly protein gar2-related [Arabidopsis thaliana] (TAIR:AT2G03810.4); similar to 18S pre-ribosomal assembly protein gar2-related [Arabidopsis thaliana] (TAIR:AT2G03810.2); similar to 18S pre-ribosomal assembly protein gar2-related [Arabidopsis thaliana] (TAIR:AT2G03810.3); similar to hypothetical protein Tc00.1047053503999.40 [Trypanosoma cruzi strain CL Brener] (G…
13367633					-1.21363		AT1G13800	pentatricopeptide (PPR) repeat-containing protein
13367699				-1.03283			AT1G14060	similar to unknown protein [Arabidopsis thaliana] (TAIR:AT5G02210.1); similar to unnamed protein product [Vitis vinifera] (GB:CAO61574.1); similar to hypothetical protein [Vitis vinifera] (GB:CAN80057.1); contains InterPro domain GCK (InterPro:IPR012891)
13367729					-1.60994	-1.76338	AT1G14170	-
13367739	2.8614	2.24755	1.77684	1.50245	1.62308	1.80942	AT1G14200	zinc finger (C3HC4-type RING finger) family protein
13367777				-1.15295	-1.11278		AT1G14300	binding
13367960					-1.06164		AT1G14620	DECOY (endoxyloglucan transferase A2)
13368077						-1.07393	AT1G14820	SEC14 cytosolic factor family protein / phosphoglyceride transfer family protein
13368145						-1.03526	AT1G14880	-
13368152	1.1752	1.20468	1.12855	1.46792			AT1G14900	HMGA (HIGH MOBILITY GROUP A); DNA binding
13368221	1.05425						AT1G15020	ATQSOX1/QSO2 (QUIESCIN-SULFHYDRYL OXIDASE 1); thiol-disulfide exchange intermediate
13368262		-1.58523	-1.43681				AT1G15100	RHA2A (RING-H2 finger A2A); protein binding / zinc ion binding
13368287		1.27683	1.0459	1.12817	1.20471		AT1G15165	-
13368295	2.07476	2.5444	2.73767	2.31666	1.65871	1.47794	-	-
13368407	1.24062		1.17672	1.34735	1.03323	1.04009	AT1G15400	similar to unknown protein [Arabidopsis thaliana] (TAIR:AT1G80180.1); similar to hypothetical protein MtrDRAFT_AC148340g12v2 [Medicago truncatula] (GB:ABD28396.1)
13368413					1.07303		-	-
13368420	-1.07203	-1.1048	-1.31618	-1.51173	-1.15244		AT1G15420	similar to unnamed protein product [Vitis vinifera] (GB:CAO46050.1); contains InterPro domain Protein of unknown function NUC189, C-terminal (InterPro:IPR012979)
13368428	-1.01045	-1.35739	-1.48755	-1.97188	-1.76906	-1.50648	AT1G15440	transducin family protein / WD-40 repeat family protein
13368493						1.03504	AT1G15550	GA4 (GA REQUIRING 4); gibberellin 3-beta-dioxygenase
13368498	1.3558	1.99874	1.69945				AT1G15580	IAA5 (indoleacetic acid-induced protein 5); transcription factor
13368572	1.11587	1.09529	1.32016	1.1936			AT1G15790	similar to protein binding / transcription cofactor [Arabidopsis thaliana] (TAIR:AT1G15780.1); similar to Os08g0564800 [Oryza sativa (japonica cultivar-group)] (GB:NP_001062533.1); similar to hypothetical protein OsJ_027171 [Oryza sativa (japonica cultivar-group)] (GB:EAZ43688.1); similar to CTV.22 [Poncirus trifoliata] (GB:AAN62354.1)
13368596	1.16276	1.20199	1.03909		1.01327		AT1G15825	-
13368704			-1.09492	-1.24209	-1.18242	-1.07742	AT1G16280	DEAD/DEAH box helicase, putative
13368778	-1.62415	-2.52727	-2.61947	-2.24641			AT1G16420	ATMC8 (METACASPASE 8); caspase
13368800				-1.01112	-1.2401		AT1G16480	pseudogene of pentatricopeptide (PPR) repeat-containing protein
13368810			-1.24627	-1.05013		-1.17495	AT1G16510	auxin-responsive family protein
13368814		-1.5221	-1.11454				AT1G16515	-
13368862		-1.21728	-1.53611	-1.96739	-1.8667	-1.2776	-	-
13368864					1.49794	1.32067	AT1G16730	similar to unknown [Picea sitchensis] (GB:ABK21208.1)
13368882		1.14239	1.13681	1.04535			AT1G16780	vacuolar-type H+-translocating inorganic pyrophosphatase, putative
13368920			1.07909				AT1G16820	vacuolar ATP synthase catalytic subunit-related / V-ATPase-related / vacuolar proton pump-related
13368936	-1.28133	-1.95641	-2.13664	-2.34535	-3.39263	-3.75092	AT1G16850	unknown protein
13368947					-1.1586		AT1G16870	mitochondrial 28S ribosomal protein S29-related
13368965					-1.04289		AT1G16900	sugar binding / transferase, transferring glycosyl groups
13369027				1.12581			AT1G17090	unknown protein
13369126					2.03411	1.8575	AT1G17380	JAZ5/TIFY11A (JASMONATE-ZIM-DOMAIN PROTEIN 5)
13369248			1.02396				AT1G17640	RNA recognition motif (RRM)-containing protein
13369270	-2.65033				-4.14278	-4.23022	AT1G17665	similar to CA-responsive protein [Brassica oleracea] (GB:ABB83615.1)
13369366	1.42498	1.25405	1.26253	1.26608	1.3294	1.08156	AT1G17820	-
13369376	1.42654						AT1G17830	similar to unknown protein [Arabidopsis thaliana] (TAIR:AT1G73210.1); similar to unnamed protein product [Vitis vinifera] (GB:CAO45300.1); contains InterPro domain Protein of unknown function DUF789 (InterPro:IPR008507)
13369385		1.04792	1.16298	1.02224			AT1G17850	similar to rhodanese-like domain-containing protein [Arabidopsis thaliana] (TAIR:AT2G40760.1); similar to unnamed protein product [Vitis vinifera] (GB:CAO48450.1); contains InterPro domain Rhodanese-like (InterPro:IPR001763)
13369398	1.29631	1.00003			1.53079	1.93509	AT1G17870	EGY3
13369489						1.29788	AT1G17990	-
13369616		1.35083	1.32809	1.44867			AT1G18265	-
13369668	1.59885	1.36631					AT1G18330	EPR1 (EARLY-PHYTOCHROME-RESPONSIVE1); DNA binding / transcription factor
13369699				-1.05911			AT1G18360	hydrolase, alpha/beta fold family protein
13369724			-1.2502	-1.40218	-1.50692		AT1G18390	protein kinase family protein
13369773				-1.02235	-1.01153		AT1G18540	60S ribosomal protein L6 (RPL6A)
13369825						1.03623	-	-
13369839				-1.2042			AT1G18800	NRP2 (NAP1-RELATED PROTEIN 2); DNA binding / chromatin binding / histone binding
13369849		-1.26076					AT1G18810	phytochrome kinase substrate-related
13369865	-1.549	-1.5082	-1.86342	-2.05311	-1.78931	-1.12163	AT1G18850	similar to hypothetical protein [Vitis vinifera] (GB:CAN63140.1); similar to unnamed protein product [Vitis vinifera] (GB:CAO62515.1)
13369869	-2.2372	-2.7217	-2.52955	-2.6084	-1.88673	-2.26065	AT1G18871	-
13369913	-1.0413						AT1G19050	ARR7 (RESPONSE REGULATOR 7); transcription regulator/ two-component response regulator
13369973		1.16557	1.24282	1.02	1.07151		AT1G19250	FMO1 (FLAVIN-DEPENDENT MONOOXYGENASE 1); monooxygenase
13369983	1.5458		1.08886	1.41848			AT1G19300	GATL1/GLZ1/PARVUS (GALACTURONOSYLTRANSFERASE-LIKE 1); polygalacturonate 4-alpha-galacturonosyltransferase/ transferase, transferring glycosyl groups / transferase, transferring hexosyl groups
13369987	1.32073	1.43111	2.0077	1.29535			AT1G19310	zinc finger (C3HC4-type RING finger) family protein
13370006					-1.97741	-1.76548	AT1G19370	similar to unknown protein [Arabidopsis thaliana] (TAIR:AT1G75140.1); similar to unnamed protein product [Vitis vinifera] (GB:CAO61180.1); contains InterPro domain WD40 repeat-like (InterPro:IPR011046)
13370041				-1.05747			AT1G19450	integral membrane protein, putative / sugar transporter family protein
13370056	-1.57956	-1.87036	-2.28324	-2.36475			AT1G19490	-
13370081		1.28386	1.40153		1.36335		AT1G19610	LCR78/PDF1.4 (Low-molecular-weight cysteine-rich 78)
13370096		-1.32093	-1.4363	-1.0111	1.00317	1.17629	AT1G19640	JMT (JASMONIC ACID CARBOXYL METHYLTRANSFERASE); jasmonate O-methyltransferase
13370103				1.25614	2.28615	2.0143	AT1G19650	SEC14 cytosolic factor, putative / phosphoglyceride transfer protein, putative
13370118		1.25657	1.77196	1.86477	1.69281	1.43739	AT1G19660	-
13370131				1.04627	1.07828		AT1G19670	ATCLH1 (CORONATINE-INDUCED PROTEIN 1)
13370145					1.23808		AT1G19700	BEL10/BLH10A (BEL1-LIKE HOMEODOMAIN 10); DNA binding / transcription factor
13370270					-1.62429	-1.61489	AT1G20010	TUB5 (tubulin beta-5 chain)
13370343			1.28313				AT1G20190	ATEXPA11 (ARABIDOPSIS THALIANA EXPANSIN A11)
13370444	-1.66478	-1.75619	-1.50031	-1.5591	-1.29333	-1.24532	AT1G20440	COR47 (cold regulated 47)
13370566		-1.12752					AT1G20720	helicase-related
13370636						-1.28012	AT1G20840	TMT1 (TONOPLAST MONOSACCHARIDE TRANSPORTER1); carbohydrate transmembrane transporter/ nucleoside transmembrane transporter/ sugar:hydrogen ion symporter
13370766	-1.04652				-1.4677	-1.01528	AT1G21130	O-methyltransferase, putative
13370802						-1.69221	AT1G21310	ATEXT3 (EXTENSIN 3); structural constituent of cell wall
13370818			1.10632	1.19583	1.00622		AT1G21350	antioxidant/ electron carrier/ oxidoreductase
13370858		-1.15093	-1.84731				AT1G21460	nodulin MtN3 family protein
13370867						1.04995	AT1G21470	-
13370907	-1.91885	-2.14749	-1.67764	-2.34268	-2.17027	-2.02691	AT1G21540	AMP-binding protein, putative
13370912	1.69829	1.43761	1.37146	2.13416	1.8601	2.32252	AT1G21550	calcium-binding protein, putative
13371016			1.26985				AT1G21830	similar to unnamed protein product [Vitis vinifera] (GB:CAO61865.1)
13371250		1.70446	2.08272	2.36027			AT1G22370	ATUGT85A5 (UDP-GLUCOSYL TRANSFERASE 85A5); transferase, transferring glycosyl groups
13371255		1.09135	1.42579	2.18702			AT1G22380	ATUGT85A3 (UDP-GLUCOSYL TRANSFERASE 85A3); glucuronosyltransferase/ transcription factor/ transferase, transferring glycosyl groups
13371333	-1.42313			-2.48907	-2.68931	-1.81489	AT1G22570	proton-dependent oligopeptide transport (POT) family protein
13371362		-1.11294	-1.17682				AT1G22650	beta-fructofuranosidase, putative / invertase, putative / saccharase, putative / beta-fructosidase, putative
13371451				1.02241			AT1G22985	AP2 domain-containing transcription factor, putative
13371455	1.76401	2.32452	2.43402	2.50262	2.52902	2.66325	AT1G23020	ATFRO3/FRO3 (FERRIC REDUCTION OXIDASE 3); ferric-chelate reductase
13371466	1.47276	2.49911	2.87741		2.00614	2.06306	AT1G23050	hydroxyproline-rich glycoprotein family protein
13371468		1.43895	1.75988	1.43888			AT1G23060	similar to unknown protein [Arabidopsis thaliana] (TAIR:AT1G70950.1); similar to unnamed protein product [Vitis vinifera] (GB:CAO42267.1)
13371525			-1.04958				AT1G23140	C2 domain-containing protein
13371531	1.78983	2.16934	1.50721	2.31193	2.75991	2.9569	AT1G23205	invertase/pectin methylesterase inhibitor family protein
13371655	2.12605	2.59155	2.96745	1.70026			AT1G23390	kelch repeat-containing F-box family protein
13371734					1.24859		AT1G23610	similar to unknown protein [Arabidopsis thaliana] (TAIR:AT1G23630.1); contains InterPro domain Protein of unknown function DUF220 (InterPro:IPR003863)
13371805				-1.07698	-1.27702	-1.36884	AT1G23800	ALDH2B7 (Aldehyde dehydrogenase 2B7); 3-chloroallyl aldehyde dehydrogenase/ aldehyde dehydrogenase (NAD)
13371826	1.05748		1.11924	1.5125	1.91332	1.54487	AT1G23850	similar to unknown protein [Arabidopsis thaliana] (TAIR:AT1G23840.1); similar to hypothetical protein [Vitis vinifera] (GB:CAN74577.1)
13371830	1.11245	1.1501	1.12475	1.05181		1.04137	AT1G23860	SRZ-21
13371949					2.316	2.56366	AT1G24140	matrixin family protein
13372241	1.14842	1.73986	2.36143	1.76162			AT1G25230	purple acid phosphatase family protein
13372259			-1.13308	-1.29755	-1.01265		AT1G25260	acidic ribosomal protein P0-related
13372287				-1.83038			AT1G25350	OVA9 (OVULE ABORTION 9); glutamine-tRNA ligase
13372331		1.10849	1.14127	1.04874			AT1G25440	-
13372639		1.08618	1.29788	1.28474			AT1G26440	ATUPS5 (ARABIDOPSIS THALIANA UREIDE PERMEASE 5)
13372682		-1.00589					AT1G26540	agenet domain-containing protein
13372731					-1.00309		AT1G26740	structural constituent of ribosome
13372741	-3.47417	-5.40095	-5.97512	-5.46244			AT1G26790	Dof-type zinc finger domain-containing protein
13372745	1.84387	1.85156	1.52161	1.19487			AT1G26800	zinc finger (C3HC4-type RING finger) family protein
13372785			-2.5073	-1.82353			AT1G26880	60S ribosomal protein L34 (RPL34A)
13372855		-1.09798	-1.22663				AT1G27200	similar to unknown protein [Arabidopsis thaliana] (TAIR:AT5G40720.1); similar to unknown [Populus trichocarpa] (GB:ABK95005.1); contains InterPro domain Protein of unknown function DUF23 (InterPro:IPR008166)
13372859	1.11635	1.21557	1.32845	1.05836			AT1G27210	binding
13372940	-1.06533	-1.25096	-1.36922	-1.75001	-1.51156	-1.11792	AT1G27470	-
13373018			-1.085				AT1G27720	TAF4b (TBP-ASSOCIATED FACTOR 4b); transcription initiation factor
13373034		-1.02795	-1.01232		1.27013	2.03089	AT1G27730	STZ (SALT TOLERANCE ZINC FINGER); nucleic acid binding / transcription factor/ zinc ion binding
13373038					1.27362	1.79026	AT1G27770	ACA1 (autoinhibited Ca2+ -ATPase 1); calcium-transporting ATPase/ calmodulin binding
13373070						-1.1068	AT1G27890	-
13373152			1.20692	1.00112	-1.65442	-1.59955	AT1G28050	zinc finger (B-box type) family protein
13373216	-1.30579	-1.26483			-1.18592	-2.10752	AT1G28230	PUP1 (PURINE PERMEASE 1); purine transmembrane transporter
13373233				1.07844			AT1G28260	binding
13373290	1.78845	3.15669	3.82841	3.20355			AT1G28330	DRM1 (DORMANCY-ASSOCIATED PROTEIN 1)
13373301					1.70421	2.42992	AT1G28370	ATERF11/ERF11 (ERF domain protein 11); DNA binding / transcription factor/ transcription repressor
13373342	2.59196		2.55174	2.68945	2.77169	2.35681	AT1G28480	GRX480; thiol-disulfide exchange intermediate
13373358				1.00153	1.2309	1.24538	AT1G28560	SRD2 (SHOOT REDIFFERENTIATION DEFECTIVE 2); DNA binding
13373448			1.39723	1.99486		2.07946	AT1G28660	-
13373454		1.40712	1.49995	1.73559	1.56489	1.74709	AT1G28670	-
13373466					-1.04898		AT1G28690	pentatricopeptide (PPR) repeat-containing protein
13373523				-1.11765	-1.05921		AT1G29030	-
13373549	1.36176	1.30685	1.32479				-	-
13373575	1.19745	1.0802	1.31082	1.34643			AT1G29195	similar to unknown protein [Arabidopsis thaliana] (TAIR:AT2G30230.1); similar to unnamed protein product [Vitis vinifera] (GB:CAO48054.1)
13373592				1.57128			AT1G29240	similar to unknown protein [Arabidopsis thaliana] (TAIR:AT2G34170.1); similar to unnamed protein product [Vitis vinifera] (GB:CAO48048.1); contains InterPro domain Protein of unknown function DUF688 (InterPro:IPR007789)
13373610				-1.07906			AT1G29330	ERD2 (ER lumen protein retaining receptor 2); receptor
13373632	1.00481	1.16849	1.49559	1.44312			AT1G29355	-
13373661		-1.08103		-1.05241	-2.64942	-3.4443	AT1G29395	COR414-TM1 (cold regulated 414 thylakoid membrane 1)
13373670				1.17798			AT1G29400	AML5 (ARABIDOPSIS MEI2-LIKE PROTEIN 5); RNA binding
13373698		1.07967					AT1G29430	-
13373702		1.66013	1.57853				AT1G29440	auxin-responsive family protein
13373706		1.06258	1.09792				AT1G29450	auxin-responsive protein, putative
13373710		1.99398	2.02418				AT1G29460	auxin-responsive protein, putative
13373733			-1.39997				AT1G29640	-
13373742					1.06847	1.6056	AT1G29690	CAD1 (CONSTITUTIVELY ACTIVATED CELL DEATH 1)
13373761		-1.01131	-1.46899	-1.49369			AT1G29720	protein kinase family protein
13373906	-1.06346	-1.54025	-2.03889	-4.04879	-1.47954	-1.41995	AT1G29920	-
13374023		-1.18929	-1.31308	-1.79831	-1.2538		AT1G30240	binding
13374121	1.30278	1.26784	1.31846	1.73565	1.78402	1.53661	AT1G30500	CCAAT-binding transcription factor (CBF-B/NF-YA) family protein
13374272				-1.12236	-1.06381		AT1G30820	CTP synthase, putative / UTP--ammonia ligase, putative
13374315		-1.35273	-1.42622	-1.99904	-2.03565	-1.41896	AT1G30960	GTP-binding protein (ERG)
13374339					-1.02432		AT1G31010	OSB4 (ORGANELLAR SINGLE-STRANDED DNA BINDING PROTEIN 4); single-stranded DNA binding
13374392				-1.15389			AT1G31180	-
13374435						1.03342	AT1G31310	hydroxyproline-rich glycoprotein family protein
13374489					-1.03891	-1.07231	AT1G31430	pentatricopeptide (PPR) repeat-containing protein
13374544		-1.0895					AT1G31540	disease resistance protein (TIR-NBS-LRR class), putative
13374588				-1.33145			AT1G31660	similar to unknown [Populus trichocarpa] (GB:ABK93690.1); contains InterPro domain Bystin (InterPro:IPR007955)
13374672				1.22164	1.28984	1.91654	AT1G31820	amino acid permease family protein
13374751					1.2643	1.31089	AT1G32100	pinoresinol-lariciresinol reductase, putative
13374780		-1.25349	-1.14384	-1.35186	-1.2498	-1.19273	AT1G32190	similar to unknown protein [Arabidopsis thaliana] (TAIR:AT2G24320.1); similar to unnamed protein product [Vitis vinifera] (GB:CAO63335.1); contains InterPro domain Alpha/beta hydrolase fold-1 (InterPro:IPR000073)
13374823	-1.6628		1.39699				AT1G32290	unknown protein
13374940	1.27701		1.18017	1.52167	1.82123	1.37877	AT1G32640	ATMYC2 (JASMONATE INSENSITIVE 1); DNA binding / transcription factor
13374980					1.29876	1.44054	AT1G32780	alcohol dehydrogenase, putative
13375015		-2.10347	-3.22552	-3.78467			AT1G32900	starch synthase, putative
13375091					1.28533	1.25744	AT1G33102	-
13375184			1.01648	1.12843	1.29082	1.04679	AT1G33430	galactosyltransferase family protein
13375240	1.19344	1.95122	1.83226	1.92618	1.18033		-	-
13375247					1.15068	1.26655	AT1G33700	catalytic
13375267			-1.15237				AT1G33720	-
13375272		1.00539	1.06742	1.14297			AT1G33780	similar to unknown protein [Arabidopsis thaliana] (TAIR:AT3G29240.2); similar to unknown protein [Arabidopsis thaliana] (TAIR:AT3G29240.1); similar to hypothetical protein [Vitis vinifera] (GB:CAN64828.1); contains InterPro domain Protein of unknown function DUF179 (InterPro:IPR003774)
13375332					-1.30637	-1.55462	AT1G33970	avirulence-responsive protein, putative / avirulence induced gene protein, putative / AIG protein, putative
13375359				-1.02223	-1.04669		AT1G34030	40S ribosomal protein S18 (RPS18B)
13375369					1.23735	1.8798	AT1G34060	-
13375452	1.15386	1.17505	1.64008	1.81903	1.60202	1.41113	AT1G34315	-
13375462					-1.31113	-1.2666	AT1G34380	5'-3' exonuclease family protein
13375517			1.05148	1.15648			AT1G34640	similar to Os07g0622900 [Oryza sativa (japonica cultivar-group)] (GB:NP_001060318.1)
13375531				-1.3328	-1.42573	-1.24691	AT1G34760	GRF11 (General regulatory factor 11); amino acid binding / protein phosphorylated amino acid binding
13375596	1.92785	2.35826	2.73582	2.83548	2.59766	2.6645	AT1G35180	-
13375603					2.43321	2.91053	AT1G35210	similar to unknown protein [Arabidopsis thaliana] (TAIR:AT1G22470.1); similar to hypothetical protein [Vitis vinifera] (GB:CAN82663.1)
13375634	-1.31352	-1.42314	-2.44198	-1.39001			AT1G35290	thioesterase family protein
13375642				-1.29501	-1.43337		AT1G35310	MLP168 (MLP-LIKE PROTEIN 168)
13375647	1.21551	1.12569	1.11556			1.06099	AT1G35320	similar to unknown protein [Arabidopsis thaliana] (TAIR:AT4G09260.1)
13375655			-1.20224	-1.50018			AT1G35350	similar to SHB1 (SHORT HYPOCOTYL UNDER BLUE1) [Arabidopsis thaliana] (TAIR:AT4G25350.1); similar to EXS family protein / ERD1/XPR1/SYG1 family protein [Arabidopsis thaliana] (TAIR:AT1G26730.1); similar to ATP binding / ATPase, coupled to transmembrane movement of substances [Arabidopsis thaliana] (TAIR:AT1G14040.1); similar to unnamed protein product [Vitis vinifera] (GB:CAO68453.1); similar to u…
13375669	1.58333	1.12936	1.18115		1.32238	1.15563	AT1G35430	similar to unknown [Populus trichocarpa] (GB:ABK93332.1)
13375781					1.28847		AT1G35910	trehalose-6-phosphate phosphatase, putative
13375862		-1.35342	-1.30228	-1.53115			AT1G36622	-
13375985		-1.29991	-1.72646	-2.58845	-1.98899	-1.4855	AT1G41880	-
13375997				-1.04011			AT1G42440	similar to unknown protein [Arabidopsis thaliana] (TAIR:AT1G06720.1); similar to hypothetical protein OsJ_032357 [Oryza sativa (japonica cultivar-group)] (GB:EAZ18148.1); similar to unnamed protein product [Vitis vinifera] (GB:CAO66232.1); similar to hypothetical protein OsI_034649 [Oryza sativa (indica cultivar-group)] (GB:EAY80690.1); contains InterPro domain AARP2CN; (InterPro:IPR012948); cont…
13376019					1.01112	1.54573	AT1G42560	ATMLO9/MLO9 (MILDEW RESISTANCE LOCUS O 9); calmodulin binding
13376108					-1.02489	-1.26964	AT1G43620	UDP-glucose:sterol glucosyltransferase, putative
13376141			-1.09607				AT1G43650	integral membrane family protein / nodulin MtN21-related
13376178		-1.58529	-1.59186				AT1G43810	unknown protein
13376182				-1.03841			AT1G43860	transcription factor
13376257				1.59039	1.57458		AT1G44130	nucellin protein, putative
13376292	2.26167	1.97334	2.44717	1.66195	1.77312		AT1G44350	ILL6 (IAA-leucine resistant (ILR)-like gene 6); metallopeptidase
13376356				-1.64927			AT1G44800	nodulin MtN21 family protein
13376458					-1.02724	-1.11106	AT1G45231	-
13376472			1.02147	1.23342			AT1G45229	-
13376479		1.19903	1.29695	1.08229	1.10077		AT1G45248	-
13376488					1.22536	1.01464	AT1G45249	-
13376507				-1.86725	-1.67336		AT1G45332	-
13376525					1.02597	1.08671	AT1G45545	similar to unknown protein [Arabidopsis thaliana] (TAIR:AT5G42880.1); similar to unnamed protein product [Vitis vinifera] (GB:CAO61337.1); contains InterPro domain Protein of unknown function DUF827, plant (InterPro:IPR008545)
13376546	-2.62779	-3.07007	-3.26434	-3.57127	-1.9858	-2.77519	AT1G46768	RAP2.1 (related to AP2 1); DNA binding / transcription factor
13376637					2.37718	2.14821	AT1G47510	-
13376674	-1.03023	-1.33369	-1.13518	-1.37376	-1.43509	-1.40056	AT1G47670	amino acid transporter family protein
13376854					1.16352		AT1G48145	-
13376891					1.06217	1.02508	AT1G48260	CIPK17 (SNF1-RELATED PROTEIN KINASE 3.21); kinase
13376942			1.00062	1.29503	1.67376	1.67987	AT1G48320	thioesterase family protein
13377001	1.08046	1.31229	1.43302	1.67559	1.39764	1.1119	AT1G48430	dihydroxyacetone kinase family protein
13377073			-1.07751	-1.8291	-1.85275	-1.27338	AT1G48570	zinc finger (Ran-binding) family protein
13377083					-1.01014		AT1G48580	similar to unnamed protein product [Vitis vinifera] (GB:CAO67053.1)
13377111			-1.01113	-1.47099	-1.14057		AT1G48630	guanine nucleotide-binding family protein / activated protein kinase C receptor, putative / RACK, putative
13377342	3.15592	3.38649	3.37237	2.47515			AT1G49130	-
13377353			-1.10385				AT1G49160	WNK7 (Arabidopsis WNK kinase 7); kinase
13377408	-1.7206	-2.44916	-2.72547	-2.31323			AT1G49405	-
13377429	1.00046	1.56464	1.76623	1.60201			AT1G49490	leucine-rich repeat family protein / extensin family protein
13377435				-1.393	-1.28688	-1.08453	AT1G49540	nucleotide binding
13377497					1.07027	1.30212	AT1G49660	ATCXE5 (ARABIDOPSIS THALIANA CARBOXYESTERASE 5); carboxylesterase
13377566						1.21238	AT1G49780	U-box domain-containing protein
13377832				1.05929			AT1G50270	pentatricopeptide (PPR) repeat-containing protein
13377955					1.08855	1.56525	AT1G50590	pirin, putative
13378014					1.82142	2.44888	AT1G50750	similar to unknown protein [Arabidopsis thaliana] (TAIR:AT1G50790.1); similar to unnamed protein product [Vitis vinifera] (GB:CAO38989.1); contains InterPro domain Protein of unknown function DUF1723 (InterPro:IPR013541)
13378047				-1.11438	-1.10852		AT1G50910	similar to unnamed protein product [Vitis vinifera] (GB:CAO68056.1)
13378097	1.20902	1.47251	1.30458	2.43468	2.33658	2.06985	AT1G51140	basic helix-loop-helix (bHLH) family protein
13378165	1.00971	1.1518	1.2228		1.03017		AT1G51400	photosystem II 5 kD protein
13378261	1.25638			1.28724	1.70153	1.35695	AT1G51680	4CL1 (4-COUMARATE:COA LIGASE 1); 4-coumarate-CoA ligase
13378450					-2.12359	-1.67135	AT1G51940	protein kinase family protein / peptidoglycan-binding LysM domain-containing protein
13378483				1.06091	1.15486		AT1G52000	jacalin lectin family protein
13378490				1.68008			AT1G52030	-
13378498				1.05563			AT1G52040	-
13378592				-1.85603	-2.69929	-2.99536	AT1G52200	similar to unknown protein [Arabidopsis thaliana] (TAIR:AT3G18470.1); similar to unnamed protein product [Vitis vinifera] (GB:CAO45876.1); contains InterPro domain Protein of unknown function Cys-rich (InterPro:IPR006461)
13378607	1.33015	1.18255		1.42587	1.12251	1.32285	AT1G52240	ATROPGEF11/ROPGEF11 (KINASE PARTNER PROTEIN-LIKE); Rho guanyl-nucleotide exchange factor/
13378620	-1.87145	-1.75483	-1.40684				AT1G52270	-
13378644			-1.20026	-1.56563	-1.16651	-1.0051	AT1G52300	60S ribosomal protein L37 (RPL37B)
13378657	1.35736	1.89453	1.48674	1.9895	3.02656	2.91083	AT1G52342	-
13378670					-1.56042		AT1G52430	-
13378684	-1.32741	-1.5035		-2.01941	-2.15533	-2.1711	AT1G52450	-
13378733					2.04945	2.07392	AT1G52565	-
13378764	-1.55061	-1.20649	-1.05894	-1.3199	-1.90591	-1.78117	AT1G52640	pentatricopeptide (PPR) repeat-containing protein
13378815			1.06487			1.07505	AT1G52750	-
13378825	1.20091						AT1G52790	oxidoreductase, 2OG-Fe(II) oxygenase family protein
13378829		1.2697	1.11407				AT1G52825	-
13378847	-1.44501	-1.17614		-1.71977		-1.1031	AT1G52855	-
13378909	-2.05507				-2.34328	-2.88977	AT1G53035	similar to unknown protein [Arabidopsis thaliana] (TAIR:AT3G15358.1); similar to unnamed protein product [Vitis vinifera] (GB:CAO69750.1)
13378927			1.19423			-1.45553	AT1G53100	acetylglucosaminyltransferase
13379097			1.00461	1.04349			AT1G53520	chalcone-flavanone isomerase-related
13379107	1.21388	1.53056	1.81275	1.71479	1.71804	1.70653	AT1G53560	similar to unknown protein [Arabidopsis thaliana] (TAIR:AT1G17080.1); similar to unknown [Populus trichocarpa] (GB:ABK95219.1); contains domain PTHR10052 (PTHR10052); contains domain PTHR10052:SF2 (PTHR10052:SF2)
13379134		-1.44415				-1.18615	AT1G53633	-
13379148				-1.16426	-1.28021		AT1G53645	hydroxyproline-rich glycoprotein family protein
13379170						1.1971	AT1G53690	DNA-directed RNA polymerases I, II, and III 7 kDa subunit, putative
13379301				-1.5233	-1.19996	-1.32887	AT1G54000	-
13379308		1.29714	1.1652	1.59044	1.16013	1.01405	AT1G54010	-
13379315		1.62366	1.50881	2.14949	1.75919		AT1G54020	myrosinase-associated protein, putative
13379325		1.07273	1.46173	1.63586	1.22968		AT1G54040	ESP (EPITHIOSPECIFIER PROTEIN)
13379332	2.3261	1.97097	1.25426	1.45008	1.80498	1.85815	AT1G54050	17.4 kDa class III heat shock protein (HSP17.4-CIII)
13379395						-1.54077	AT1G54217	-
13379580					-1.6447	-1.8551	AT1G54570	esterase/lipase/thioesterase family protein
13379699		-1.37492					AT1G55110	ATIDD7 (ARABIDOPSIS THALIANA INDETERMINATE(ID)-DOMAIN 7); nucleic acid binding / transcription factor/ zinc ion binding
13379812			1.06047	1.00804			AT1G55360	similar to unknown protein [Arabidopsis thaliana] (TAIR:AT5G56530.1); similar to unknown protein [Arabidopsis thaliana] (TAIR:AT3G13510.1); similar to unnamed protein product [Vitis vinifera] (GB:CAO22094.1); similar to unknown [Populus trichocarpa] (GB:ABK93966.1); similar to hypothetical protein [Vitis vinifera] (GB:CAN72570.1); contains InterPro domain Protein of unknown function DUF239, plant…
13379968		-1.01791	-1.04088				AT1G55690	SEC14 cytosolic factor family protein / phosphoglyceride transfer family protein
13380182						1.89357	AT1G56060	similar to unknown protein [Arabidopsis thaliana] (TAIR:AT2G32190.1); similar to unnamed protein product [Vitis vinifera] (GB:CAO68639.1); contains domain PD188784 (PD188784)
13380220			-1.03579	-1.4371	-1.20165		AT1G56110	NOP56 (ARABIDOPSIS HOMOLOG OF NUCLEOLAR PROTEIN NOP56)
13380338						1.84031	AT1G56240	-
13380344			-1.06148				AT1G56250	-
13380359				1.03837			AT1G56280	ATDI19 (Arabidopsis thaliana drought-induced 19)
13380368	-1.55104	1.79423	2.41739	2.16572	-3.96491	-3.73192	AT1G56300	DNAJ heat shock N-terminal domain-containing protein
13380448				1.03074			AT1G56550	-
13380500				1.36885			AT1G56710	glycoside hydrolase family 28 protein / polygalacturonase (pectinase) family protein
13380881		-1.02548	-1.20821				AT1G58280	-
13381004		1.22034	2.3637	1.05084			AT1G58725	-
13381037				-1.0412	-1.22555	-1.11503	AT1G59600	ZCW7
13381128	1.53794	1.49288	1.73287				AT1G59930	similar to unknown protein [Arabidopsis thaliana] (TAIR:AT1G59920.1); similar to putative MADS-box transcription factor [Arabidopsis lyrata] (GB:AAO42467.1); contains domain PTHR11945 (PTHR11945); contains domain PTHR11945:SF14 (PTHR11945:SF14)
13381150			-1.17443	-2.0775	-1.93296	-1.35233	AT1G59990	DEAD/DEAH box helicase, putative (RH22)
13381220				-1.21718	-1.29217		AT1G60080	3' exoribonuclease family domain 1-containing protein
13381231						-1.51902	AT1G60140	ATTPS10 (TREHALOSE PHOSPHATE SYNTHASE); transferase, transferring glycosyl groups / trehalose-phosphatase
13381287					1.55071	1.18975	-	BGLU6
13381404					1.40309		AT1G60590	polygalacturonase, putative / pectinase, putative
13381429					1.1031	1.09069	AT1G60610	protein binding / zinc ion binding
13381462						-1.35085	AT1G60680	AGD2 (ARF-GAP DOMAIN 2); aldo-keto reductase
13381470			1.09531	1.11804	1.29757	1.15112	AT1G60690	aldo/keto reductase family protein
13381572				-1.29578			AT1G60850	ATRPAC42 (Arabidopsis thaliana RNA polymerase I subunit 42); DNA binding / DNA-directed RNA polymerase
13381606						-1.12707	AT1G60890	phosphatidylinositol-4-phosphate 5-kinase family protein
13381663	1.54317	1.16784	1.0374				AT1G60960	IRT3 (Iron regulated transporter 3); cation transmembrane transporter/ metal ion transmembrane transporter
13381792			1.74156				AT1G61130	SCPL32; serine carboxypeptidase
13381865					-1.05479		AT1G61370	S-locus lectin protein kinase family protein
13381873		-1.39004	-1.44087	-1.80638	-1.62627	-1.6871	AT1G61380	S-locus protein kinase, putative
13381905					-1.20663		AT1G61420	S-locus lectin protein kinase family protein
13381958				-1.2202		-1.35173	AT1G61490	S-locus protein kinase, putative
13382019		1.33502	1.50526	1.10298			AT1G61580	ARP2/RPL3B (ARABIDOPSIS RIBOSOMAL PROTEIN 2); structural constituent of ribosome
13382029			-1.23537	-1.59979	-1.51845	-1.10904	AT1G61640	ABC1 family protein
13382080					-1.04134		AT1G61730	DNA-binding storekeeper protein-related
13382101				-1.16684			AT1G61860	protein kinase, putative
13382114						1.10351	AT1G61890	MATE efflux family protein
13382163	-1.15215	-1.22694	-1.02567	-1.12483	-1.45425	-1.45633	AT1G62085	mitochondrial transcription termination factor family protein / mTERF family protein
13382165		-1.07672	-1.21888	-1.45435	-1.37408	-1.31173	AT1G62110	-
13382198				-1.28823	-1.27946		AT1G62150	mitochondrial transcription termination factor-related / mTERF-related
13382202			-1.10912				AT1G62170	serpin family protein / serine protease inhibitor family protein
13382220					1.56418	1.48884	AT1G62250	similar to unnamed protein product [Vitis vinifera] (GB:CAO21221.1)
13382232				-1.05093	-1.35898	-1.2896	AT1G62260	pentatricopeptide (PPR) repeat-containing protein
13382245				1.65866			AT1G62290	aspartyl protease family protein
13382329	1.31322	1.30715	1.3589	1.57346	2.14491	1.95997	AT1G62422	similar to unknown protein [Arabidopsis thaliana] (TAIR:AT1G12020.1); similar to unknown [Brassica rapa] (GB:ABL97977.1)
13382362	1.57756	2.84306	2.64997	1.8327	3.54215	3.46182	AT1G62510	protease inhibitor/seed storage/lipid transfer protein (LTP) family protein
13382398		-1.63473	-2.40822	-2.76161	-1.11788	-1.48472	AT1G62710	BETA-VPE (vacuolar processing enzyme beta); cysteine-type endopeptidase
13382410				-1.37059	-1.30554	-1.15424	AT1G62730	similar to hypothetical protein [Vitis vinifera] (GB:CAN63693.1); contains InterPro domain Terpenoid synthase (InterPro:IPR008949)
13382422	1.51563	1.52815	1.85699	1.92246	1.53779	1.66308	AT1G62760	invertase/pectin methylesterase inhibitor family protein
13382424		1.0609	1.11894				AT1G62770	invertase/pectin methylesterase inhibitor family protein
13382567	1.79275	1.55777			1.32028	2.11138	AT1G63090	ATPP2-A11 (Phloem protein 2-A11); carbohydrate binding
13382582		-1.20381	-1.21382	-1.40815	-1.60017	-1.23647	AT1G63160	replication factor C 40 kDa, putative
13382614			1.09476				AT1G63240	unknown protein
13382626		-1.24502	-1.40603	-1.78683	-2.03295	-1.79748	AT1G63250	-
13382789				-1.14204			AT1G63660	GMP synthase (glutamine-hydrolyzing), putative / glutamine amidotransferase, putative
13382828				1.05163	1.1274		AT1G63720	similar to hydroxyproline-rich glycoprotein family protein [Arabidopsis thaliana] (TAIR:AT5G52430.1); similar to unknown [Thellungiella halophila] (GB:ABJ98061.1)
13382866				-1.1531			AT1G63780	IMP4
13382880	1.11774	1.41582	1.539	1.5272	1.19314	1.01686	AT1G63800	UBC5 (UBIQUITIN-CONJUGATING ENZYME 5); ubiquitin-protein ligase
13382889		-1.02792	-1.22252	-1.68325	-1.71648	-1.07158	AT1G63810	similar to unnamed protein product [Vitis vinifera] (GB:CAO22840.1); similar to Nrap protein, expressed [Oryza sativa (japonica cultivar-group)] (GB:ABA95898.2); similar to hypothetical protein [Vitis vinifera] (GB:CAN72980.1); contains InterPro domain Nrap protein (InterPro:IPR005554)
13382924						1.07284	AT1G63840	zinc finger (C3HC4-type RING finger) family protein
13382954					-1.11792	-1.17431	AT1G63880	disease resistance protein (TIR-NBS-LRR class), putative
13383004		1.42928			1.45998	1.84857	AT1G64107	-
13383047						-1.27497	AT1G64170	ATCHX16 (CATION/H+ EXCHANGER 16); monovalent cation:proton antiporter
13383055	1.29558				1.26444	1.52512	AT1G64195	-
13383058	3.73401	3.71853	3.46194	3.67237	3.61782	3.39731	AT1G64200	VHA-E3 (VACUOLAR H+-ATPASE SUBUNIT E ISOFORM 3); hydrogen ion transporting ATPase, rotational mechanism
13383065		-1.07077		-2.5813	-3.10539	-1.59015	AT1G64220	TOM7-2 (TRANSLOCASE OF OUTER MEMBRANE 7 KDA SUBUNIT 2); P-P-bond-hydrolysis-driven protein transmembrane transporter
13383175					1.16267	1.31683	AT1G64700	similar to unknown protein [Arabidopsis thaliana] (TAIR:AT3G61920.1); similar to unnamed protein product [Vitis vinifera] (GB:CAO62900.1)
13383205			-1.65916		1.89336	1.81082	AT1G64780	ATAMT1;2 (AMMONIUM TRANSPORTER 1;2); ammonium transmembrane transporter
13383344	-1.89796	-1.83481	-2.09683				AT1G65060	4CL3 (4-coumarate:CoA ligase 3); 4-coumarate-CoA ligase
13383375				-1.02289	-1.16082	-1.10003	AT1G65110	ubiquitin carboxyl-terminal hydrolase-related
13383442	2.58989	1.50282			1.45669	2.12458	AT1G65240	aspartyl protease family protein
13383481				1.25787			AT1G65420	Identical to Ycf20-like protein [Arabidopsis Thaliana] (GB:O80813); similar to unknown protein [Arabidopsis thaliana] (TAIR:AT3G56830.2); similar to unknown protein [Arabidopsis thaliana] (TAIR:AT3G56830.3); similar to unknown protein [Arabidopsis thaliana] (TAIR:AT3G56830.1); similar to unnamed protein product [Vitis vinifera] (GB:CAO44991.1); contains InterPro domain Protein of unknown function…
13383638			1.09062	1.00596			AT1G65660	SMP1 (swellmap 1); nucleic acid binding
13383661					-1.06787		AT1G65700	small nuclear ribonucleoprotein, putative / snRNP, putative / Sm protein, putative
13383750		1.21511					AT1G65920	regulator of chromosome condensation (RCC1) family protein / zinc finger protein-related
13383795			1.20262	1.29606			AT1G65985	-
13383815			1.14889				AT1G66060	-
13383829	1.30384						AT1G66080	similar to hypothetical protein [Vitis vinifera] (GB:CAN77663.1); contains InterPro domain Protein of unknown function DUF775 (InterPro:IPR008493)
13383962					2.36815	2.7943	AT1G66400	calmodulin-related protein, putative
13383991					1.30949	1.69212	AT1G66500	-
13384037					-1.267		AT1G66620	seven in absentia (SINA) protein, putative
13384098					1.06134	1.01342	AT1G66840	Identical to Protein PLASTID MOVEMENT IMPAIRED 2 (PMI2) [Arabidopsis Thaliana] (GB:Q9C9N6); similar to PMI15 (plastid movement impaired 15) [Arabidopsis thaliana] (TAIR:AT5G38150.1); similar to hypothetical protein [Vitis vinifera] (GB:CAN79831.1); contains InterPro domain Protein of unknown function DUF827, plant (InterPro:IPR008545)
13384112				1.05416			AT1G66910	-
13384128			1.46953	1.19734			AT1G66960	lupeol synthase, putative / 2,3-oxidosqualene-triterpenoid cyclase, putative
13384193		1.11122	1.51134	1.01809			AT1G67050	similar to unknown protein [Arabidopsis thaliana] (TAIR:AT5G38320.1); similar to unknown protein [Arabidopsis thaliana] (TAIR:AT5G38320.2); similar to At1g67050-like protein [Arabidopsis lyrata subsp. petraea] (GB:ABY59212.1)
13384197		1.04262	1.03626	1.00518			AT1G67080	ABA4 (ABSCISIC ACID (ABA)-DEFICIENT 4); intramolecular oxidoreductase
13384219				-1.21819	-1.63885	-1.03799	AT1G67120	midasin-related
13384377	1.17138	3.09663	3.36329	1.34917			AT1G67265	-
13384468	1.13169	1.20701	1.20078	1.07434			AT1G67325	-
13384484			-1.87276	-1.00586			AT1G67360	rubber elongation factor (REF) family protein
13384490	-1.58936				-1.90413	-1.81295	AT1G67370	ASY1 (ASYNAPTIC 1); DNA binding
13384532	1.10511	1.02462	1.0071			1.25384	AT1G67460	GTP binding / GTPase
13384617				1.03864			AT1G67590	remorin family protein
13384682		-1.18497	-1.54164	-1.47343	-1.37063	-2.14394	AT1G67760	ATP binding / protein binding / unfolded protein binding
13384699		-1.13479	-1.1933				AT1G67800	copine-related
13384720						1.45833	AT1G67855	-
13384737						1.00849	AT1G67880	glycosyl transferase family 17 protein
13384778			1.05917	1.30018			AT1G67970	AT-HSFA8 (Arabidopsis thaliana heat shock transcription factor A8); DNA binding / transcription factor
13384783						-1.33447	AT1G68030	-
13384789						-1.03217	AT1G68060	ATMAP70-1 (MICROTUBULE-ASSOCIATED PROTEINS 70-1); microtubule binding
13384840						1.11638	AT1G68240	transcription factor
13384935			-1.18584				AT1G68470	exostosin family protein
13384961		-1.13391	-1.35961	-1.45298	-1.11198		AT1G68550	-
13384970		1.01429					AT1G68560	ATXYL1/XYL1 (ALPHA-XYLOSIDASE 1); alpha-N-arabinofuranosidase/ hydrolase, hydrolyzing O-glycosyl compounds / xylan 1,4-beta-xylosidase
13384976			-1.28111				AT1G68570	proton-dependent oligopeptide transport (POT) family protein
13385000					1.0538		AT1G68660	similar to unknown [Populus trichocarpa] (GB:ABK92624.1); contains InterPro domain Ribosomal protein L7/L12, C-terminal/adaptor protein ClpS-like (InterPro:IPR014719); contains InterPro domain Adaptor protein ClpS, core (InterPro:IPR003769)
13385081				1.3162	1.71061		AT1G68795	CLE12 (CLAVATA3/ESR-RELATED 12); receptor binding
13385085		1.44692	1.2979				AT1G68800	-
13385090	1.06853		1.3455				AT1G68825	-
13385116				1.07103			AT1G68862	-
13385143			1.2747	1.37945	1.07417		AT1G68940	armadillo/beta-catenin repeat protein-related / U-box domain-containing protein
13385154				-1.21126			AT1G68990	DNA-directed RNA polymerase, mitochondrial (RPOMT)
13385197				-1.04283			AT1G69060	-
13385338				1.17725			AT1G69440	AGO7 (ARGONAUTE7); nucleic acid binding
13385364					1.90543	1.18528	AT1G69480	EXS family protein / ERD1/XPR1/SYG1 family protein
13385380	1.04046						AT1G69485	-
13385383					1.14449	1.25183	AT1G69540	-
13385400	-1.125			-1.63016			AT1G69570	Dof-type zinc finger domain-containing protein
13385435		-1.32156	-1.21139				AT1G69730	protein kinase family protein
13385494						-1.34956	AT1G69830	AMY3/ATAMY3 (ALPHA-AMYLASE-LIKE 3); alpha-amylase
13385509					1.26358	1.88836	AT1G69840	band 7 family protein
13385581					2.0074	2.25938	AT1G70000	DNA-binding family protein
13385613	1.73943						AT1G70140	ATFH8 (FORMIN 8); actin binding / actin filament binding / profilin binding
13385626						-2.06535	AT1G70220	-
13385653		1.17921					AT1G70290	ATTPS8 (Arabidopsis thaliana trehalose phosphatase/synthase 8); transferase, transferring glycosyl groups
13385697					-1.05015		AT1G70350	unknown protein
13385738						-1.02561	AT1G70420	similar to unknown protein [Arabidopsis thaliana] (TAIR:AT1G23710.1); similar to unnamed protein product [Vitis vinifera] (GB:CAO66069.1); contains InterPro domain Protein of unknown function DUF1645 (InterPro:IPR012442)
13385818						1.29672	AT1G70740	protein kinase family protein
13385901			-1.61857	-2.17897		1.28986	AT1G70985	hydroxyproline-rich glycoprotein family protein
13385914	-2.3972	-2.94031	-2.822	-2.75281	-2.70774	-2.44062	-	-
13385930	-1.20965			-1.91888	-2.05512	-1.45079	AT1G71030	ATMYBL2 (Arabidopsis myb-like 2); DNA binding / transcription factor
13385935		-1.23222	-1.29788	-1.21665			AT1G71040	LPR2 (LOW PHOSPHATE ROOT2); copper ion binding
13385947					-1.50979		AT1G71060	pentatricopeptide (PPR) repeat-containing protein
13386023					1.47122	1.4247	AT1G71340	glycerophosphoryl diester phosphodiesterase family protein
13386102				-1.07822	-1.1645		AT1G71460	pentatricopeptide (PPR) repeat-containing protein
13386146		-1.27708	-1.28031	-1.08692			AT1G71750	phosphoribosyltransferase family protein
13386228	1.31252	1.34785	1.12777	1.17556			AT1G72070	DNAJ heat shock N-terminal domain-containing protein
13386274				1.08859	1.18808		AT1G72200	zinc finger (C3HC4-type RING finger) family protein
13386282				1.78739	1.97527		AT1G72260	THI2.1 (THIONIN 2.1); toxin receptor binding
13386321				-1.10492			AT1G72320	APUM23 (ARABIDOPSIS PUMILIO 23); RNA binding
13386385		1.27971			1.25408	1.59806	AT1G72430	auxin-responsive protein-related
13386389				-1.26726	-1.02783		AT1G72440	EDA25 (embryo sac development arrest 25); binding
13386407						1.17995	AT1G72450	JAZ6/TIFY11B (JASMONATE-ZIM-DOMAIN PROTEIN 6)
13386421					1.13694		AT1G72490	-
13386532		-1.14641	-1.63188	-1.78622	-1.83988	-1.69564	AT1G72730	eukaryotic translation initiation factor 4A, putative / eIF-4A, putative
13386548						1.19355	AT1G72760	protein kinase family protein
13386584		1.01728	1.11209	1.16739	1.04309		AT1G72850	disease resistance protein (TIR-NBS class), putative
13386610				1.00767	1.1967		AT1G72990	BGAL17 (BETA-GALACTOSIDASE 17); beta-galactosidase
13386659				2.60154	1.75612	1.68714	AT1G73040	jacalin lectin family protein
13386828	2.68794	3.28709	3.11748	3.97792	4.3471	3.11434	AT1G73325	-
13386830				2.63145	2.34819	3.10187	AT1G73330	ATDR4 (Arabidopsis thaliana drought-repressed 4)
13386873					1.31909	1.28836	AT1G73390	similar to unknown protein [Arabidopsis thaliana] (TAIR:AT1G17940.1); similar to unknown [Populus trichocarpa] (GB:ABK95976.1); similar to unnamed protein product [Vitis vinifera] (GB:CAO62047.1); contains InterPro domain BRO1 (InterPro:IPR004328)
13386911					2.40493	2.79646	AT1G73540	ATNUDT21 (Arabidopsis thaliana Nudix hydrolase homolog 21); hydrolase
13386916	1.2104					1.14994	AT1G73550	-
13386927		-1.05413	-1.14595	-1.00579			AT1G73650	oxidoreductase, acting on the CH-CH group of donors
13386978			-1.61148	-1.42512		-1.44624	AT1G73700	MATE efflux family protein
13387009	-1.08121	-1.2718					AT1G73810	-
13387050	2.14411	1.94454	1.57887	1.31109	1.78191	1.66814	AT1G73890	-
13387161	1.00848	1.16426	1.12498	1.31971	1.19734		AT1G74070	peptidyl-prolyl cis-trans isomerase cyclophilin-type family protein
13387223	2.27489	1.96329	1.19964	1.46421	1.59647	1.7891	AT1G74310	ATHSP101 (HEAT SHOCK PROTEIN 101); ATP binding / ATPase
13387231						1.1254	AT1G74330	ATP binding / protein kinase
13387254						-1.00716	AT1G74390	exonuclease family protein
13387282					-1.60244		AT1G74460	GDSL-motif lipase/hydrolase family protein
13387316					1.06761	1.00518	AT1G74530	similar to unnamed protein product [Vitis vinifera] (GB:CAO62539.1)
13387331						-1.613	AT1G74540	CYP98A8 (cytochrome P450, family 98, subfamily A, polypeptide 8); oxygen binding
13387353	1.34451	1.12346	1.57342			1.21191	AT1G74660	MIF1 (MINI ZINC FINGER 1); DNA binding / transcription factor
13387433	-1.40923	-1.31962	-1.33092				AT1G74890	ARR15 (RESPONSE REGULATOR 15); transcription regulator
13387533				1.0215			AT1G75060	-
13387596		-1.04817		-1.54827			AT1G75180	similar to unknown protein [Arabidopsis thaliana] (TAIR:AT1G19400.1); similar to unknown protein [Arabidopsis thaliana] (TAIR:AT1G19400.2); similar to unnamed protein product [Vitis vinifera] (GB:CAO47631.1); contains domain PTHR10996:SF1 (PTHR10996:SF1); contains domain PTHR10996 (PTHR10996)
13387604		-1.2509	-1.40193	-1.80618	-1.70131	-1.57258	AT1G75200	flavodoxin family protein / radical SAM domain-containing protein
13387615			1.08549				AT1G75220	integral membrane protein, putative
13387639			1.10279	1.1139			AT1G75290	isoflavone reductase, putative
13387687		1.13014	1.29885	1.21414			AT1G75380	-
13387758		1.49714	1.75017				AT1G75590	auxin-responsive family protein
13387768				-1.24716			AT1G75670	DNA-directed RNA polymerase/ RNA binding
13387934		1.06045	1.16107	1.29188	1.0072	1.1523	AT1G76080	ATCDSP32/CDSP32 (CHLOROPLASTIC DROUGHT-INDUCED STRESS PROTEIN OF 32 KD); thiol-disulfide exchange intermediate
13387939				-1.14207	-1.33917		AT1G76090	SMT3 (S-adenosyl-methionine-sterol-C-methyltransferase 3); S-adenosylmethionine-dependent methyltransferase
13388013		-1.66091	-1.68808	-2.42222			AT1G76240	similar to unknown protein [Arabidopsis thaliana] (TAIR:AT2G17080.1); similar to Os06g0725500 [Oryza sativa (japonica cultivar-group)] (GB:NP_001058623.1); similar to hypothetical protein OsI_023643 [Oryza sativa (indica cultivar-group)] (GB:EAZ02411.1); contains InterPro domain Protein of unknown function DUF241, plant (InterPro:IPR004320)
13388129				1.0476			AT1G76460	RNA recognition motif (RRM)-containing protein
13388219						1.18482	AT1G76700	DNAJ heat shock N-terminal domain-containing protein
13388245		1.16195		1.00324	1.08184		AT1G76720	-
13388270						-1.29445	AT1G76790	O-methyltransferase family 2 protein
13388329				1.38544			AT1G76955	-
13388333			1.19446	2.03643	1.65598		AT1G76960	unknown protein
13388372			-1.04217	-1.47764	-1.31134		AT1G77030	-
13388450	1.01484	1.30923	1.72427				AT1G77210	sugar transporter, putative
13388515		-1.02054		-1.37226	-1.07848	-1.19217	AT1G77330	1-aminocyclopropane-1-carboxylate oxidase, putative / ACC oxidase, putative
13388537		-1.20326	-1.10512				AT1G77390	CYCA1;2 (CYCLIN A1;2); cyclin-dependent protein kinase regulator
13388748	-1.56378	-2.28562	-2.89444				AT1G77760	NIA1 (NITRATE REDUCTASE 1)
13388788					1.90858	2.0082	AT1G77855	-
13388837				1.04536			AT1G77990	AST56 (sulphate transporter 2;2); sulfate transmembrane transporter
13388880					-1.04746	-1.1149	AT1G78210	hydrolase, alpha/beta fold family protein
13388913			-1.21837				AT1G78290	serine/threonine protein kinase, putative
13388955					1.81152		AT1G78440	ATGA2OX1 (GIBBERELLIN 2-OXIDASE 1); gibberellin 2-beta-dioxygenase
13388961				1.05406			AT1G78450	SOUL heme-binding family protein
13388965			1.11609	1.09095			AT1G78460	SOUL heme-binding family protein
13388970				1.01533	1.04368		AT1G78480	prenyltransferase/squalene oxidase repeat-containing protein
13389010	1.26179	1.06962	1.29141	1.33904	1.13909	1.01415	AT1G78550	oxidoreductase, 2OG-Fe(II) oxygenase family protein
13389076		1.02702	1.32956	1.4252			AT1G78750	F-box family protein
13389141		-1.01518	-1.3162	-1.07547			AT1G78860	-
13389190				-1.40969	-1.56887		AT1G78930	mitochondrial transcription termination factor-related / mTERF-related
13389267						-1.01738	AT1G78990	transferase family protein
13389348					-1.11595	-1.05016	AT1G79080	pentatricopeptide (PPR) repeat-containing protein
13389370		-1.14502	-1.16397	-1.77452	-1.413		AT1G79150	binding
13389500		-1.20033					AT1G79410	ATOCT5 (ARABIDOPSIS THALIANA ORGANIC CATION/CARNITINE TRANSPORTER5); carbohydrate transmembrane transporter/ sugar:hydrogen ion symporter
13389514					-1.45614	-1.81229	AT1G79440	ALDH5F1 (SUCCINIC SEMIALDEHYDE DEHYDROGENASE); 3-chloroallyl aldehyde dehydrogenase/ succinate-semialdehyde dehydrogenase
13389536				-1.35211	-1.29962		AT1G79470	inosine-5'-monophosphate dehydrogenase
13389555					1.99339	1.73605	AT1G79520	cation efflux family protein
13389642			1.014	1.2134			AT1G79620	leucine-rich repeat transmembrane protein kinase, putative
13389725			1.10395				AT1G79700	ovule development protein, putative
13389944	-1.14501	-1.33848	-1.92265	-2.10297	-1.35359	-1.62748	AT1G80130	binding
13389964	1.06334	1.66226	1.96608	1.70977	1.42265	1.17737	AT1G80180	similar to unknown protein [Arabidopsis thaliana] (TAIR:AT1G15400.2); similar to unknown protein [Arabidopsis thaliana] (TAIR:AT1G15400.3); similar to unknown protein [Arabidopsis thaliana] (TAIR:AT1G15400.1); similar to hypothetical protein MtrDRAFT_AC148340g12v2 [Medicago truncatula] (GB:ABD28396.1)
13390011				1.3261	1.82376	1.77929	AT1G80340	GA4H (gibberellin 3 beta-hydroxylase); gibberellin 3-beta-dioxygenase
13390071	1.18648	1.14886	1.17108				AT1G80420	DNA repair protein, putative (XRCC1)
13390091	1.06776		1.03192				AT1G80460	NHO1 (NONHOST RESISTANCE TO P. S. PHASEOLICOLA 1); carbohydrate kinase
13390175			1.0488				AT1G80630	leucine-rich repeat family protein
13390215	-1.61994	-1.4499	-1.28069	-1.6715	-1.5735	-1.14949	AT1G80710	-
13390224		-1.01348	-1.60556	-1.38073			AT1G80760	NIP6;1 (NOD26-like intrinsic protein 6;1); water channel
13390246	1.1071			1.15048	1.16395		AT1G80850	methyladenine glycosylase family protein
13390271	1.92609	2.25552	2.62231	2.08161	1.41629	1.48609	AT1G80920	J8; heat shock protein binding / unfolded protein binding
13390362					-1.07891	-1.34742	AT2G01150	RHA2B (RING-H2 FINGER PROTEIN 2B); protein binding / zinc ion binding
13390527		1.12983	1.25112	1.2966			AT2G01620	MEE11 (maternal effect embryo arrest 11)
13390533				-1.08763	-1.00474		AT2G01640	similar to unnamed protein product [Vitis vinifera] (GB:CAO47857.1); similar to hypothetical protein [Vitis vinifera] (GB:CAN60918.1)
13390544				1.21922			AT2G01680	ankyrin repeat family protein
13390554					-1.31969	-1.33646	AT2G01730	-
13390611		-1.23346	-1.56556	-1.8169	-1.15934	-1.01253	AT2G01860	EMB975 (EMBRYO DEFECTIVE 975)
13390755		-1.6195	-2.27536	-3.23992	-3.26809	-3.30006	AT2G02120	LCR70/PDF2.1 (Low-molecular-weight cysteine-rich 70); protease inhibitor
13390955				-1.26166	-1.24997		AT2G02740	ATWHY3/PTAC11 (A. THALIANA WHIRLY 3); DNA binding
13391010				-1.0854			AT2G02955	-
13391020		1.08384				-1.47123	AT2G02990	RNS1 (RIBONUCLEASE 1); endoribonuclease
13391067			-1.31479	-1.39442	-1.47677	-1.14716	AT2G03110	nucleic acid binding
13391158					-1.15771	-1.08953	AT2G03380	pentatricopeptide (PPR) repeat-containing protein
13391171					-1.31842	-1.1687	AT2G03480	-
13391194					1.44883	1.40724	AT2G03505	-
13391221			1.02612	1.54469			AT2G03530	UPS2 (UREIDE PERMEASE 2)
13391231				1.33138	1.06915		AT2G03550	hydrolase
13391293					-1.00474		AT2G03670	CDC48B; ATPase
13391382	-1.25799				-1.21976		AT2G03880	pentatricopeptide (PPR) repeat-containing protein
13391578						2.157	AT2G04420	nucleic acid binding
13391619				-1.27535	-1.47412		AT2G04530	CPZ
13391664	-1.49731		-1.01346	-1.2731			AT2G04680	DC1 domain-containing protein
13391667			1.17107	1.15453			AT2G04690	cellular repressor of E1A-stimulated genes (CREG) family
13391704					1.11522	1.33332	AT2G04795	similar to unknown protein [Arabidopsis thaliana] (TAIR:AT5G35732.1); similar to unnamed protein product [Vitis vinifera] (GB:CAO24128.1)
13391753			-1.09832	-1.36119	-1.41966		AT2G05140	-
13391813					-1.0332	-1.93784	AT2G05380	GRP3S (GLYCINE-RICH PROTEIN 3 SHORT ISOFORM)
13391858						-1.19246	-	-
13391872		1.06844	1.99261	1.93248	2.41919	2.63645	AT2G05540	glycine-rich protein
13392009		1.53039	1.4767				-	-
13392290			1.02931				AT2G07705	unknown protein
13392310						-1.63283	AT2G07715	-
13392527	2.28091	2.04327	2.4003	2.18914	1.82309		AT2G11270	citrate synthase-related
13392562	-1.67328						AT2G11810	MGDC (monogalactosyldiacylglycerol synthase type C); 1,2-diacylglycerol 3-beta-galactosyltransferase
13392594						-1.16378	AT2G12550	ubiquitin-associated (UBA)/TS-N domain-containing protein
13392706					-1.07823	-1.03703	AT2G13600	pentatricopeptide (PPR) repeat-containing protein
13392760	1.13312					1.23213	AT2G13790	-
13392850			1.03733				AT2G14080	disease resistance protein (TIR-NBS-LRR class), putative
13392877	2.73361	3.18157	2.83143	4.38922	4.83007	4.64001	AT2G14247	-
13392927						-1.29042	AT2G14560	similar to unknown protein [Arabidopsis thaliana] (TAIR:AT1G33840.1); similar to unnamed protein product [Vitis vinifera] (GB:CAO48825.1); contains InterPro domain Protein of unknown function DUF567 (InterPro:IPR007612)
13393042				1.23844	1.60263	1.33585	-	-
13393051		1.71547	1.82318	1.84125	1.17512	1.20488	AT2G14900	gibberellin-regulated family protein
13393081		1.32821					AT2G15090	fatty acid elongase, putative
13393085		-1.05314	-1.25171	-1.3812		-1.06056	-	-
13393159					-1.04238		AT2G15430	-
13393244				-1.32975	-1.30921	-1.0107	AT2G15630	pentatricopeptide (PPR) repeat-containing protein
13393269	-1.0554				-1.23065	-1.3468	AT2G15830	similar to unknown protein [Arabidopsis thaliana] (TAIR:AT4G33960.1)
13393289		1.84327	2.49087	2.05328			AT2G15960	unknown protein
13393348			1.16196	1.04521			AT2G16380	SEC14 cytosolic factor family protein / phosphoglyceride transfer family protein
13393386					-1.08986	-1.16391	AT2G16595	similar to translocon-associated protein alpha (TRAP alpha) family protein [Arabidopsis thaliana] (TAIR:AT2G21160.1); similar to hypothetical protein [Vitis vinifera] (GB:CAN77171.1); contains domain PTHR12924 (PTHR12924)
13393428	1.64655	1.69499	1.56771	1.86412	1.07098		AT2G16750	protein kinase family protein
13393470	-2.65984	-2.45196	-2.66464	-2.40398	-1.79487	-1.93346	AT2G16890	UDP-glucoronosyl/UDP-glucosyl transferase family protein
13393490	2.53196	2.61382	2.8734	3.06685	1.86239	1.44836	AT2G16930	-
13393571	-1.14152						AT2G16990	tetracycline transporter
13393602	1.92432	1.3565	1.42703	2.3886	2.64199	2.57653	AT2G17040	ANAC036 (Arabidopsis NAC domain containing protein 36); transcription factor
13393625					-1.08445	-1.23573	AT2G17140	binding
13393647				-1.13696			AT2G17250	EMB2762 (EMBRYO DEFECTIVE 2762)
13393684						-1.24322	AT2G17280	phosphoglycerate/bisphosphoglycerate mutase family protein
13393719					-1.1048		AT2G17360	40S ribosomal protein S4 (RPS4A)
13393793			1.06612	1.8531	1.83756	2.36103	AT2G17500	auxin efflux carrier family protein
13393877					1.80121	2.15836	AT2G17660	nitrate-responsive NOI protein, putative
13393881		-1.00859	-1.1669	-1.1575			AT2G17670	pentatricopeptide (PPR) repeat-containing protein
13394021			-1.17837	-1.21257	-1.09258	-1.19526	AT2G18000	-
13394028		1.32856	1.43281				AT2G18010	auxin-responsive family protein
13394050			1.42145	2.20733	1.84628		AT2G18050	HIS1-3 (HISTONE H1-3); DNA binding
13394102				-1.51735	-1.30558		AT2G18220	Identical to Nucleolar complex protein 2 homolog [Arabidopsis Thaliana] (GB:Q9ZPV5); similar to unknown protein [Arabidopsis thaliana] (TAIR:AT3G55510.1); similar to hypothetical protein [Vitis vinifera] (GB:CAN81729.1); contains InterPro domain Protein of unknown function UPF0120 (InterPro:IPR005343)
13394154				-1.103	-1.04895		AT2G18330	AAA-type ATPase family protein
13394239	1.12743	1.34573	1.63983				AT2G18670	zinc finger (C3HC4-type RING finger) family protein
13394251			1.02912				AT2G18700	ATTPS11 (Arabidopsis thaliana trehalose phosphatase/synthase 11); transferase, transferring glycosyl groups
13394441			1.16285				AT2G18970	unknown protein
13394545				1.22427	1.13	1.0232	AT2G19340	membrane protein, putative
13394569		-1.00595	-1.16248	-1.48583	-1.52182		AT2G19385	zinc ion binding
13394594	-1.17654				-2.56302	-2.86522	AT2G19450	TAG1 (TRIACYLGLYCEROL BIOSYNTHESIS DEFECT 1); diacylglycerol O-acyltransferase
13394630	-1.08408	-1.0588	-1.53307	-1.64475	-1.5302	-1.60937	AT2G19490	-
13394658		-1.08792		-1.33604	-1.93015	-2.25887	AT2G19530	-
13394712				-1.03026			AT2G19640	ASHR2 (ASH1-RELATED PROTEIN 2)
13394745						-2.06642	AT2G19730	60S ribosomal protein L28 (RPL28A)
13394754			-1.21348	-1.15098			AT2G19740	60S ribosomal protein L31 (RPL31A)
13394791				-1.04858			AT2G19870	-
13394862				-1.21512	-1.3304	-1.05134	AT2G20060	Ribosomal protein L4/L1 family
13394955				1.1944	1.07414		AT2G20340	tyrosine decarboxylase, putative
13395057				-1.17605	-1.29364		AT2G20530	-
13395104					-1.13722		AT2G20585	NFD6 (NUCLEAR FUSION DEFECTIVE 6)
13395139						-1.04788	AT2G20680	glycosyl hydrolase family 5 protein / cellulase family protein
13395151					-1.15799		AT2G20710	pentatricopeptide (PPR) repeat-containing protein
13395385	-1.55826	-1.79468	-2.07842	-1.64645			AT2G21320	zinc finger (B-box type) family protein
13395521			1.02328	1.18561	1.20658	1.17983	AT2G21550	bifunctional dihydrofolate reductase-thymidylate synthase, putative / DHFR-TS, putative
13395538	-1.22869	-1.22553	-1.73718	-1.68682	-1.23246		AT2G21580	40S ribosomal protein S25 (RPS25B)
13395563					-1.01627	-1.15397	AT2G21620	RD2 (RESPONSIVE TO DESSICATION 2)
13395589	1.72875	1.19964			1.68556	2.08455	AT2G21650	MEE3 (maternal effect embryo arrest 3); DNA binding / transcription factor
13395598						-1.08494	AT2G21710	EMB2219 (EMBRYO DEFECTIVE 2219)
13395627					1.44989		AT2G21770	CESA9 (CELLULOSE SYNTHASE 9); transferase, transferring glycosyl groups
13395680			1.05191	1.21069			AT2G21830	DC1 domain-containing protein
13395698		1.81779	2.31541				AT2G21910	CYP96A5 (cytochrome P450, family 96, subfamily A, polypeptide 5); oxygen binding
13395746					-1.43414	-1.67409	AT2G22070	pentatricopeptide (PPR) repeat-containing protein
13395774	-1.24089				-1.03525		AT2G22122	-
13395807		1.39524	1.193	1.1512	1.21508	1.1127	AT2G22260	oxidoreductase, 2OG-Fe(II) oxygenase family protein
13395851					1.00885		AT2G22330	CYP79B3 (cytochrome P450, family 79, subfamily B, polypeptide 3); oxygen binding
13395888					-1.42473	-1.72504	AT2G22450	riboflavin biosynthesis protein, putative
13395945	-2.12347	-2.27123	-1.69387	-2.00006			AT2G22590	glycosyltransferase family protein
13395991		1.06598	1.30805	1.46502			AT2G22660	similar to glycine-rich protein [Arabidopsis thaliana] (TAIR:AT4G37900.1); similar to unnamed protein product [Vitis vinifera] (GB:CAO44607.1); similar to unnamed protein product [Vitis vinifera] (GB:CAO17179.1); similar to unnamed protein product [Vitis vinifera] (GB:CAO38708.1); contains InterPro domain Protein of unknown function DUF1399 (InterPro:IPR009836)
13396060	1.70936	1.44084					AT2G22770	NAI1; DNA binding / transcription factor
13396109		1.02069	1.16781	1.28496		1.2341	AT2G22920	SCPL12; serine carboxypeptidase
13396134		-1.35856	-1.53177		-1.35204		AT2G22960	serine carboxypeptidase S10 family protein
13396140				1.09594			AT2G22970	SCPL11; serine carboxypeptidase
13396150	1.20886	2.34117	2.66469	2.47436			AT2G22980	SCPL13; serine carboxypeptidase
13396180			-1.00778	-1.2821			AT2G23000	-
13396195						-2.12587	AT2G23010	-
13396253						1.15089	AT2G23130	AGP17 (ARABINOGALACTAN PROTEIN 17)
13396276				1.01523			AT2G23200	protein kinase family protein
13396338				-1.07854	-1.0471	-1.06422	AT2G23380	CLF (CURLY LEAF); transcription factor
13396409					1.62155	2.43668	AT2G23690	similar to unknown protein [Arabidopsis thaliana] (TAIR:AT4G37240.1); similar to unnamed protein product [Vitis vinifera] (GB:CAO41608.1); similar to unnamed protein product [Vitis vinifera] (GB:CAO45438.1); similar to hypothetical protein [Vitis vinifera] (GB:CAN61825.1)
13396472	-2.97613	-2.32031	-1.70663		-2.17295	-1.12906	AT2G23910	cinnamoyl-CoA reductase-related
13396497				1.31981		1.35984	AT2G23960	defense-related protein, putative
13396505	1.02899	1.10743	1.14611	1.10313			AT2G23985	-
13396529				1.27035	1.62769	1.81882	AT2G24040	hydrophobic protein, putative / low temperature and salt responsive protein, putative
13396550		-1.22519	-2.37122	-2.50348		-1.00172	AT2G24100	similar to unknown protein [Arabidopsis thaliana] (TAIR:AT4G30780.1); similar to unnamed protein product [Vitis vinifera] (GB:CAO66612.1)
13396588					1.01883		AT2G24280	serine carboxypeptidase S28 family protein
13396619	1.20098	1.20634	1.1996	1.28767			AT2G24350	-
13396708		-1.38271	-1.6846	-1.52162			AT2G24540	AFR (ATTENUATED FAR-RED RESPONSE)
13396710	-1.29763	-3.50109	-3.1447	-3.26346	-2.92703	-3.55805	AT2G24560	carboxylesterase
13396819				-1.03566			AT2G24990	-
13396916				-1.08305			AT2G25210	60S ribosomal protein L39 (RPL39A)
13396949		-1.25834	-1.25209	-1.51121	-1.77363	-1.20943	AT2G25355	exonuclease-related
13397002	1.76388				2.28732	2.33229	AT2G25440	leucine-rich repeat family protein
13397034	-1.45601	-2.0588	-2.27874	-1.86676			AT2G25530	AFG1-like ATPase family protein
13397059	1.19939	1.59254	1.91116	2.23114	1.78407	1.42909	AT2G25590	agenet domain-containing protein
13397081	1.23612	1.46406	1.53171	1.67976	1.84569	1.74599	AT2G25605	-
13397090					1.77288	1.59241	AT2G25625	similar to unnamed protein product [Vitis vinifera] (GB:CAO44157.1)
13397162						1.02304	AT2G25790	leucine-rich repeat transmembrane protein kinase, putative
13397214					-1.41324	-2.21503	AT2G25930	ELF3 (EARLY FLOWERING 3)
13397249			-1.17937		1.39159		AT2G26010	-
13397254				-2.99207			AT2G26020	PDF1.2b (plant defensin 1.2b)
13397285	6.31116	4.28497	2.353	2.27797	3.5812	4.31113	AT2G26150	ATHSFA2 (Arabidopsis thaliana heat shock transcription factor A2); DNA binding / transcription factor
13397292					1.15387	1.09974	AT2G26170	CYP711A1 (MORE AXILLARY BRANCHES 1); oxygen binding
13397301					-1.10119	-1.39093	AT2G26200	similar to unknown protein [Arabidopsis thaliana] (TAIR:AT1G54650.1); similar to unnamed protein product [Vitis vinifera] (GB:CAO15575.1); contains InterPro domain Methyltransferase type 12 (InterPro:IPR013217)
13397523				1.18668			AT2G26695	-
13397532		1.90581	2.38678				AT2G26710	BAS1/CYP734A1 (PHYB ACTIVATION TAGGED SUPPRESSOR 1); oxygen binding / steroid hydroxylase
13397669						3.33625	AT2G27080	harpin-induced protein-related / HIN1-related / harpin-responsive protein-related
13397740					-1.55506	-2.27936	AT2G27200	GTP-binding family protein
13397827			-1.09269				AT2G27360	lipase, putative
13397841		-1.06776	-1.13102				AT2G27402	-
13397905						-1.29596	AT2G27710	60S acidic ribosomal protein P2 (RPP2B)
13397957				-1.01928			AT2G27840	HDT4 (histone deacetylase 13)
13398063					-1.01563		AT2G28130	similar to unnamed protein product [Vitis vinifera] (GB:CAO16758.1)
13398077	1.6362			1.31378	1.33118	1.85803	AT2G28140	-
13398091				1.16424			AT2G28160	-
13398112	1.10247	1.73593	1.76342	1.07349			AT2G28210	-
13398188					1.22232	1.41141	AT2G28305	similar to unknown protein [Arabidopsis thaliana] (TAIR:AT2G37210.1); similar to unnamed protein product [Vitis vinifera] (GB:CAO21862.1); contains InterPro domain Conserved hypothetical protein CHP00730 (InterPro:IPR005269)
13398320					1.19551	1.10273	AT2G28580	similar to unknown protein [Arabidopsis thaliana] (TAIR:AT2G44930.1); similar to At1g67150-like protein [Arabidopsis lyrata] (GB:ABY59108.1); contains InterPro domain Protein of unknown function DUF247, plant (InterPro:IPR004158)
13398374					-1.68622	-2.07891	AT2G28720	histone H2B, putative
13398391						-1.44184	AT2G28840	ankyrin repeat family protein
13398407					-1.26239		AT2G28930	APK1B (Arabidopsis protein kinase 1B); kinase
13398486						-1.21895	AT2G29070	ubiquitin fusion degradation UFD1 family protein
13398498					1.29773	1.4994	AT2G29125	-
13398529					-1.14258		AT2G29260	tropinone reductase, putative / tropine dehydrogenase, putative
13398536		1.82371	2.17381	1.94896	1.32385	1.33339	AT2G29290	tropinone reductase, putative / tropine dehydrogenase, putative
13398553			1.23341	1.49659			AT2G29310	tropinone reductase, putative / tropine dehydrogenase, putative
13398560	-1.11582			1.00094			AT2G29320	tropinone reductase, putative / tropine dehydrogenase, putative
13398601						1.68114	AT2G29370	tropinone reductase, putative / tropine dehydrogenase, putative
13398628			1.12303	1.05389			AT2G29525	-
13398645				-1.12233	-1.1923		AT2G29540	ATRPC14 (Arabidopsis thaliana RNA polymerase I(A) and III(C) 14 kDa subunit); DNA binding / DNA-directed RNA polymerase
13398705		-1.10457	-1.01999	-1.00161	-1.04101		AT2G29680	CDC6
13398754				-1.06317	-1.22542	-1.0892	AT2G29760	pentatricopeptide (PPR) repeat-containing protein
13398846					1.24836	1.3493	AT2G30020	-
13398850						1.07294	AT2G30040	MAPKKK14 (Mitogen-activated protein kinase kinase kinase 14); kinase
13398924	-1.08829	-1.49225	-1.87706	-1.71731	-1.07368	-1.39125	AT2G30300	nodulin-related
13398991		1.07298	1.01308		-1.28228		AT2G30600	BTB/POZ domain-containing protein
13399031	1.11856	1.2979	1.34945	1.07507	1.09662	1.0648	AT2G30690	similar to unknown protein [Arabidopsis thaliana] (TAIR:AT1G08800.2); similar to unknown protein [Arabidopsis thaliana] (TAIR:AT1G08800.1); similar to unnamed protein product [Vitis vinifera] (GB:CAO70635.1); contains InterPro domain Protein of unknown function DUF593 (InterPro:IPR007656)
13399052				2.17893	3.12473	3.0944	AT2G30766	-
13399138					-1.00157	-1.12074	AT2G30942	-
13399175				-1.44665	-1.71181		AT2G31010	protein kinase family protein
13399207						-1.15655	AT2G31035	similar to oxysterol-binding family protein [Arabidopsis thaliana] (TAIR:AT2G31030.1)
13399244		-1.10838	-1.25866				AT2G31160	similar to unknown protein [Arabidopsis thaliana] (TAIR:AT3G23290.2); similar to unknown [Populus trichocarpa] (GB:ABK94898.1); contains InterPro domain Protein of unknown function DUF640 (InterPro:IPR006936)
13399313				-1.02609	-1.17981		AT2G31340	EMB1381 (EMBRYO DEFECTIVE 1381)
13399351	-1.87661	-2.22431	-2.71999	-2.62945			AT2G31380	STH (salt tolerance homologue); transcription factor/ zinc ion binding
13399403				1.16058	1.01662		AT2G31560	-
13399411				1.44102	1.39549	1.23878	-	-
13399505			1.14123	1.14351			-	-
13399630		1.50263	1.78629				AT2G32100	ATOFP16/OFP16 (Arabidopsis thaliana ovate family protein 16)
13399635	2.14068	2.52423	2.83975	2.16572	2.68936	2.20813	AT2G32150	haloacid dehalogenase-like hydrolase family protein
13399646				1.12542		1.03679	AT2G32160	similar to unknown protein [Arabidopsis thaliana] (TAIR:AT2G32170.1); similar to unnamed protein product [Vitis vinifera] (GB:CAO64660.1); contains InterPro domain N2227-like (InterPro:IPR012901)
13399685						1.29515	AT2G32190	-
13399690					2.33318	3.80654	AT2G32200	-
13399705			-1.09494	-1.48883	-1.07829		AT2G32220	60S ribosomal protein L27 (RPL27A)
13399740					-1.19341	-1.58849	AT2G32280	similar to unknown protein [Arabidopsis thaliana] (TAIR:AT4G21310.1); similar to unknown [Populus trichocarpa] (GB:ABK92874.1); contains InterPro domain Protein of unknown function DUF1218 (InterPro:IPR009606)
13399798	1.04677	1.27822	1.37812	1.59006	1.72137	1.87093	AT2G32340	TraB family protein
13399879	1.80174	1.63432	1.52566	1.19875	1.8396	1.24961	AT2G32487	-
13399885				1.21345	1.47289	1.46622	AT2G32530	-
13399907		1.31621					AT2G32550	-
13399954					-1.12813	-1.39869	AT2G32630	pentatricopeptide (PPR) repeat-containing protein
13400048					1.3161	1.27132	-	-
13400119					1.13078		AT2G32960	-
13400152			1.13018				AT2G33060	-
13400204					-1.14348		AT2G33350	similar to zinc finger CONSTANS-related [Arabidopsis thaliana] (TAIR:AT1G04500.1); similar to hypothetical protein [Vitis vinifera] (GB:CAN83004.1); contains InterPro domain CCT (InterPro:IPR010402)
13400285				1.17151	1.16205	1.29879	AT2G33510	-
13400399					-1.44195	-1.09205	AT2G33760	pentatricopeptide (PPR) repeat-containing protein
13400417		1.02154	1.54906	1.76881	1.37939		AT2G33810	SPL3 (SQUAMOSA PROMOTER BINDING PROTEIN-LIKE 3); transcription factor
13400453	-1.1243	-1.08544					AT2G34060	peroxidase, putative
13400476	1.02897	1.06914	1.65182	1.86265	1.34709	1.24543	AT2G34170	-
13400507						-1.34129	AT2G34200	zinc finger (C3HC4-type RING finger) family protein
13400551					-1.44453	-1.43137	AT2G34240	-
13400570		-1.1535	-1.3381	-1.73167	-1.55467		AT2G34260	transducin family protein / WD-40 repeat family protein
13400605				-1.19731			AT2G34357	binding
13400636			1.27759				AT2G34370	pentatricopeptide (PPR) repeat-containing protein
13400642					-1.18271	-1.39769	AT2G34400	pentatricopeptide (PPR) repeat-containing protein
13400661						-1.75016	AT2G34430	-
13400712	1.73574	1.71308	1.63621	1.6748	1.64992	1.3972	AT2G34620	mitochondrial transcription termination factor-related / mTERF-related
13400819	1.09122	1.06327					AT2G34840	coatomer protein epsilon subunit family protein / COPE family protein
13400879				1.00711			AT2G35020	UTP--glucose-1-phosphate uridylyltransferase family protein
13401067					-1.17946	-1.04704	AT2G35480	similar to unknown protein [Arabidopsis thaliana] (TAIR:AT1G32260.1); similar to unnamed protein product [Vitis vinifera] (GB:CAO63339.1)
13401168		-1.22881			1.66756	1.8304	AT2G35640	-
13401220			-1.01821				AT2G35700	AP2 domain-containing transcription factor, putative
13401244					1.45085	1.59181	AT2G35760	integral membrane family protein
13401254			-1.06455	-1.60511	-1.31749		AT2G35790	similar to unnamed protein product [Vitis vinifera] (GB:CAO68985.1)
13401279		1.67198	1.87503	2.24451	2.21391	2.06288	AT2G35820	similar to unknown protein [Arabidopsis thaliana] (TAIR:AT2G35810.1); similar to unnamed protein product [Vitis vinifera] (GB:CAO69007.1); contains domain G3DSA:2.60.120.480 (G3DSA:2.60.120.480)
13401284	-1.10316						AT2G35830	-
13401327				1.59171	2.84155	1.90002	AT2G35950	EDA12 (embryo sac development arrest 12)
13401334	-1.80593	-1.44107	-1.55448				AT2G35960	NHL12 (NDR1/HIN1-like 12)
13401365	-1.29612	-1.49522	-1.36223	-1.3055			AT2G36010	E2F3 (E2F TRANSCRIPTION FACTOR-3); transcription factor
13401387						-1.44478	AT2G36090	F-box family protein
13401391			1.2514	1.36624		-1.09063	AT2G36110	-
13401431				-1.06019	-1.06181		AT2G34210	ubiquitin extension protein 2 (UBQ2) / 60S ribosomal protein L40 (RPL40A)
13401485						-1.10062	AT2G36350	protein kinase, putative
13401542					-1.14775	-1.34138	AT2G36390	SBE2.1 (STARCH BRANCHING ENZYME 2.1); 1,4-alpha-glucan branching enzyme
13401585						2.80724	AT2G36540	-
13401669	1.1081	1.83416	2.44974	3.22996	3.08745	3.17402	AT2G36790	-
13401675				1.44803	1.08159		AT2G36815	-
13401680	1.04576	1.19596	1.25165	1.33562	1.10354	1.04517	AT2G36830	GAMMA-TIP (Tonoplast intrinsic protein (TIP) gamma); water channel
13401734		-1.83868	-2.26383	-2.04342			AT2G36970	UDP-glucoronosyl/UDP-glucosyl transferase family protein
13401770				-1.66253	-1.79874	-1.35181	AT2G37025	-
13401823					1.16193	1.04568	AT2G37100	-
13401851	2.00428	1.52068		1.44902	2.77009	2.71782	AT2G37180	-
13401870			-1.21337	-1.23557		-1.00983	AT2G37260	TTG2 (TRANSPARENT TESTA GLABRA 2); transcription factor
13401929				1.12975			AT2G37380	similar to unknown protein [Arabidopsis thaliana] (TAIR:AT2G39370.1); similar to unnamed protein product [Vitis vinifera] (GB:CAO41570.1)
13402007	-1.55247	-1.41945	-1.19059	-1.28669	-1.0002	-1.00706	AT2G37560	ATORC2/ORC2 (ORIGIN RECOGNITION COMPLEX SECOND LARGEST SUBUNIT); DNA replication origin binding / protein binding
13402041		-1.12077	-1.47799	-2.3034	-2.34268	-1.64957	AT2G37690	-
13402061	1.10649		1.17555				AT2G37750	unknown protein
13402076		-1.16164	-2.2755	-1.45701			AT2G37770	aldo/keto reductase family protein
13402155			-1.4291				AT2G37970	SOUL-1; binding
13402159				-1.25091	-1.24617		AT2G37990	ribosome biogenesis regulatory protein (RRS1) family protein
13402182						-1.05103	-	-
13402211		1.10346	1.05011	1.30501			AT2G38090	myb family transcription factor
13402216			1.10453				AT2G38120	AUX1 (AUXIN RESISTANT 1); amino acid transmembrane transporter/ transporter
13402242					1.02119	1.04604	AT2G38185	zinc finger (C3HC4-type RING finger) family protein
13402266					1.68502		AT2G38210	-
13402302		-1.53042	-1.58737				-	-
13402340	1.41596	1.39996	1.34255	1.21168			AT2G38400	AGT3 (ALANINE:GLYOXYLATE AMINOTRANSFERASE 3); alanine-glyoxylate transaminase
13402383					1.19102	1.6326	AT2G38470	WRKY33 (WRKY DNA-binding protein 33); transcription factor
13402463					-1.1319	-1.21801	AT2G38670	PECT1 (PHOSPHORYLETHANOLAMINE CYTIDYLYLTRANSFERASE 1); ethanolamine-phosphate cytidylyltransferase
13402475			1.14553	1.03854			AT2G38695	-
13402489		-1.08993	-1.14979				AT2G38720	microtubule associated protein (MAP65/ASE1) family protein
13402503				1.60436	1.655	1.32222	AT2G38760	ANNAT3 (ANNEXIN ARABIDOPSIS 3); calcium ion binding / calcium-dependent phospholipid binding
13402524	1.05508	1.03333	1.36306	1.00677			AT2G38820	similar to unknown protein [Arabidopsis thaliana] (TAIR:AT3G22970.1); similar to unnamed protein product [Vitis vinifera] (GB:CAO22614.1); contains InterPro domain Protein of unknown function DUF506, plant (InterPro:IPR006502)
13402533	1.1403		1.06134				AT2G38823	-
13402624	-1.2889	-1.57943	-1.44239				AT2G38995	-
13402643	2.5625	2.44313	1.94363		1.94749		AT2G39030	GCN5-related N-acetyltransferase (GNAT) family protein
13402651	1.00696						AT2G39100	zinc finger (C3HC4-type RING finger) family protein
13402667					-1.42419	-1.30229	AT2G39140	pseudouridine synthase family protein
13402699					-1.49266		AT2G39230	pentatricopeptide (PPR) repeat-containing protein
13402731	1.31459	1.45725	1.92866	1.09515			AT2G39400	hydrolase, alpha/beta fold family protein
13402771				-1.60453	-1.51089	-1.28477	AT2G39460	ATRPL23A (RIBOSOMAL PROTEIN L23A); RNA binding / structural constituent of ribosome
13402808	1.37304	1.13488	1.42283	1.3404	1.16498	1.1647	AT2G39570	ACT domain-containing protein
13402869						-1.0281	AT2G39725	complex 1 family protein / LVR family protein
13402978						1.13043	AT2G39870	similar to unknown protein [Arabidopsis thaliana] (TAIR:AT3G55690.1); similar to unnamed protein product [Vitis vinifera] (GB:CAO69095.1)
13403000					-1.20564	-1.45646	AT2G39900	LIM domain-containing protein
13403049					1.18631		AT2G40020	similar to unknown protein [Arabidopsis thaliana] (TAIR:AT1G45248.2)
13403089				2.05399	1.89487	1.64758	AT2G40100	LHCB4.3 (LIGHT HARVESTING COMPLEX PSII); chlorophyll binding
13403097				1.43528			AT2G40110	yippee family protein
13403124	-1.37232						AT2G40130	heat shock protein-related
13403136	-1.14375	-1.27919	-1.26175				AT2G40150	similar to unknown protein [Arabidopsis thaliana] (TAIR:AT3G55990.1); similar to unnamed protein product [Vitis vinifera] (GB:CAO41384.1); contains InterPro domain Protein of unknown function DUF231, plant (InterPro:IPR004253)
13403169					1.28182		AT2G40200	basic helix-loop-helix (bHLH) family protein
13403173	-1.21038	-1.30985	-1.57349	-1.32415	-1.68135	-1.96055	AT2G40233	-
13403237			1.11138				AT2G40420	amino acid transporter family protein
13403245	2.02586						AT2G40435	transcription regulator
13403252					1.18594	1.08691	AT2G40460	proton-dependent oligopeptide transport (POT) family protein
13403280	-1.19156	-1.63487	-1.52399	-2.19403	-1.44289	-1.62351	AT2G40510	-
13403281		1.34307			1.17302		AT2G40520	-
13403391				-1.35608	-1.05721		AT2G40700	DEAD/DEAH box helicase, putative (RH17)
13403403					-1.18717	-1.44594	AT2G40720	pentatricopeptide (PPR) repeat-containing protein
13403428				-1.13676			AT2G40780	RNA binding / translation initiation factor
13403445	-1.02774				-1.41492	-1.72659	AT2G40840	DPE2 (DISPROPORTIONATING ENZYME 2); 4-alpha-glucanotransferase/ heteroglycan binding
13403562						-1.11295	AT2G41082	-
13403570						1.16136	AT2G41100	TCH3 (TOUCH 3)
13403607	3.32972	2.79846	2.14377	2.10944	2.93064	2.26061	AT2G41150	-
13403690	1.09597	1.53795	1.23464	1.68568	2.39384	2.37922	-	-
13403788		-1.08089	-1.22238	-1.18884			AT2G41460	ARP (apurinic endonuclease-redox protein)
13403837			1.19245				AT2G41540	GPDHC1; NAD binding / glycerol-3-phosphate dehydrogenase (NAD+)
13403855						2.97003	AT2G41640	similar to unknown protein [Arabidopsis thaliana] (TAIR:AT3G57380.1); similar to glycosyltransferase [Medicago truncatula] (GB:CAI30145.1); contains InterPro domain Protein of unknown function DUF563 (InterPro:IPR007657)
13403871				-1.12592	-1.41107	-1.11957	AT2G41670	-
13403895	-1.47492		-1.66097	-2.21482	-1.89081	-1.59034	AT2G41730	similar to unknown protein [Arabidopsis thaliana] (TAIR:AT5G24640.1); similar to unnamed protein product [Vitis vinifera] (GB:CAO14635.1)
13403918						1.05445	AT2G41880	GK-1 (GUANYLATE KINASE 1); guanylate kinase
13403935	1.69798	1.42141	1.0213	1.42185	2.37292	2.53108	AT2G41905	-
13403955		-1.0287					AT2G41990	similar to unknown protein [Arabidopsis thaliana] (TAIR:AT4G35170.1); similar to hypothetical protein [Vitis vinifera] (GB:CAN73167.1)
13403996	-1.50034	-2.26669	-2.48802	-2.71357	-1.10944	-1.13468	AT2G42150	DNA-binding bromodomain-containing protein
13404001		1.60418	1.86058	1.25641			AT2G42170	-
13404090	1.24653						AT2G42360	zinc finger (C3HC4-type RING finger) family protein
13404094	1.00029		1.16508				AT2G42370	similar to unknown protein [Arabidopsis thaliana] (TAIR:AT3G58110.1); similar to hypothetical protein [Vitis vinifera] (GB:CAN63361.1)
13404135				-1.25579	-1.37989		AT2G42580	TTL3 (TETRATRICOPETIDE-REPEAT THIOREDOXIN-LIKE 3); protein binding
13404180				-1.12264	-1.2744		AT2G42710	ribosomal protein L1 family protein
13404199				-1.03407			AT2G42740	RPL16A (ribosomal protein large subunit 16A); structural constituent of ribosome
13404202					1.00267		AT2G42750	DNAJ heat shock N-terminal domain-containing protein
13404262		1.53753	2.51107	3.08103	2.14762	2.33013	AT2G42900	similar to unnamed protein product [Vitis vinifera] (GB:CAO70018.1); contains InterPro domain Plant Basic Secretory Protein (InterPro:IPR007541)
13404283					1.10338		AT2G42950	similar to unknown protein [Arabidopsis thaliana] (TAIR:AT1G29820.1); similar to unknown protein [Arabidopsis thaliana] (TAIR:AT1G29820.2); similar to unnamed protein product [Vitis vinifera] (GB:CAO66903.1)
13404296						1.02377	AT2G42975	-
13404307	2.30911	2.44384	2.41849	2.10342	1.90599	1.84518	AT2G43010	PIF4 (PHYTOCHROME INTERACTING FACTOR 4); DNA binding / transcription factor
13404363			-1.07128	-1.05658			AT2G43110	-
13404372	-1.21766						-	-
13404376			-1.33877				-	-
13404378					1.20691	1.3901	AT2G43120	-
13404478						1.00709	AT2G43340	-
13404516		-1.0248					AT2G43440	-
13404520			-1.13817				AT2G43445	-
13404550				1.0351			AT2G43530	trypsin inhibitor, putative
13404555		1.17885	1.61681	1.6098		-1.05047	AT2G43535	trypsin inhibitor, putative
13404560			1.0309	1.00222			AT2G43540	similar to hypothetical protein [Vitis vinifera] (GB:CAN65294.1)
13404563		1.38162	1.53502	1.88353	1.33318		AT2G43550	trypsin inhibitor, putative
13404605			1.00276				AT2G43690	lectin protein kinase, putative
13404712			-1.00989		-1.1094	-1.26027	AT2G44065	ribosomal protein L2 family protein
13404718		1.41507	1.21812				AT2G44080	ARL (ARGOS-LIKE)
13404737		1.05137	1.1384				AT2G44130	kelch repeat-containing F-box family protein
13404808					1.13084		AT2G44230	similar to unknown protein [Arabidopsis thaliana] (TAIR:AT2G44260.1); similar to unknown protein [Arabidopsis thaliana] (TAIR:AT2G44260.2); similar to Protein of unknown function DUF946, plant [Medicago truncatula] (GB:ABN08108.1); contains InterPro domain Protein of unknown function DUF946, plant (InterPro:IPR009291)
13404883	1.4009		1.03754	1.02627			AT2G44430	DNA-binding bromodomain-containing protein
13404901				2.28598			AT2G44460	glycosyl hydrolase family 1 protein
13404968			-1.19469	-1.59279	-1.65338		AT2G44510	p21Cip1-binding protein-related
13405090				-1.01888			AT2G44820	similar to unnamed protein product [Vitis vinifera] (GB:CAO67279.1)
13405121				-1.03366	-1.69509	-1.24848	AT2G44880	pentatricopeptide (PPR) repeat-containing protein
13405137	-1.20721	-1.4273				-1.34683	AT2G44940	AP2 domain-containing transcription factor TINY, putative
13405192		-1.26979	-1.75832	-1.56464	-1.26039		AT2G45030	-
13405196	1.21633						AT2G45050	zinc finger (GATA type) family protein
13405255	1.25847	1.25593	1.49952	1.06463			AT2G45170	AtATG8e (AUTOPHAGY 8E); microtubule binding
13405347			1.05325	1.05364			AT2G45330	-
13405356					1.12768	1.08992	AT2G45340	leucine-rich repeat transmembrane protein kinase, putative
13405394		1.35555	1.50839	1.26265			AT2G45510	-
13405439						1.28381	-	-
13405448				-1.26938	-1.1047		AT2G45710	40S ribosomal protein S27 (RPS27A)
13405459		1.01695	1.11025	1.25963	1.07405		AT2G45740	PEX11D
13405561	1.66437	1.3027	1.07651	1.04818	1.30437	1.23931	AT2G45920	U-box domain-containing protein
13405649	1.14201	1.28	1.34612	1.82693	1.35534	1.26432	AT2G46140	late embryogenesis abundant protein, putative / LEA protein, putative
13405700		1.13325	1.00597				AT2G46240	BAG6 (ARABIDOPSIS THALIANA BCL-2-ASSOCIATED ATHANOGENE 6); calmodulin binding / protein binding
13405723					1.9941	1.83349	AT2G46270	GBF3 (G-BOX BINDING FACTOR 3); transcription factor
13405811		-1.29916					AT2G46440	-
13405819			-1.02294				AT2G46450	ATCNGC12 (cyclic nucleotide gated channel 12); cyclic nucleotide binding / ion channel
13405849	1.413	1.26673	1.46161	1.07528			AT2G46490	similar to unknown protein [Arabidopsis thaliana] (TAIR:AT5G35110.1); similar to hypothetical protein [Vitis vinifera] (GB:CAN80242.1)
13405857			1.00249				AT2G46530	ARF11 (AUXIN RESPONSE FACTOR 11); transcription factor
13405873	1.3095	1.16208	1.14201	1.93439	1.52961	1.01137	AT2G46535	-
13405890					1.07114	1.19169	AT2G46600	calcium-binding protein, putative
13405911		-1.5251	-1.38016				-	-
13405917			1.21483	1.10534			AT2G46710	rac GTPase activating protein, putative
13405928					1.18288	1.22502	AT2G46735	unknown protein
13405943		-1.36986	-2.80199	-7.04588			AT2G46790	-
13405973	-1.90931	-3.15982	-4.82716	-5.1988			AT2G46830	CCA1 (CIRCADIAN CLOCK ASSOCIATED 1); transcription factor
13406063		-1.59973	-2.26116	-2.29354	-1.94229	-1.74312	AT2G47110	-
13406123		-1.01788					AT2G47240	long-chain-fatty-acid--CoA ligase family protein / long-chain acyl-CoA synthetase family protein
13406152						-1.15803	AT2G47300	ribonuclease P
13406254	-1.4139	-1.7899	-1.19783	-1.64347			AT2G47460	ATMYB12/MYB12 (MYB DOMAIN PROTEIN 12); DNA binding / transcription activator/ transcription factor
13406279		-1.19364	-1.61733	-1.57224			AT2G47490	mitochondrial substrate carrier family protein
13406413					1.85675		AT2G47770	benzodiazepine receptor-related
13406422				1.09145			AT2G47800	ATMRP4 (Arabidopsis thaliana multidrug resistance-associated protein 4)
13406466				-1.01306	-1.49515	-1.40392	AT2G47870	-
13406472	-2.02309	-1.48635		-1.00215	-2.50371	-2.965	AT2G47890	zinc finger (B-box type) family protein
13406480		1.11952					-	-
13406544				-1.26433			AT2G48020	sugar transporter, putative
13406675					-1.55426	-1.90589	AT2G01170	amino acid permease family protein
13406718		-1.05601					AT2G01260	similar to unknown protein [Arabidopsis thaliana] (TAIR:AT1G15030.1); similar to unknown [Populus trichocarpa] (GB:ABK93171.1); contains InterPro domain Protein of unknown function DUF789 (InterPro:IPR008507)
13406743					2.54344	3.68678	AT2G01300	similar to unknown protein [Arabidopsis thaliana] (TAIR:AT1G15010.1); similar to unnamed protein product [Vitis vinifera] (GB:CAO42242.1)
13406863				1.12019			AT2G01505	-
13406866					-1.20234	-1.22966	AT2G01510	pentatricopeptide (PPR) repeat-containing protein
13406868		1.01325	1.041	1.04788			AT2G01540	C2 domain-containing protein
13407025					1.78007	1.47337	AT2G01890	PAP8 (PURPLE ACID PHOSPHATASE PRECURSOR); acid phosphatase/ protein serine/threonine phosphatase
13407039		1.24441	1.42749	1.36823	1.2963		AT2G01918	-
13407078						1.02914	AT2G02010	-
13407110				-1.05603	-1.16478		AT2G02150	-
13407167	1.89232	1.64504	1.55499	1.93662	1.69119		AT2G02350	SKIP3 (SKP1 INTERACTING PARTNER 3); carbohydrate binding
13407172		1.07974	1.22013	1.30299			AT2G02360	ATPP2-B10 (Phloem protein 2-B10); carbohydrate binding
13407247					-1.29904		AT2G02750	pentatricopeptide (PPR) repeat-containing protein
13407287				1.15908	1.27523		AT2G02820	MYB88 (myb domain protein 88); DNA binding / transcription factor
13407463	1.92158	2.7948	3.11867	3.00892	1.35386		AT2G03310	unknown protein
13407509					-1.09553	-1.22771	AT2G03430	ankyrin repeat family protein
13407602				-1.22276			AT2G03820	nonsense-mediated mRNA decay NMD3 family protein
13407656	1.6117				1.21578	2.07807	AT2G04070	transporter
13407722	1.00968	1.04264	1.25145	1.37435	1.10692		AT2G04230	F-box family protein
13407728	1.1223		1.14782	1.28783			AT2G04240	XERICO; protein binding / zinc ion binding
13407884					-1.19138	-1.45028	AT2G04860	pentatricopeptide (PPR) repeat-containing protein
13407923				-1.17113			AT2G05100	-
13407931				-1.13477	-1.0713		AT2G05120	transporter
13407943	2.88559	3.21392	3.76907	3.80572	2.88118	2.47445	AT2G05160	zinc finger (CCCH-type) family protein / RNA recognition motif (RRM)-containing protein
13407972					1.03791		AT2G05310	-
13408010				1.08	1.3334	1.32907	AT2G05632	-
13408065					1.02333	1.25523	AT2G05940	protein kinase, putative
13408080			-1.12653	-1.09145			AT2G06040	similar to unknown protein [Arabidopsis thaliana] (TAIR:AT5G21900.1); similar to unnamed protein product [Vitis vinifera] (GB:CAO65254.1); contains InterPro domain Leucine-rich repeat, cysteine-containing subtype (InterPro:IPR006553)
13408088	1.60879	1.31475	1.38898	1.72517	1.51235		AT2G06050	OPR3 (OPDA-REDUCTASE 3); 12-oxophytodienoate reductase
13408171					-1.56927	-1.73942	AT2G06925	ATSPLA2-ALPHA/PLA2-ALPHA (PHOSPHOLIPASE A2-ALPHA); phospholipase A2
13408302	-1.03132	-1.23694	-1.18388	-1.26166			ATMG01060	hypothetical protein
13408362				-1.01864	-1.08022		AT2G07719	-
13408378						-1.05202	AT2G07820	-
13408470						-1.62921	-	-
13408526	1.8603	1.88872	2.04863	2.06463	1.62632		AT2G11271	-
13408540				1.11268	1.02137		AT2G11773	-
13408551		1.08446	1.32388	1.04958			AT2G12170	unknown protein
13408695						1.14584	AT2G13570	CCAAT-box binding transcription factor, putative
13408790			1.64765				AT2G14160	nucleic acid binding
13408864	1.02989	1.42513	1.55564	1.91806	1.29467		AT2G14520	CBS domain-containing protein
13408885						-2.14654	AT2G14610	PR1 (PATHOGENESIS-RELATED GENE 1)
13408959				-1.35056	-1.37317	-1.10027	AT2G15000	similar to unknown protein [Arabidopsis thaliana] (TAIR:AT4G34265.2); similar to unnamed protein product [Vitis vinifera] (GB:CAO70855.1)
13408967		-1.97146	-2.33437	-1.82761			AT2G15020	similar to unknown protein [Arabidopsis thaliana] (TAIR:AT5G64190.1); similar to hypothetical protein [Vitis vinifera] (GB:CAN67723.1)
13409041	1.18184	1.48691		1.49665	1.4943	1.45676	AT2G15440	similar to unknown protein [Arabidopsis thaliana] (TAIR:AT5G67210.1); similar to unnamed protein product [Vitis vinifera] (GB:CAO71903.1); contains InterPro domain Protein of unknown function DUF579, plant (InterPro:IPR006514)
13409088				-1.27173	-1.31145		AT2G15790	SQN (SQUINT)
13409116		2.72048	3.57729	2.48766			AT2G15880	leucine-rich repeat family protein / extensin family protein
13409119		1.13654	1.85992	1.1261	-3.11534	-3.41486	AT2G15890	MEE14 (maternal effect embryo arrest 14)
13409327	-1.14918	-1.12536	-1.14649				AT2G16500	ADC1 (ARGININE DECARBOXYLASE 1)
13409382					-1.82591	-1.066	AT2G16660	nodulin family protein
13409423	1.15939	1.26989	1.95648	1.27245		1.02623	AT2G16790	shikimate kinase family protein
13409589						1.00577	AT2G17220	protein kinase, putative
13409601				1.10805	1.11743	1.42722	AT2G17300	similar to unknown protein [Arabidopsis thaliana] (TAIR:AT4G35320.1)
13409649						-1.20517	AT2G17470	similar to unknown protein [Arabidopsis thaliana] (TAIR:AT1G25480.1); similar to unknown protein [Arabidopsis thaliana] (TAIR:AT1G68600.1); similar to unnamed protein product [Vitis vinifera] (GB:CAO42118.1); contains InterPro domain Protein of unknown function UPF0005 (InterPro:IPR006214)
13409783						1.16168	AT2G17780	-
13409824	2.39799	2.27067					AT2G17850	similar to unknown protein [Arabidopsis thaliana] (TAIR:AT5G66170.2); similar to unnamed protein product [Vitis vinifera] (GB:CAO48196.1); contains InterPro domain Rhodanese-like (InterPro:IPR001763)
13409836	1.96418	1.74931	1.92508	1.25887	1.23052	2.01042	AT2G17880	DNAJ heat shock protein, putative
13409933			-1.40013	-1.2968			AT2G18120	SRS4 (SHI-RELATED SEQUENCE 4)
13410063						1.07109	AT2G18450	SDH1-2 (Succinate dehydrogenase 1-2)
13410115		-1.03151	-1.20838	-1.68978	-1.83671	-1.94097	AT2G18520	pentatricopeptide (PPR) repeat-containing protein
13410141			1.10018				AT2G18650	MEE16 (maternal effect embryo arrest 16); protein binding / zinc ion binding
13410143	1.7822						AT2G18660	EXLB3 (EXPANSIN-LIKE B3 PRECURSOR)
13410171	-1.13812	-1.34857	-1.58849	-1.94437	-1.68952	-1.20171	AT2G18900	transducin family protein / WD-40 repeat family protein
13410207			1.26002				AT2G18969	-
13410316	3.11006	2.97384	2.67913	3.08928	2.74443	2.49785	AT2G19310	similar to HSP18.2 (HEAT SHOCK PROTEIN 18.2) [Arabidopsis thaliana] (TAIR:AT5G59720.1); similar to 18.5 kDa class I heat shock protein (HSP 18.5) (GB:P05478); contains InterPro domain HSP20-like chaperone (InterPro:IPR008978)
13410429	1.54861	1.61489	1.40906				AT2G19590	ACO1 (ACC OXIDASE 1); 1-aminocyclopropane-1-carboxylate oxidase
13410447						1.78578	AT2G19630	F-box family protein
13410452	-1.06916	-1.75869	-1.37648				AT2G19650	DC1 domain-containing protein
13410456			1.7468				AT2G19660	DC1 domain-containing protein
13410458				-1.41974	-1.61432		AT2G19670	protein arginine N-methyltransferase, putative
13410478				-1.98135	-1.84828		AT2G19720	RPS15AB (ribosomal protein S15A B); structural constituent of ribosome
13410491						1.152	AT2G19780	leucine-rich repeat family protein / extensin family protein
13410499	2.90784	2.89573	3.26461				AT2G19800	MIOX2 (MYO-INOSITOL OXYGENASE 2)
13410710	1.07048	1.18127	1.19774				AT2G20180	PIL5 (PHYTOCHROME INTERACTING FACTOR 3-LIKE 5); transcription factor
13410945	1.7881	1.53741				1.27674	AT2G20560	DNAJ heat shock family protein
13410951						1.49811	AT2G20562	-
13411030		1.68629	1.74347				AT2G20670	similar to unknown protein [Arabidopsis thaliana] (TAIR:AT4G32480.1); similar to unnamed protein product [Vitis vinifera] (GB:CAO69754.1); contains InterPro domain Protein of unknown function DUF506, plant (InterPro:IPR006502)
13411045		1.20075	1.04678		1.2461	1.43192	-	-
13411047		1.17886	1.13838		1.39103	1.32613	-	-
13411139			-1.07044	-1.44073			AT2G20870	cell wall protein precursor, putative
13411203					-1.11548	-1.01726	AT2G21090	pentatricopeptide (PPR) repeat-containing protein
13411225					-3.04541	-3.23288	AT2G21130	peptidyl-prolyl cis-trans isomerase / cyclophilin (CYP2) / rotamase
13411249				1.07348	1.24247		AT2G21185	-
13411286						-1.14503	AT2G21250	-
13411346		-1.15785	-1.52582	-2.49321	-2.46709	-1.83356	AT2G21350	-
13411360	2.21412	2.04332	1.26591	1.36872	1.2846	1.48348	AT2G21430	cysteine proteinase A494, putative / thiol protease, putative
13411423			1.04996	1.33855			AT2G21540	SEC14 cytosolic factor, putative / phosphoglyceride transfer protein, putative
13411438					1.08966	1.00524	AT2G21560	similar to unknown protein [Arabidopsis thaliana] (TAIR:AT4G39190.1); similar to hypothetical protein [Vitis vinifera] (GB:CAN77202.1)
13411448	-1.55274				-2.6348	-3.04709	AT2G21660	ATGRP7 (COLD, CIRCADIAN RHYTHM, AND RNA BINDING 2); RNA binding / double-stranded DNA binding / single-stranded DNA binding
13411605					1.93967	1.82324	AT2G22240	inositol-3-phosphate synthase isozyme 2 / myo-inositol-1-phosphate synthase 2 / MI-1-P synthase 2 / IPS 2
13411653					-1.10662	-1.01425	AT2G22400	NOL1/NOP2/sun family protein
13411675			1.08317				AT2G22460	-
13411679						1.12924	AT2G22470	AGP2 (ARABINOGALACTAN-PROTEIN 2)
13411698		-1.0815	-1.12582	-1.3043	-1.10316		AT2G22510	hydroxyproline-rich glycoprotein family protein
13411721					-1.32446	-1.41356	AT2G22570	ATNIC1/NIC1/NIC2 (A. THALIANA NICOTINAMIDASE 1); catalytic/ nicotinamidase
13411796					-1.52125	-1.48526	AT2G22810	ACS4 (1-AMINOCYCLOPROPANE-1-CARBOXYLATE SYNTHASE 4); 1-aminocyclopropane-1-carboxylate synthase
13411803	1.19891	1.373	1.31197				AT2G22830	SQE2 (SQUALENE EPOXIDASE 2); oxidoreductase
13411889				-1.20446		1.7006	AT2G23100	-
13411904				-1.10949			AT2G23150	NRAMP3 (NRAMP metal ion transporter 3); manganese ion transmembrane transporter/ metal ion transmembrane transporter
13411910	1.96974	2.23226	1.79823				AT2G23170	GH3.3; indole-3-acetic acid amido synthetase
13411930						1.60894	AT2G23290	AtMYB70 (myb domain protein 70); DNA binding / transcription factor
13411980					1.09925	1.02357	AT2G23430	ICK1 (KIP-RELATED PROTEIN 1)
13412046				1.06282			AT2G23590	-
13412061				-1.16981			AT2G23620	esterase, putative
13412118			1.05907				AT2G23770	protein kinase family protein / peptidoglycan-binding LysM domain-containing protein
13412132					1.15922	1.91916	AT2G23810	TET8 (TETRASPANIN8)
13412137			1.20017				AT2G23840	HNH endonuclease domain-containing protein
13412196			-1.03454	-1.2998			AT2G24050	MIF4G domain-containing protein / MA3 domain-containing protein
13412244	-1.08463		-1.01623				AT2G24140	similar to unknown protein [Arabidopsis thaliana] (TAIR:AT4G30830.1); similar to unnamed protein product [Vitis vinifera] (GB:CAO66637.1); contains InterPro domain Protein of unknown function DUF593 (InterPro:IPR007656)
13412413	1.9843	2.1728	2.29679	1.23891	1.99415	2.12279	AT2G24550	similar to unknown protein [Arabidopsis thaliana] (TAIR:AT4G31510.1); similar to unknown [Populus trichocarpa x Populus deltoides] (GB:ABK96563.1)
13412428					1.04236	2.00135	AT2G24600	ankyrin repeat family protein
13412471	1.04409						AT2G24650	-
13412564	2.12666	1.29202		2.38323	1.49574		AT2G24850	TAT3 (TYROSINE AMINOTRANSFERASE 3); transaminase
13412580			1.46574				AT2G24870	-
13412584		-1.08776			-1.04601		AT2G24970	similar to unnamed protein product [Vitis vinifera] (GB:CAO44373.1)
13412640	-1.03224						AT2G25130	-
13412675	1.04506						AT2G25180	ARR12 (ARABIDOPSIS RESPONSE REGULATOR 12); transcription factor/ two-component response regulator
13412683	2.10658	2.71031	3.02341	2.5935	2.36919	2.91245	AT2G25200	similar to unknown protein [Arabidopsis thaliana] (TAIR:AT5G11000.1); similar to unnamed protein product [Vitis vinifera] (GB:CAO44287.1); contains InterPro domain Protein of unknown function DUF868, plant (InterPro:IPR008586)
13412796						1.60804	AT2G25460	similar to unknown protein [Arabidopsis thaliana] (TAIR:AT5G04860.1); similar to hypothetical protein [Vitis vinifera] (GB:CAN68625.1); contains InterPro domain C2 calcium-dependent membrane targeting (InterPro:IPR000008)
13413030				1.04012			AT2G25920	similar to 3'-5' exonuclease domain-containing protein / K homology domain-containing protein / KH domain-containing protein [Arabidopsis thaliana] (TAIR:AT2G25910.1); similar to 3'-5' exonuclease domain-containing protein / K homology domain-containing protein / KH domain-containing protein [Arabidopsis thaliana] (TAIR:AT2G25910.2); similar to unknown [Populus trichocarpa] (GB:ABK93302.1)
13413037		-1.29602	-1.32275		-1.42107	-1.23622	AT2G25940	ALPHA-VPE (ALPHA-VACUOLAR PROCESSING ENZYME); cysteine-type endopeptidase
13413078			1.16143				AT2G26070	RTE1 (REVERSION-TO-ETHYLENE SENSITIVITY1)
13413207						-1.03989	AT2G26360	binding
13413305					-2.11407	-2.61492	AT2G26560	PLP2 (PHOSPHOLIPASE A 2A); nutrient reservoir
13413375					1.16797	1.11296	AT2G26750	-
13413395				-1.11993	-1.56687	-1.3267	AT2G26790	pentatricopeptide (PPR) repeat-containing protein
13413778				1.82965	3.4321	3.34513	AT2G27420	cysteine proteinase, putative
13413813						2.1768	AT2G27500	glycosyl hydrolase family 17 protein
13413826	-1.08208						AT2G27530	60S ribosomal protein L10A (RPL10aB)
13413855					-1.39607	-1.68158	AT2G27610	pentatricopeptide (PPR) repeat-containing protein
13413884						1.55194	AT2G27660	DC1 domain-containing protein
13413926		-1.06568	-1.24396	-1.65954	-1.70986	-1.1498	AT2G27775	similar to unknown protein [Arabidopsis thaliana] (TAIR:AT2G27800.1); similar to unknown [Populus trichocarpa] (GB:ABK95440.1)
13414035	1.42069						AT2G28040	-
13414040						-1.15154	-	-
13414049				1.12225			AT2G28080	glycosyltransferase family protein
13414053				1.26147			AT2G28085	auxin-responsive family protein
13414157						1.00585	AT2G28470	BGAL8 (BETA-GALACTOSIDASE 8); beta-galactosidase
13414217	-1.36693	-1.67224	-1.73044	-2.05949	-1.62699	-1.87523	AT2G28560	ATRAD51B/RAD51B; recombinase
13414255	1.75413	2.08487	2.56937	1.62539	1.45923	1.71412	AT2G28630	beta-ketoacyl-CoA synthase family protein
13414342			1.09337				AT2G28830	armadillo/beta-catenin repeat family protein / U-box domain-containing protein
13414374						-1.05927	AT2G28900	OEP16 (OUTER ENVELOPE PROTEIN 16); P-P-bond-hydrolysis-driven protein transmembrane transporter
13414456			-1.37586	-1.00698			AT2G29120	ATGLR2.7 (Arabidopsis thaliana glutamate receptor 2.7)
13414463	1.20385	1.99685	2.16181	2.55564	2.11337	2.24337	AT2G29130	LAC2 (laccase 2); copper ion binding / oxidoreductase
13414502				-2.64718	-1.95795	-1.94558	AT2G29263	-
13414526					1.03414		AT2G29420	ATGSTU7 (GLUTATHIONE S-TRANSFERASE 25); glutathione transferase
13414561	1.04006	1.25233	1.25319	1.55511	1.53866	1.19427	AT2G29500	17.6 kDa class I small heat shock protein (HSP17.6B-CI)
13414577					-1.17063		AT2G29550	TUB7 (tubulin beta-7 chain)
13414782			-1.15003	-1.09643			AT2G30210	LAC3 (laccase 3); copper ion binding / oxidoreductase
13414868						-1.09079	AT2G30350	endo/excinuclease amino terminal domain-containing protein
13414908		1.13624	1.33181	1.08498			AT2G30420	-
13414951	1.20815	1.2166	1.16106	1.08096			AT2G30480	similar to hypothetical protein [Vitis vinifera] (GB:CAN65091.1)
13414978						1.05107	AT2G30500	kinase interacting family protein
13415116				1.71685	2.41142	2.30552	AT2G30760	unknown protein
13415120				1.26958	3.30803	3.77061	AT2G30770	CYP71A13 (CYTOCHROME P450, FAMILY 71, SUBFAMILY A, POLYPEPTIDE 13); indoleacetaldoxime dehydratase/ oxygen binding
13415126	1.70873	1.93079	1.65852	1.37722	1.12268		AT2G30790	PSBP-2 (photosystem II subunit P-2); calcium ion binding
13415154					1.84077	1.08769	AT2G30830	2-oxoglutarate-dependent dioxygenase, putative
13415238			-1.03379	-1.54406	-1.64385	-1.16853	AT2G31060	elongation factor family protein
13415260			-1.01155				AT2G31070	TCP10 (TCP DOMAIN PROTEIN 10); transcription factor
13415302				1.2654			AT2G31180	AtMYB14/Myb14at (myb domain protein 14); DNA binding / transcription factor
13415555		-1.08199	-1.10723	-1.31468	-1.4085		AT2G31725	similar to unknown protein [Arabidopsis thaliana] (TAIR:AT1G05730.1); similar to hypothetical protein [Vitis vinifera] (GB:CAN73933.1); contains InterPro domain Protein of unknown function DUF842, eukaryotic (InterPro:IPR008560)
[truncated: 2,752 more rows]
