# Supplementary material for: Rapid transcriptional and metabolic regulation of the deacclimation process in cold acclimated Arabidopsis thaliana
Source: BMC Genomics. 2017 Sep 16;18:731. doi: 10.1186/s12864-017-4126-3 (PMC5602955; doi:10.1186/s12864-017-4126-3)
Supplement: Supplementary file 3 — Metabolite data from GC-MS metabolome analysis normalized to FW and sorbitol. (XLSX 121 kb) [file 12864_2017_4126_MOESM3_ESM.xlsx]

## Sheet: Sheet1
Additional file 3: Metabolite data normalized to FW and sorbitol.
Colums A-D describe the analysed metabolite. Columns F and G describe the GC-MS analyte used for metabolite profiling. Columns H-J contain parameters indicating the matching quality with the reference entries of the Golm Metabolome Database (http://gmd.mpimp-golm.mpg.de/). Note that mass spectral tags (MSTs), i.e. so far non-identified but repeatedly observed analytes of yet unknown metabolites, …										SAMPLE DESCRIPTION	NORMALIZED RESPONSES
										TREATMENT
Name	Class	Molecular formula	KEGG-ID	CAS-ID	CHEMICAL DERIVATIVE	MPIMP-ID Golm Metabolome DatabaPe	TIME DEVIATION (%)	MATCHING FRAGMENT COUNT	MATCH VALUE		NA	NA	NA	NA	NA	NA	ACC	ACC	ACC	ACC	ACC	ACC	2 h DEA	2 h DEA	2 h DEA	2 h DEA	2 h DEA	2 h DEA	4h DEA	4h DEA	4h DEA	4h DEA	4h DEA	4h DEA	6 h DEA	6 h DEA	6 h DEA	6 h DEA	6 h DEA	6 h DEA	12 h DEA	12 h DEA	12 h DEA	12 h DEA	12 h DEA	12 h DEA	24 h DEA	24 h DEA	24 h DEA
Benzoic acid	Acids	C7H6O2	C00180	65-85-0	Benzoic acid (1TMS)	A128003-101	0.0911045	4	999		11.8299	6.55231	8.00501	7.80948	6.09228	10.2513	7.86345	6.55499	6.68114	11.5057	8.50153	7.18629	8.78502	8.01331	9.04799	10.1827	9.59863	6.78144	7.40053	7.89852	12.8908	9.22217	8.13793	8.09626	8.7004	12.9167	10.1921	9.56966	7.49991	10.8671	12.4585	14.5435	8.02183	10.6486	12.2709	14.2067	10.4758	6.28801	13.1386
Benzoic acid, 4-hydroxy-	Acids	C7H6O3	C00156	99-96-7	Benzoic acid, 4-hydroxy- (2TMS)	A164003-101	-0.108982	7	997		0.67397	4.5007	6.05735	6.6187	8.84236	9.62873	3.64592	7.00031	5.43518	10.3044	12.7783	12.5778	4.84486	5.20142	1.47986	8.39202	10.506	15.4438	2.49143	4.25915	5.59439	10.5054	9.86317	10.9282	4.79809	5.98459	9.2283	9.43427	9.65772	12.2337	3.78292	7.6057	7.8044	14.5486	15.0136	14.1119	6.305	6.05908	9.34009
Butanoic acid, 2,4-dihydroxy-	Acids	NA	NA	NA	Butanoic acid, 2,4-dihydroxy- (3TMS)	A143004-101	-0.0840468	3	998		7.89833	8.34251	7.1112	7.04558	10.2057	12.9176	6.0674	7.49712	4.24377	8.3444	9.29625	7.04348	6.73997	6.25875	3.27053	6.34406	5.67078	14.4552	2.90646	4.50073	9.95425	7.76518	8.11017	6.74488	6.93031	6.65549	7.12904	6.32249	6.72229	9.85598	8.30311	10.4939	12.4627	10.6914	9.30043	15.4312	5.27316	6.62916	5.88965
Butanoic acid, 2-hydroxy-	Acids	NA	NA	NA	Butanoic acid, 2-hydroxy- (2TMS)	A111002-101	0.609915	3	949		6.29179	6.50117	4.90653	7.85452	6.82403	6.57683	5.45218		7.60044	9.00287	7.82805	3.62318	7.06588	6.90046		10.0061	7.27617	7.84346	5.0384	4.41136	9.3682	8.94816	4.99467	5.16412	10.6345	10.8674		12.8695	7.93295	4.87722	9.49076	8.61881	23.8908	7.13812	12.9584	13.4655	4.28242	5.73816	9.9371
Citric acid	Acids	C6H8O7	C00158	77-92-9	Citric acid (4TMS)	A182004-101	0.0099739	65	952		1.11448	0.59284	1.26879	1.5162	0.685124	1.23139	11.7156	12.2398	11.4367	5.1487	13.1797	12.7415	2.48498	13.9299	9.16261	9.96369	4.13697	13.0786	9.59107	10.6717	4.28826	5.58733	11.1067	5.20852	7.14121	5.10119	1.8074	11.129	5.14103	0.644671	3.3383	1.62473	0.416304	3.42722	2.09537	0.948416	1.68768	0.791411	2.91986
Fumaric acid	Acids	C4H4O4	C00122	110-17-8	Fumaric acid (2TMS)	A137001-101	-0.025245	6	999		1.92331	1.69786	2.59417	1.91677	3.09541	7.46505	4.37273	5.3302	3.61832	5.15372	9.86141	6.5485	4.37891	6.72299	6.02322	10.0655	3.58422	15.6314	7.53227	6.14078	9.01558	13.85	8.26821	6.44671	5.88958	12.8379	8.11324	7.55388	12.5888	8.86508	6.65174	14.6923	10.2188	10.9438	16.6241	16.5842	4.83004	2.99626	2.72279
Glutaric acid, 2-oxo-	Acids	C5H6O5	C00026	328-50-7	Glutaric acid, 2-oxo- (1MEOX) (2TMS) MP	A158004-101	-0.11317	3	976								1.65334	0.799128	0.776846	1.38932	1.973	1.64955	1.39887	1.64722	2.24926	1.76916	1.82619	1.86494	2.24948	1.62523	2.39424	2.59435	2.25901	1.81499	1.79023	2.27591	1.61616	1.70765	2.18831	1.3849		1.24248			1.67775			0.643682
Glycolic acid	Acids	C2H4O3	C00160	79-14-1	Glycolic acid (2TMS)	A106002-101	-0.0103585	6	997		5.39997	5.04561	7.19251	7.16844	4.51711	6.73695	9.84835	9.84393	8.80056	10.4789	7.98793	10.4381	11.8122	12.8745	15.6646	13.4697	10.38	12.8548	14.28	10.5783	12.3073	10.2377	10.4542	11.8466	9.31869	7.97572	11.6536	9.57205	8.42894	9.96581	8.91122	8.64865	10.0201	9.6526	10.2432	10.9031	6.16502	7.72657	7.49875
Lactic acid	Acids	C3H6O3	C00186	79-33-4	Lactic acid (2TMS)	A105001-101	0.142664	10	999		5.23321	12.0043	12.6169	5.17933	6.2715	9.59403	2.2491	7.0602	3.94747	3.38619	3.30894	5.21097	5.04458	3.54555	6.41483	14.592	6.1061	5.69	3.92753	3.5957	6.78011	4.32833	3.6212	4.43355	4.89156	5.94754	5.00527	2.85086	6.60689	4.70849	3.27652	4.7993	4.53424	6.49419	5.80085	2.99929	9.26272	3.52746	10.4575
Malic acid	Acids	C4H6O5	C00149	97-67-6	Malic acid (3TMS)	A149001-101	-0.0534148	48	976		1.54664	1.19214	1.67331	1.2319	1.3355	1.87764	9.09548	6.815	4.21893	5.88488	9.64419	8.80414	6.08305	11.4424	9.42772	10.685	5.45179	14.7267	8.39374	11.2159	10.7092	12.4322	14.7955	10.5167	13.7869	13.0544	9.82748	14.7639	12.9718	7.04912	11.3383	11.3693	4.83138	12.8956	12.0621	8.24134	3.1881	1.62221	2.99123
Malic acid, 2-methyl-	Acids	C5H8O5	C02612	6236-10-8	Malic acid, 2-methyl- (3TMS)	A148001-101	-0.0935556	4	994		3.56588	3.92503	3.76376	5.10393	3.25847	4.71611	9.77633	10.0073	5.92515	8.22774	12.5474	8.50973	8.57425	8.34004	6.31115	9.23618	6.40762	15.6314	5.20037	7.03579	12.1925	9.26331	11.2374	8.54113	11.7143	8.85674	11.2333	10.3323	8.35387	9.13964	10.6403	10.2137	10.3662	12.7239	11.1905	17.3536	4.44992	4.48792	4.46825
o-Toluic-acid	Acids	NA	NA	NA	o-Toluic-acid (1TMS)	A136012-101	0.935927	3	966		7.03355	6.01711		6.01088	10.3968	16.9838		6.91728		8.67435	9.06021	5.35829						11.7427				8.65888					10.488	7.1467		8.93431		12.8604		17.6124	13.0791	13.0466	7.88204		8.46029
Oxalic acid	Acids	C2H2O4	C00209	144-62-7	Oxalic acid (2TMS)	A113002-101	0.000894198	3	841		5.93107	7.90177	5.82222	8.07891	7.60675	5.87442	6.01986		8.31299	9.70269	8.26953	6.75902	8.51616	6.0056	5.23244	10.0617	9.45056	8.39941	6.97865	5.73777	8.97386	9.21125	7.52496	6.06489	11.7505	9.39402		13.5401	9.80392	7.43335		8.72842	24.6249	10.7333	13.7412	13.5302	6.05407	6.39367	10.453
Pyruvic acid	Acids	C3H4O3	C00022	127-17-3	Pyruvic acid (1MEOX) (1TMS)	A104002-101	0.311391	3	719		6.35684	5.88472	7.1804	10.9496	7.52544	10.3628	8.00205	10.641	8.04674	14.5985	13.3604	11.7374	9.59932	10.1645	6.7813	11.2641	15.8362	12.7997	6.98469	8.71521	11.9772	15.5504	12.9946	14.3343	9.77576	12.1922	13.2566	16.994	12.0484	14.0472	11.8991	10.1295	13.4802	15.2233	18.9134	14.9207	6.10586	11.5497	12.2311
Shikimic acid	Acids	C7H10O5	C00493	138-59-0	Shikimic acid (4TMS)	A181002-101	-0.0490352	5	999		7.05263	8.18202	7.56623	10.6188	7.63786	7.47683	7.69043	9.49557	9.18439	8.45591	8.62066	9.22447	6.78629	14.2221	11.4672	11.0389	7.07234	15.6185	12.2447	13.4337	13.4714	10.1637	13.8371	16.1908	9.42698	11.8171	11.3846	14.127	14.5109	12.1881	11.4975	13.5806	18.5091	12.9522	12.4868	15.9018	6.65845	13.1689	7.89478
Succinic acid	Acids	C4H6O4	C00042	110-15-6	Succinic acid (2TMS)	A134001-101	-0.035868	14	992		1.75698	3.23504	1.84298	2.72643	3.15682	5.05364	1.41387	2.18789	1.21133	3.62092	4.63333	3.1566	3.07736	5.78951	3.12738	8.36354	4.38765	15.6314	5.51495	4.84119	5.45601	9.89353	10.2059	7.60149	5.45019	5.71828	5.27927	7.85603	8.24959	6.72191	4.19692	5.93797	4.21074	9.22186	8.59027	9.45165	3.71197	3.23153	2.83356
Alanine	Amino Acids	C3H7NO2	C00041	56-41-7	Alanine (2TMS)	A110001-101	-0.00551238	8	995		3.41827	2.026	1.94915	3.66057	2.16132	2.49751	10.6479	9.2641	9.60956	4.78749	9.96029	6.66543	6.50873	16.3414	11.9114	11.207	4.21926	13.3037	12.4247	8.99945	9.18363	6.71998	10.6157	9.98268	6.17865	7.52762	4.77357	5.96884	7.48111	6.3635	5.41249	5.03851	3.81154	3.20601	4.66827	5.07647	2.62258	3.86886	2.22085
Alanine, 3-cyano-	Amino Acids	C4H6N2O2	C02512	6232-19-5	Alanine, 3-cyano- (2TMS)	A138005-101	-0.193184	11	998			0.287333	0.728602	0.781876	1.03101	2.2535	2.39968	5.43355	2.3859	5.58767	8.49483	6.08681	1.61743	3.41339	1.29079	4.99077	2.64781	15.6314	1.74656	3.09297	3.8978	5.1679	5.05933	4.36831	4.13609	3.1131	3.25496	4.74028	3.54333	3.35054	1.40046	3.39823	3.00456	8.63855	4.99891	3.69336	1.88371	1.37885	2.0026
Alanine, beta-	Amino Acids	C3H7NO2	C00099	107-95-9	Alanine, beta- (3TMS)	A144001-101	-0.0765423	7	994		3.05536	2.36851	1.90951	2.55235	2.70886	4.32182	11.7224	10.484	5.74883	10.8796	13.1604	10.6937	6.01377	8.19667	4.7197	8.19346	5.05765	15.5732	5.78828	10.2843	11.2352	10.0758	13.6571	8.27378	15.6685	9.11789	9.26231	12.4925	9.07532	8.37269	16.0908	10.5479	6.75396	16.2253	10.4178	8.76579	3.32823	3.93799	3.54054
Arginine	Amino Acids	C6H11N3O2	NA	NA	Arginine [-NH3] (3TMS)	A183001-101	0.0187331	31	993		0.931814						10.3496	11.6637	12.1433	0.153007	9.89735	8.7662	1.37796	10.112	2.06801	8.04354	0.723664	15.5715	5.71451	7.85526	6.96329	8.73204	11.8231	8.33731	0.511034	1.26768	1.9416	6.7822	3.69953	1.18785	3.07458	1.58808	8.93781	1.84518	6.0129	1.31869		0.778319	3.7736
Asparagine	Amino Acids	C4H8N2O3	C00152	70-47-3	Asparagine (3TMS)	A168001-101	-0.00480065	63	991		0.173363	0.151186	0.252321	0.491393	0.146554	0.301004	8.44759	10.8742	9.73054	1.42781	5.56813	4.60734	0.765482	14.6614	5.32765	7.34004	1.13797	13.0462	8.37605	15.4286	4.71515	0.769413	14.792	3.72246	6.26861	1.41827	0.7317	8.00042	4.12953	0.325877	0.613374	1.11319	0.323515	1.37293	0.728574	0.490803	0.22433	0.311273	0.362064
Aspartic acid	Amino Acids	C4H7NO4	C00049	56-84-8	Aspartic acid (3TMS)	A152002-101	0.00992759	33	988			0.769687	1.4341	0.777568	0.145075	0.143528	6.24534	10.6814	5.0532	5.61005	13.3941	7.76946	2.87724	6.80796	0.985042	6.70764	2.69334	13.1052	1.74078	5.95241	4.40189	2.85874	12.6429	5.48415	3.11539	1.79605	3.01529	7.60888	4.64582	3.04319	2.67079	2.26744	2.98766	3.5761	2.16926	3.58545	2.15968	2.59752	2.96475
Butanoic acid, 4-amino-	Amino Acids	C4H9NO2	C00334	56-12-2	Butanoic acid, 4-amino- (3TMS)	A153003-101	-0.0956743	7	990		1.83478	1.036	0.837599	2.90218	1.28765	1.19022	6.54513	6.6126	8.80774	14.2015	13.3941	7.66927	5.57101	9.07435	5.4305	5.8653	6.05467	10.5766	3.94618	7.16088	6.54955	3.47546	10.4692	12.1623	7.81868	7.46411	10.1784	8.03591	3.75786	10.8549	5.12192	7.53999	5.62969	6.75186	5.5235	12.751	3.43079	7.14753	2.08348
Glutamine	Amino Acids	NA	NA	NA	Glutamine [-H2O] (2TMS) MP	A155001-101	0.342881	9	955		0.72404	0.715301	0.617553	0.902501	0.730844	0.637402	15.3591	9.54609	4.77583	12.1575	12.224	12.7401	4.52432	5.52531	7.25648	6.56808	8.08069	12.226	7.87968	14.2285	10.4317	11.7964	8.95185	8.24065	18.521	13.8009	7.78841	6.76642	9.74226	3.73305	4.68981	7.27626	1.95739	10.6561	6.93644	2.18778	3.17131	1.1511	3.48415
Glycine	Amino Acids	C2H5NO2	C00037	56-40-6	Glycine (3TMS)	A133001-101	0.0330134	4	999		1.58938	1.66927	2.85453	1.58648	1.57928	2.63251	14.3644	13.5052	10.7018	14.2888	12.4492	11.704	20.3115	14.8431	13.5861	13.6478	16.3454	15.2201	12.0094	13.8376	19.8862	21.6046	13.9335	16.6987	18.5903	22.3581	25.3721	14.652	15.651	17.3318	19.1662	21.0905	18.8273	19.9616	20.4939	16.6635	4.24163	2.29269	3.13199
Homoserine	Amino Acids	C4H9NO3	C00263	672-15-1	Homoserine (3TMS)	A146001-101	-0.0492563	5	998			0.258123	0.225949	0.198855			2.98591	5.55745	2.709	2.86183	8.97166	5.08424	2.309	5.44356	2.40922	6.01194	3.04835	15.6314	2.64083	3.99329	3.54535	3.89412	11.0805	5.16605	2.54252	1.94081	2.32717	4.30489	5.40211	2.4569	1.71665	2.24495	1.65972	2.8431	2.72328	1.56958	1.33018	0.598579	0.867612
Isoleucine	Amino Acids	C6H13NO2	C00407	73-32-5	Isoleucine (2TMS)	A132002-101	0.247923	7	999		1.30424	2.36584	2.63767	2.56604	1.77292	2.08842	7.96071	8.13469	9.8261	7.76531	9.00082	9.92768	9.12003	14.1855	8.86434	14.592	10.7057	14.5099	12.1534	10.7487	13.0865	9.81602	12.6201	15.6186	6.73344	8.98144	13.7876	9.68197	10.2675	9.47725	4.13764	6.89558	9.13887	8.5191	9.80051	7.73719	2.41529	3.61746	3.67764
Lysine	Amino Acids	C6H14N2O2	C00047	56-87-1	Lysine (4TMS)	A192003-101	-0.145275	9	977		1.56159	1.89377	2.34731	3.21841	4.96341	1.3814	5.04602	9.63982	9.45947	4.33149	10.5112	9.31515	4.53657	13.7891	2.79271	11.9855	4.37764	15.55	6.01693	10.3888	7.41513	1.67172	14.2126	12.7348	4.25197	2.44863	4.08004	14.3208	8.98942	4.34518	5.56369	2.97409	3.52093	4.37472	2.99094	3.34748	1.74618	2.19002	2.42653
Methionine	Amino Acids	C5H11NO2S	C00073	63-68-3	Methionine (2TMS)	A152001-101	-0.0514556	6	985								5.286	7.51776	4.8397	7.55005	12.9786	8.07997	6.2745	9.17586	3.3364	10.1386	4.41122	15.4147	2.69393	6.30151	4.01282	2.54796	11.6635	8.61408	2.2677		3.86994	6.56398	5.09579	3.02825						5.61431		5.48997
Phenylalanine	Amino Acids	C9H11NO2	C00079	63-91-2	Phenylalanine (2TMS)	A164001-101	-0.0527727	15	994				0.168004	0.0957015			4.92286	11.5952	9.42079	4.79429	13.3941	11.4383	1.45787	7.97471	2.40331	9.30464	2.65374	10.1609	5.31322	4.33944	1.87917	4.88659	5.89549	4.29007	1.99684	1.78069	1.92138	4.55403	4.55783	0.830036	2.00478	1.53125	1.50772	2.67554	2.1719	0.87997	0.934472	1.23909	1.27486
Proline	Amino Acids	C5H9NO2	C00148	147-85-3	Proline (1TMS)	A117006-101	-0.13265	10	995		0.349218	0.482123	0.562007	1.08955	0.572899	0.516227	7.25254	9.03727	10.9008	12.3151	8.05622	12.7952	9.17164	5.93439	6.88968	7.29127	11.171	13.557	9.14247	11.1586	10.008	7.34971	13.9043	15.0745	10.4026	8.64271	10.9968	14.7927	11.0673	11.0553	8.94177	5.34893	6.97962	8.20777	8.063	10.8636	1.6798	2.64538	1.47885
Pyroglutamic acid	Amino Acids	C5H7NO3	C02238	NA	Pyroglutamic acid (2TMS)	A153002-101	0.109087	9	996		0.557473	0.784463	1.10425	1.20436	0.771457	0.830726	8.41878	10.0506	8.71895	7.60502	13.3941	10.7313	5.98764	11.0768	7.6893	8.56837	6.21951	13.4902	6.58957	9.87898	9.30211	7.28421	12.0515	8.96575	9.4252	7.79698	7.52897	11.2434	7.91009	5.43053	9.09909	6.73529	4.62938	9.90652	7.85899	5.20101	4.47939	2.87936	4.7072
Serine	Amino Acids	C3H7NO3	C00065	56-45-1	Serine (3TMS)	A138001-101	0.0162803	3	999		0.0838695	0.700755	0.652841	0.967961	0.540012	0.638728	2.95566	6.28508	3.3978	4.88524	10.646	7.25986	1.92293	4.52535	1.76481	5.17641	2.3667	15.6314	2.20063	2.50425	3.35844	2.68361	4.28162	3.80652	1.2695	1.26923	2.60195	2.80776	2.5834	3.09513	1.55455	2.21247	6.36053	4.54281	2.47345	7.79717	1.51982	4.09842	1.42754
Threonine	Amino Acids	C4H9NO3	C00188	72-19-5	Threonine (3TMS)	A140001-101	-0.00798705	40	991		0.48491	0.798217	0.912086	0.78662	0.858651	1.6739	3.34017	5.45535	2.28276	6.0348	8.60631	5.73378	4.53726	4.22519	2.53545	5.56232	3.73454	15.6314	2.45537	4.24767	6.48001	6.30762	7.12445	5.77494	6.38326	5.05918	6.26094	7.38065	5.21716	6.92502	6.60734	6.63048	6.25257	10.1217	7.04243	8.2805	1.73804	1.68787	2.04783
Valine	Amino Acids	C5H11NO2	C00183	72-18-4	Valine (2TMS)	A122001-101	-0.0521912	15	998		3.45564	3.25482	3.75695	4.17909	2.18555	3.75466	13.764	10.7275	11.5449	10.8032	13.3941	11.0195	8.2031	11.8936	9.91715	9.47747	6.7579	10.0241	8.50773	6.8534	8.72547	6.67748	7.35252	6.5833	5.4023	7.19499	8.3243	5.31879	5.73178	6.21502	5.89453	6.61801	6.25354	6.21643	6.86675	6.2591	3.45882	4.53713	4.43161
Hexadecanoic acid	Fatty Acids	C16H32O2	C00249	57-10-3	Hexadecanoic acid (1TMS)	A205001-101	-0.020526	60	992		9.91072	11.2244	11.0579	12.4581	10.6219	11.8181	14.1535	12.758	11.6492	17.4323	12.8113	11.9295	16.1066	13.6365	12.1836	11.3435	18.3972	13.7046	11.6608	12.1199	16.4633	18.4052	12.9001	19.2219	17.0036	20.3255	23.9772	16.876	15.0045	17.8508	23.152	16.8509	17.3367	21.4422	23.042	17.2103	13.4369	11.6133	16.1349
Octadecanoic acid	Fatty Acids	C18H36O2	C01530	57-11-4	Octadecanoic acid (1TMS)	A225002-101	-0.0445736	60	993		9.27415	10.8667	10.5459	12.9611	10.2781	10.7352	13.2785	12.3808	12.2489	17.2834	11.5298	12.7494	18.0774	14.0505	12.162	11.782	18.4603	13.8484	11.4842	12.3416	17.3158	16.835	13.8758	17.2597	16.6419	16.2581	24.04	15.4662	14.7255	16.2146	23.8011	19.0197	17.159	23.9425	22.8033	16.5563	13.2771	11.574	16.6119
Tetradecanoic acid	Fatty Acids	C14H28O2	C06424	544-63-8	Tetradecanoic acid (1TMS)	A185004-101	-0.0373828	6	994		9.14228	10.6522	10.841	12.4371	12.4402	10.3738	10.9431	12.4833	11.9229	16.3794	9.9382	10.3908	16.8212	11.3313	9.66576	8.82432	16.751	14.354	8.61297	10.3636	17.1448	17.6798	10.6623	17.2975	16.8276	16.9111	21.2896	14.1572	13.1019	16.6831	23.8047	18.1028	17.6249	20.1272	25.0744	17.2415	16.9753	11.7905	16.7834
Agmatine	N- Compounds	NA	NA	NA	Agmatine [-NH3] (3TMS)	A174011-101	-0.0340122	3	954			0.979507	0.841678	0.891583			11.1535	11.4706	9.92409	9.66365	9.32356	6.86366	10.0277	7.71615	10.6294	9.68497	10.3286	15.6314	6.79812	10.5534	14.9108	9.97663	12.2606	11.8507	10.5538	9.42409	16.2656	9.90337	7.21504	13.8667	7.27192	8.17534	12.9901	13.4917	12.8342	12.6051	3.96019	7.39761	5.50294
Arginine	N- Compounds	NA	NA	NA	Arginine [-NH3] (2TMS)	A176005-101	0.0654247	9	930		3.43201	4.19537	4.58937	3.84924	4.04994	3.95908	11.2096	4.35814	3.74933	19.355	4.86705	5.56349	6.38284	4.28283	9.83822	3.99463	12.5477	5.57908	6.87555	7.12482	7.10416	8.95593	5.20155	7.13893	9.5777	9.56132	11.0066	4.93832	7.67457	8.48779	6.78193	5.5778	6.94001	7.73347	6.87596	5.72513	3.71227	3.75149	4.19678
Butylamine	N- Compounds	NA	NA	NA	Butylamine (2TMS)	A110007-101	0.0620954	4	977		12.7474	11.8458	12.3006	11.6072	9.99552	14.3679	13.1295	9.8431	9.47589	15.7164	10.5657	12.3913	21.3315	13.5859	13.7183	11.8111	19.0508	13.3659	12.0555	14.2031	18.0206	17.7256	12.6981	14.7698	15.7968	20.138	22.8002	12.313	13.8302	16.3639	25.7507	18.7481	14.4641	23.1323	20.887	14.3919	16.1009	11.4384	14.6778
Ethanolamine	N- Compounds	C2H7NO	C00189	NA	Ethanolamine (3TMS)	A128002-101	-0.0460277	39	988		11.741	12.8016	11.3181	13.0501	11.8084	12.2432	13.8293	10.6328	12.1219	15.3847	12.2872	10.6757	20.8579	11.8707	12.9177	10.6653	15.5076	10.9933	11.133	11.7578	19.583	16.96	14.4226	15.321	17.1886	20.5637	24.7021	13.906	16.1746	17.3501	22.7349	20.0562	19.616	21.8693	21.1376	17.5799	12.3876	14.6929	14.9556
Glucose, 2-amino-2-deoxy-	N- Compounds	NA	NA	NA	Glucose, 2-amino-2-deoxy- (1MEOX) (5TMS) MP	A193007-101	-0.0467549	3	996		5.67178		3.21673	3.60213		3.57102	3.11496	7.02553	10.0916		11.2123	12.7952		12.7327	3.07499	6.96871		6.83804	9.91624	6.57575	3.31264		13.6238	2.26778				3.74845	7.12										2.82142
Indole-3-acetonitrile	N- Compounds	NA	NA	NA	Indole-3-acetonitrile (1TMS)	A188025-101	-0.0963376	19	993		2.35774	3.14755	2.24444	4.19815	2.17763	1.38162	8.22569	9.52987	12.6499	10.2809	8.59867	7.32715	6.63573	8.94287	8.21164	9.18768	9.99975	10.9256	5.59045	8.18487	12.3369	9.34706	8.42635	11.8268	7.64373	9.3887	12.3496	10.4563	6.92395	7.19573	4.47759	5.17231	10.3356	6.88831	11.5632	7.63036	2.60324	7.18489	4.93967
Panthenol	N- Compounds	NA	NA	NA	Panthenol (3TMS)	A193017-101	-0.236994	6	915		2.82433	10.7352	4.17689	1.8251	2.86602	3.67598	0.589492	4.39253	1.31304	0.592456	1.86708	2.06649		2.21246	1.81367	8.28076	0.488311	1.36774	1.66745	1.7687	0.722108	0.649787	1.46002	0.4388	0.553654	1.83785		1.53158	2.19556			0.819434			1.2486		11.2679	1.58605	11.0501
Putrescine	N- Compounds	C4H12N2	C00134	110-60-1	Putrescine (4TMS)	A175002-101	-0.0795398	36	998		1.26045	1.75566	1.02497	1.55698	0.863781	0.67777	14.3842	14.8476	11.5546	11.3484	12.7882	9.81666	9.85044	9.78516	9.15011	9.10007	10.3505	15.6237	7.51149	11.6954	16.609	10.8224	13.7573	13.4124	10.2555	11.1063	14.2467	10.0038	7.51033	12.5344	8.59422	8.38108	12.0336	11.8173	12.8946	14.3071	4.01407	9.0048	5.58926
Pyridine, 2-hydroxy-	N- Compounds	NA	NA	NA	Pyridine, 2-hydroxy- (1TMS)	A105003-101	0.0300589	9	999		10.864	7.95506	6.88425	7.68889	5.57245	7.90977	17.8816	7.17928	8.29168	12.5652	8.87123	10.7115	15.8677	11.6534	16.9614	8.36909	12.616	11.2413	12.4726	14.8998	17.4947	11.9505	10.8529	11.5362	18.2597	18.6417	19.5768	9.29554	9.96876	10.7127	25.9009	17.3927	10.5766	16.2802	14.1834	11.4913	11.3185	7.55964	10.9124
Pyrrole-2-carboxylic acid	N- Compounds	NA	NA	NA	Pyrrole-2-carboxylic acid (2TMS)	A135008-101	-0.0977293	6	976			1.59044	2.00175	1.36045	3.49138	7.32681	1.09809	3.07768	2.5408	3.58006	11.2704	7.88479	1.69176	1.56431		3.08913	2.44471	15.6314		1.29704	2.812	3.68298	5.35299	3.99145	1.65672	1.49837	4.01271	3.37612	3.32508	5.261		3.44678	3.71093	6.81124	7.10157	9.06376	2.32852	1.98886	2.64375
Spermidine	N- Compounds	C7H19N3	C00315	124-20-9	Spermidine (4TMS)	A220002-101	-0.0610851	33	987		1.45624	1.53215	1.84924	1.9614	1.59999	1.55739	4.42811	12.699	8.58822	3.88509	7.42418	5.51399	2.64896	10.9639	2.29758	8.05172	3.93076	15.1159	7.90086	14.0305	15.6337	1.8018	13.0052	19.4824	3.80591	1.39326	3.7319	14.9795	9.51615	2.48924	3.42784	2.28452	2.94936	3.74078	3.66292	2.41205	2.25416	0.978543	3.00549
Tyramine	N- Compounds	C8H11NO	C00483	51-67-2	Tyramine (3TMS)	A191004-101	-0.124411	4	998		2.66016	3.38138	3.78466	4.66109	3.51474	2.66772	8.78216	11.6601	9.56107	5.78129	11.1871	10.3855	6.77883	13.8374	4.49424	10.8633	6.23979	15.6314	7.56653	12.2942	9.7542	3.51221	14.2814	13.7615	6.40406	4.79226	7.18377	14.5987	8.7208	6.56375	7.77363	5.48501	5.98775	7.48938	5.10922	5.29412	2.69743	3.48697	4.30236
Uric acid	N- Compounds	C5H4N4O3	C00366	69-93-2	Uric acid (4TMS)	A211006-101	-0.134631	4	997								5.00031	6.23284	12.6499		6.85089	10.8463		8.5895		7.45313		9.64188	2.08105	5.71257			10.8986	6.86806				8.53317	4.933
Ferulic acid, trans-	Phenylpropanoids	C10H10O4	NA	537-98-4	Ferulic acid, trans- (2TMS)	A210001-101	-0.0324141	3	990							5.98187	6.82763	7.26937	7.7831		11.1605	12.7952		10.4352		7.71524		10.0642	5.36012	6.3911			12.408	6.06784	7.87346	12.1514		10.0854	8.39202	8.15556				10.701	11.6055
Sinapic acid, cis-	Phenylpropanoids	C11H12O5	NA	NA	Sinapic acid, cis- (2TMS)	A207001-101	-0.0883602	16	981		2.93829	3.1906	3.53999	4.8128	5.99854	4.98452	8.81412	9.29601	8.16333	8.18319	10.9127	12.7952	5.77626	6.95801	6.22758	5.94121	7.42121	13.5753	6.18939	5.71947	6.93183	6.46193	12.8192	13.5377	6.35749	6.04836	5.53246	12.3097	10.5951	6.10517	6.54528	5.3803	5.9713	6.2859	9.92358	8.82091	3.63811	5.36238	4.59197
Fructose-6-phosphate	Phosphates	C6H13O9P	C00085	643-13-0	Fructose-6-phosphate (1MEOX) (6TMS) MP	A232002-101	-0.0392588	14	923		0.856125	1.2421	2.49706	1.33159	0.699611	1.18726	8.50966	9.70802	12.356	5.34097	13.2689	11.1119	1.53236	5.36999	3.85089	3.75309	2.47313	3.74944	4.05028	4.04715	3.24815	1.80299	3.8033	2.32508	2.95751	2.39192	2.00335	3.48843	3.37668	1.29195	2.71811	1.9001	2.0127	2.12437	1.75719	1.35934	1.60805	1.28579	2.74873
Glucose-6-phosphate	Phosphates	C6H13O9P	C00092	56-73-5	Glucose-6-phosphate (1MEOX) (6TMS) MP	A233002-101	-0.0559085	70	944		1.16975	1.60812	2.19441	2.17443	0.868898	1.77167	7.6302	10.7793	11.9178	6.95816	13.312	8.80587	1.71428	5.0312	2.90284	3.31799	2.29754	3.74818	4.40348	3.75764	3.03746	2.04951	4.06328	2.42663	3.35527	2.37713	2.18102	3.13219	3.76746	1.13516	2.34526	2.00117	1.94314	2.2138	2.24319	1.76627	1.43929	1.94506	2.96105
Glycerol-3-phosphate	Phosphates	C3H9O6P	C00093	29849-82-9	Glycerol-3-phosphate (4TMS)	A177002-101	-0.00514136	4	980			1.92628	2.64238	2.73592		2.46343	6.60241	7.07969	5.39293	7.23732	7.31599	7.7019	5.67247	9.56586	8.19915	10.6976	7.4068	15.6314	10.8857	10.5343	11.7756	8.22965	13.05	12.8222	8.9051	9.51389	8.69857	11.6301	12.6954	8.52056	5.29962	10.0742	9.83574	8.14669	8.46964	8.1331	2.93849	3.69164	3.75674
Glycerophosphoglycerol	Phosphates	C6H15O8P	C03274	NA	Glycerophosphoglycerol (5TMS)	A218002-101	0.00460106	30	910		1.58135	1.85604	1.22023	2.62747	0.863689	1.35366	13.0263	11.2825	12.125	10.817	12.9647	11.9894	6.6942	15.5551	10.0588	8.78943	9.78167	12.9486	12.3565	14.1388	13.0056	7.64381	14.5747	12.4034	10.695	8.77876	9.27224	11.99	10.4738	5.75313	4.9664	6.98162	5.28106	5.37541	7.10682	5.69927	2.16003	3.96367	2.09209
Mannose-6-phosphate	Phosphates	C6H13O9P	C00275	NA	Mannose-6-phosphate (1MEOX) (6TMS) MP	A231001-101	-0.0448812	3	974				4.69424				10.8082	11.2931	12.4851	6.58739	13.2924	10.3573	6.19687	9.39051	5.7818	5.30661	4.39427	7.02506	7.9915	6.62192	7.66766		6.86309	4.32043	6.27759			9.02565	5.79869										4.96787
myo-Inositol-phosphate	Phosphates	C6H13O9P	C01177	NA	myo-Inositol-1-phosphate (7TMS)	A243001-101	-0.184733	4	981								1.5915	1.44551	1.91098	1.56362	2.08641	2.08793		1.78843	0.90155	1.37387	1.31664	1.89203	1.05659	1.23497	0.986115		1.54866	1.58991				0.96077	1.08597
Phosphoenolpyruvic acid	Phosphates	NA	NA	NA	Phosphoenolpyruvic acid (3TMS)	A159005-101	-0.157528	5	981		6.32295	4.40348	2.93476	6.17474	2.2961	2.93321	17.5489	9.31268	4.72244	8.38207	9.02952	7.80104	10.9461	10.196	11.0108	5.24927	6.52953	12.4715	6.7218	13.4023	14.4464	6.78735	9.79398	5.60638	14.8735	11.9325	12.874	6.38503	4.81721	8.40968	27.1112	12.1841	10.8461	11.28	10.2737	12.243	9.06516	9.23673	10.2955
Phosphoric acid	Phosphates	H3O4P	C00009	7664-38-2	Phosphoric acid (3TMS)	A129001-101	0.0942634	13	997		2.79241	4.22392	4.07634	6.93811	5.04006	4.63277	9.13312	8.87399	8.92201	11.0264	13.3941	11.3329	6.73733	9.05621	6.55049	8.37154	9.82943	12.6921	6.18186	8.35618	8.46991	7.03935	11.4707	15.3484	5.7777	5.87496	14.4881	10.2365	8.37863	8.06507	4.37298	7.26525	6.17185	8.77103	8.70572	9.37616	4.34054	5.45509	6.70415
Phosphoric acid monomethyl ester	Phosphates	NA	NA	NA	Phosphoric acid monomethyl ester (2TMS)	A119001-101	-0.0111361	5	964			2.4429	1.33352	2.71736	1.00616	1.22857	9.59376	8.23723	7.50519	8.83709	10.9633	11.9041	3.30312	8.27962	2.93082	2.9232	4.62485	4.18274	8.41746	4.13892	6.95646	4.04856	14.6727	5.87017	6.916	1.80976	6.09452	8.50198	7.09067	3.77288	5.23606	2.5228	3.39738	5.43024	4.22252	4.66432	1.77851	3.27341	2.8257
Arabinonic acid	Polyhydroxy Acids	NA	NA	NA	Arabinonic acid (5TMS)	A179001-101	-0.30881	12	960		5.29984	5.70719	6.21837	7.38163	5.30419	5.32629	12.3281	11.7421	12.0856	12.7227	9.3616	11.9945	9.35082	12.2266	10.8347	10.9766	8.71686	13.3962	9.82431	12.202	11.447	8.59544	14.5841	10.7051	12.2381	10.0412	10.8911	11.39	10.3833	9.74514	9.47112	7.62913	12.3131	8.98255	9.50362	10.4417	5.27103	10.1159	6.67666
Erythronic acid	Polyhydroxy Acids	C4H8O5	NA	15667-21-7	Erythronic acid (4TMS)	A154001-101	0.0752342	5	992		7.65048	5.53825	7.03926	8.49191	6.38004	6.67173	10.6771	10.6859	7.86732	10.9642	12.832	12.4679	8.63864	12.607	12.1567	9.74507	7.51285	14.8558	7.57014	10.4999	12.1531	10.4932	12.5919	10.5907	12.9209	11.4891	10.9657	11.2937	9.33566	11.1831	11.9673	11.7519	15.2686	12.7354	13.2358	13.4411	7.32062	8.5736	7.96857
Galactaric acid	Polyhydroxy Acids	C6H10O8	C01807	526-99-8	Galactaric acid (6TMS)	A204001-101	-0.0507272	3	999					8.55431			8.88719	10.713	8.00517		8.82523	12.7952		10.7997		7.7279		10.2621	9.10619	11.3523			12.1295	10.7845	10.4527			13.0321	8.76868									7.14676
Galactonic acid	Polyhydroxy Acids	C6H12O7	C00880	576-36-3	Galactonic acid (6TMS)	A199002-101	0.0176739	10	998		6.48181	6.69225	8.03461	9.7941	5.7057	7.81446	12.2735	12.2186	11.7826	10.5174	12.1192	12.4815	9.32191	13.6815	12.7358	10.3778	9.71629	15.4935	10.2354	10.7522	11.2893	11.2499	12.4155	12.5167	11.5618	10.1323	12.7893	13.2406	11.2009	9.76084	8.6895	10.2503	10.4077	10.6426	12.2666	13.0745	6.68614	10.6702	8.52817
Gluconic acid	Polyhydroxy Acids	C6H12O7	C00257	526-95-4	Gluconic acid (6TMS)	A200001-101	0.0277102	3	948			0.432309	0.365138	3.28859		0.391851	0.849715	0.728655	0.695553	0.635978	0.775072	0.796921	3.8409	0.803074	2.68603	0.539504	0.499366	0.806453	0.525963	0.548643	0.569226	3.74659	0.789121	0.7954	0.674285		0.652796	0.753707	0.66411	0.47129			0.478932		5.44065	4.23914	0.382942	3.58653	3.99875
Glyceric acid	Polyhydroxy Acids	C3H6O4	C00258	473-81-4	Glyceric acid (3TMS)	A135003-101	0.0484871	10	980		2.34426	3.73228	3.44137	2.8297	7.16264	14.3778	2.87519	4.4884	2.85123	3.9943	8.45733	5.61797	3.8963	4.43906	2.19198	4.76342	3.15854	15.6314	2.6194	2.72485	4.89828	4.83584	4.21311	4.75409	2.72922	2.48103	4.53162	3.34407	3.24505	6.71691	4.40022	5.88708	8.07293	10.9429	7.46625	14.9732	4.03274	3.80745	3.65347
Ribonic acid	Polyhydroxy Acids	C5H10O6	C01685	NA	Ribonic acid (5TMS)	A177001-101	-0.106813	11	988		5.37815	5.79207	7.14373	8.17477	5.35442	6.29298	12.1595	12.4718	12.6499	12.6488	11.0918	12.0177	9.78229	12.9801	11.0691	10.4002	9.12213	14.3365	10.4841	11.8337	12.3806	8.42325	13.1843	10.8483	10.2503	8.8301	10.3513	12.7839	10.8714	9.87653	8.35673	9.16269	13.2598	9.04778	9.09462	9.10358	5.09227	9.09674	7.10055
Threonic acid	Polyhydroxy Acids	C4H8O5	C01620	7306-96-9	Threonic acid (4TMS)	A156001-101	0.121008	51	975		5.89573	5.50823	5.91171	6.93424	5.75408	5.78194	12.2435	13.5171	7.38979	9.68921	13.1886	9.7785	7.1564	11.6383	10.1526	9.96237	7.13437	15.5489	6.1134	11.5988	9.67973	7.63897	10.2355	9.27939	10.0507	8.22659	7.87276	9.51306	7.9841	7.37652	6.52502	7.12428	9.05801	8.06913	7.42675	9.24053	6.43867	7.50291	5.73589
Erythritol	Polyols	C4H10O4	C00503	149-32-6	Erythritol (4TMS)	A150002-101	-0.0689761	8	995		9.79889	12.086	8.56305	8.5367	8.84304	10.4399	8.161	11.0313	7.51631	7.57681	11.7863	10.4282	7.03708	9.44503	6.33575	9.31245	4.73138	13.4442	4.91559	7.83159	13.7343	13.5541	14.5316	6.38786	13.638	12.621	11.719	7.34156	7.98304	9.08809	16.9084	15.1023	12.2548	17.4497	15.8318	14.8183	7.79906	7.78035	8.13726
Glycerol	Polyols	C3H8O3	C00116	56-81-5	Glycerol (3TMS)	A129003-101	-0.00871432	22	976		5.92143	13.4721	6.94743	4.96834	4.90763	7.20247	3.17565	6.26419	2.59256	3.80208	2.46337	3.07765	3.38994	2.50497	5.98932	14.4884	2.968	2.24514	2.31748	4.36445	6.60062	3.37454	3.51244	2.9637	2.91074	5.12877	5.32876	2.93519	4.41934	3.06315	2.88411	3.27344	4.90869	4.10432	3.75178	3.54727	14.9061	2.57859	13.6892
Inositol, myo-	Polyols	C6H12O6	C00137	87-89-8	Inositol, myo- (6TMS)	A209002-101	-0.134601	5	969		2.62115	5.01117	4.1827	2.90213	3.14518	2.65163	7.65447	10.0899	8.48045	8.59331	7.67055	8.10453	7.1849	12.0764	8.73661	7.18567	6.10287	11.044	9.93134	11.9326	9.2219	5.63882	12.7503	9.95453	7.79013	7.13089	10.5532	9.90461	9.64757	7.00575	6.8664	5.18133	8.74216	5.14662	4.83784	7.15361	3.06698	7.60641	3.13147
Mannitol	Polyols	C6H14O6	C00392	69-65-8	Mannitol (6TMS)	A193002-101	-0.133287	7	970		1.35014	4.426	0.822441	1.17809	16.4355	1.50828	1.29505	0.56379	0.951688	1.21217	1.47019	0.884893	1.44547	0.863366	2.72425	3.76927	1.27987	0.757302	2.6951	0.893636	0.666808	4.40505	1.5164	1.07028	0.563946	1.84416	1.3881	0.891319	3.44359	0.992963	0.519402	2.10507	0.975791	1.23763	2.30675	0.592907	2.65056	1.02853	1.0006
Ribitol	Polyols	C5H12O5	C00474	488-81-3	Ribitol (5TMS)	A173001-101	-0.0712309	4	983		6.98454	4.82681	5.98153	8.49092	4.78867	6.44488	10.0356	7.43417	6.52913	7.04186	6.32135	8.44283	9.19818	12.693	14.6762	12.123	7.8631	12.1683	14.28	9.86216	12.9597	12.7356	10.2663	10.98	8.57129	11.6036	13.8417	7.9128	11.0988	11.364	10.281	10.2832	13.1414	9.97081	12.024	12.0358	5.63971	8.44098	5.90596
Adenosine, 5-methylthio-	S- Compounds	NA	NA	NA	Adenosine, 5-methylthio- (3TMS)	A280002-101	-0.0758557	5	997								9.63023	8.84966	10.4096	8.64247	7.87028	8.11757		16.3414	9.67673	9.63593	11.5306	12.8735	12.457	13.6989	14.1287		13.5964	15.7043	9.82646	6.27936		12.0679	9.16192
Galactinol	Sugar Conjugates	C12H22O11	C01235	NA	Galactinol (9TMS)	A299002-101	-0.0384318	57	988		0.0354845	0.0896422	0.0785152	0.0578975	0.0663676	0.0675202	11.1859	5.56901	12.6499	11.0299	7.75829	7.95365	7.05033	6.24338	5.40539	5.74504	6.54904	5.40525	4.03637	3.7968	6.64619	3.19668	4.93333	6.44978	2.89813	2.13541	2.84346	2.64111	2.58674	1.16725	0.70463	0.804947	0.877942	0.804999	0.830631	0.733476	0.326965	0.568467	0.232353
Salicylic acid-glucopyranoside	Sugar Conjugates	NA	NA	NA	Salicylic acid-glucopyranoside (5TMS)	A258003-101	0.0420499	3	939								11.8765	10.386	11.2022	12.8889	13.3499	8.35335		7.87086	13.0258	7.36291		10.0602	7.72954	10.0768			11.849	15.6591					9.24421
Arabinose	Sugars	C5H10O5	C00216	147-81-9	Arabinose (1MEOX) (4TMS) MP	A167002-101	0.0187808	3	980		10.1862	8.7744	9.84249	13.2913	8.5605	11.4083	11.3464	9.67077	10.4744	8.8788	11.1355	9.3575	8.13306	10.884	8.71909	6.90068	6.85377	10.2414	7.0105	9.9395	10.2617	6.85845	9.39924	8.84549	11.198	8.31266	9.36075	8.74646	6.70763	10.4222	14.3945	12.3926	12.8868	14.0107	10.7098	13.1731	9.39929	14.8229	14.4329
Fructose	Sugars	C6H12O6	C00095	57-48-7	Fructose (1MEOX) (5TMS) BP	A188004-101	-0.0284468	96	940		1.03344	1.05979	3.22723	1.71675	1.08159	2.99083	5.51976	5.57947	12.2436	4.37171	11.4849	12.7476	3.00045	13.0173	6.15565	5.91187	3.57852	5.25394	5.68936	4.86021	2.98622	4.2113	8.06422	2.84772	2.79235	3.14947	1.82358	3.54929	3.74765	1.07195	1.76112	2.22564	1.0506	2.90425	1.98213	0.999877	1.8921	1.80246	1.69198
Fucose	Sugars	C6H12O5	C01018	3615-37-0	Fucose (1MEOX) (4TMS) MP	A173002-101	-0.19187	3	999		3.98619	4.77185	5.4379	5.68547	4.27878	6.20506	9.65661	10.8035	10.2224	9.05398	11.0294	11.7199	7.8576	12.2933	11.009	9.78896	7.82317	11.9998	10.5863	13.234	11.4126	10.3493	14.796	9.55586	13.1478	11.7709	12.7912	12.688	11.4923	8.22769	13.6704	11.7684	10.4773	14.8796	12.2864	10.1529	7.21523	7.16259	8.31323
Galactose	Sugars	C6H12O6	C00124	59-23-4	Galactose (1MEOX) (5TMS) MP	A188001-101	-0.181763	4	999		9.88077	7.64311	9.32227	11.9089	7.5113	9.98114	7.94599	7.27935	5.91536	10.2649	8.01819	6.60244	8.8308	14.5565	8.61919	9.03479	8.79852	11.0651	10.27	11.147	12.8052	10.5636	11.9929	12.3603	14.9813	15.4047	13.3873	15.4869	15.5087	12.4813	19.6711	19.1142	21.9846	19.1431	21.4332	18.7115	11.4644	13.6812	12.6079
Glucose	Sugars	C6H12O6	C00031	50-99-7	Glucose (1MEOX) (5TMS) BP	A191001-101	0.00421263	78	972		0.846035	0.666513	1.4627	1.24609	0.608529	1.38893	9.84226	7.80867	12.5314	9.55795	12.9225	12.0583	5.22229	11.1933	7.18473	6.92232	6.71539	7.28688	6.9807	6.36954	6.31058	4.39795	9.38886	6.0132	5.4098	3.16939	3.02205	4.99348	3.84306	1.72369	2.85703	2.22049	1.44781	3.49023	1.85883	1.5973	1.08249	1.13405	1.09027
Glucose, 1,6-anhydro-, beta-	Sugars	C6H10O5	NA	498-07-7	Glucose, 1,6-anhydro-, beta- (3TMS)	A172001-101	-0.0717213	9	996		7.99702	6.81717	5.26557	7.38265	5.35244	5.95801	15.8608	9.3747	6.91617	11.0976	8.42592	9.14154	12.962	14.505	17.2851	9.28504	10.619	13.8992	12.8069	15.3846	18.6107	9.83144	10.3052	10.5909	19.6443	15.3151	13.5902	9.75241	10.0782	10.6419	28.4827	13.5487	13.3866	14.6236	12.9463	13.0554	7.48625	10.2931	7.23927
Maltose	Sugars	C12H22O11	C00897	69-79-4	Maltose (1MEOX) (8TMS) MP	A274001-101	-0.0470623	39	981		3.91299	3.39762	1.83616	5.59675	1.64605	2.10718	7.77245	5.5876	6.23811	5.97919	8.17858	6.56025	5.00151	6.16165	6.91657	4.80198	4.97201	8.28243	2.40621	13.8212	9.44179	2.74984	14.646	5.21522	12.49	20.2625	3.59004	12.7407	16.2526	2.86564	3.33008	4.0467	7.88717	4.1093	7.26099	7.96066	3.48523	4.3487	4.35107
Mannose	Sugars	C6H12O6	C00936	3458-28-4	Mannose (1MEOX) (5TMS) MP	A188002-101	-0.0519144	5	986		4.30317	4.01688	4.87034	6.52813	3.87185	5.45272	8.60113	8.06694	8.51315	8.61827	9.96931	7.5107	6.53004	8.76675	6.63574	5.79754	6.15334	6.41629	6.34316	6.96446	8.58394	5.22112	7.22229	6.50259	5.39544	4.68027	7.92147	5.19189	6.47774	6.31388	5.22143	6.59937	11.9618	5.80128	6.11406	10.3639	4.9167	7.60618	5.37088
Psicose	Sugars	C6H12O6	C06468	551-68-8	Psicose (1MEOX) (5TMS) MP	A186007-101	-0.0751424	6	996		10.726	8.36143	8.80054	13.1861	7.89664	8.7441	12.8355	11.9576	10.2334	12.9836	12.6092	12.6464	13.1041	12.9813	10.9501	10.3079	11.8581	12.148	9.73646	12.4551	16.2107	10.4903	13.3391	13.5807	12.8011	13.4728	16.075	10.1019	12.4184	13.4026	12.208	12.7203	16.4035	12.2201	16.2549	14.949	7.35693	14.8229	8.7937
Raffinose	Sugars	C18H32O16	C00492	512-69-6	Raffinose (11TMS)	A337002-101	-0.00537211	104	988								13.0886	7.14454	12.6499	12.901	6.03471	5.80527	6.00651	9.98221	9.14631	6.0318	8.80205	4.4771	7.95774	6.66213	11.8712	5.24463	5.27393	9.78078	4.19096	4.25075	7.78436	3.31135	3.44283	2.74159		0.114377	0.773383	0.318489	0.519229	0.830507		0.276201
Trehalose, alpha,alpha'-	Sugars	C12H22O11	C01083	99-20-7	Trehalose, alpha,alpha'- (8TMS)	A274002-101	-0.0726259	36	987		6.70804	5.55196	3.38868	8.20267	5.72938	3.78399	15.2846	9.40987	11.1343	11.8526	10.6153	12.7952	10.2917	12.0961	10.7315	8.93301	11.3561	12.4687	11.2352	11.8396	12.6348	9.44755	12.0975	11.6465	12.5872	9.81651	11.3883	11.7569	9.74562	8.54311	7.98496	8.11645	9.36991	10.2845	10.619	8.33178	4.47793	7.39967	8.16911
Xylose	Sugars	C5H10O5	C00181	58-86-6	Xylose (1MEOX) (4TMS) MP	A165001-101	-0.144567	5	992		7.60851	6.1564	7.71262	9.27618	6.19155	8.88981	8.27771	10.6004	9.89841	9.87891	13.3941	11.0542	9.56982	10.7845	11.75	9.1327	8.01442	11.3661	7.93117	10.4671	11.2518	8.67577	11.2904	9.64569	12.5964	12.1103	11.8232	11.2194	9.83865	10.7372	17.718	13.2829	11.8065	13.381	10.6508	11.9492	8.89815	8.99224	13.3216
NA	MSTs	NA	NA	NA	A112003	A112003-101	-0.0160365	28	996		5.68322	9.33586	9.21595	10.2504	11.8933	14.462	5.26591	8.48206	5.76412	10.8731	6.52344	7.71046	9.55196	5.99834	4.99384	8.02364	12.0922	7.67984	5.01396	5.86182	8.52693	13.2543	8.47949	11.6652	7.84714	9.76685	12.0261	9.85185	9.5632	14.6008	9.93344	10.1117	13.3365	15.5059	16.0538	16.0725	8.63504	9.25839	11.2895
NA	MSTs	NA	NA	NA	A115002	A115002-101	0.0539546	3	996		6.5612	5.81139	6.3212	8.90599	5.83067	7.60767	12.0464	10.9123	10.465	12.5395	9.72923	12.7952	9.84442	11.497	10.252	10.2818	10.6653	11.1313	10.1327	10.8544	10.9439	8.16168	12.0376	11.0567	9.98373	9.63336	9.82911	11.3768	10.6722	9.13006	9.29778	8.45036	11.3166	9.80198	10.0622	11.3046	6.64242	8.18751	7.71751
NA	MSTs	NA	NA	NA	A116014	A116014-101	-0.887842	19	989		3.5178	3.36492	3.17531	3.54132	3.15277	3.71757	9.19624	4.52728	4.15703	19.355	6.15235	4.47574	4.88558	8.97748	10.5733	4.76442	5.5542	5.23405	9.96228	12.5657	16.3659	6.13454	5.19425	5.06306	5.88967	14.661	6.04177	5.39679	4.696	4.85219	5.55182	14.0942	4.89757	6.4565	5.99899	15.0147	6.97488	3.35375	3.98586
NA	MSTs	NA	NA	NA	A116201	A116012-101	0.0249593	7	997		13.0882	12.5648	14.1401	14.5937	12.3885	15.7245	14.7423	11.8306	10.4897	17.8482	12.2344	12.2202	23.1259	13.6879	14.3907	11.9348	17.9214	13.7254	11.9014	15.1476	18.8211	18.09	13.2093	16.1998	17.2279	22.1032	29.3366	13.8295	14.3065	18.8675	28.8666	23.2792	19.7591	28.7049	23.4537	17.517	17.9494	11.8676	16.9553
NA	MSTs	NA	NA	NA	A118008	A118008-101	0.0134534	4	947		5.78177	5.33076	5.46778	5.59377	4.78641	6.06333	5.34945	4.18246	4.28668	7.38809	4.56561	4.76933	9.97521	6.65828	6.19816	4.70871	8.12251	4.97228	5.43971	6.07562	8.59652	7.88401	5.47009	7.41986	7.56999	10.0857	15.3536	5.40238	6.90831	8.15327	14.3717	9.85167	7.91541	13.0058	10.3954	6.3519	6.97643	4.59544	6.27248
NA	MSTs	NA	NA	NA	A139006	A139006-101	0.372572	6	998		0.671259	2.38643	1.62944	1.48933	3.46162	6.80258	5.9672	3.05696	1.2837	10.0669	2.73712	2.73302	7.84909	2.1577	5.86002	2.78577	5.39138	5.17445	2.45257	4.23305	12.0722	9.30438	1.79525	2.29328	12.3353	11.0129	11.8045	1.99513	1.8121	9.79643	14.4369	15.1279	9.08157	26.1043	14.6166	7.34874	8.73101	2.08628	6.77318
NA	MSTs	NA	NA	NA	A143003	A143003-101	-0.143637	12	999		10.8711	9.89333	6.26794	6.89006	12.158	18.0859	6.73265	6.88882	3.59072	9.49224	9.17752	6.70211	11.776	6.12267	4.05134	7.14198	7.30229	12.1451	2.60948	4.20289	11.6656	11.8437	5.79083	8.05768	8.54256	10.8889	14.2318	7.58983	6.40283	12.6945	24.6734	14.964	11.4703	22.9785	16.0323	18.0074	9.85723	6.43525	9.51014
NA	MSTs	NA	NA	NA	A144006	A144006-101	0.309791	10	994		11.2859	10.3137	7.46728	6.94394	14.5218	18.0141	7.41758	7.47869	3.47377	9.45665	9.74121	6.34598	12.6671	6.13759	4.25353	6.64301	7.89088	12.8124	2.8279	4.70057	12.9163	11.9079	5.81376	9.17814	9.96577	11.4223	14.7112	6.90113	6.83669	11.5646	24.5212	15.241	13.7807	22.997	14.3054	17.4449	10.8206	6.55067	9.70937
NA	MSTs	NA	NA	NA	A144007	A144007-101	0.454615	12	991		1.21588	0.438226	0.733676	0.28915	0.761325	1.73474	3.65155	6.27134	4.21207	3.70464	13.2484	8.73346	1.97648	4.49481	0.86412	4.48972	2.26879	14.5169	1.72126	3.55958	2.62002	2.8063	11.1801	4.4043	2.37162	1.48225	2.2954	5.89191	3.60366	2.87829	1.80596	2.49742	1.08906	3.68006	2.2961	2.70357	2.40565	1.03139	3.04913
NA	MSTs	NA	NA	NA	A145015	A145015-101	-0.0185507	13	994		11.3107	9.8726	6.58814	5.68691	12.3844	15.0616	7.02898	6.84174	3.41838	9.33679	11.8728	6.57872	13.357	4.96376	4.34028	5.6952	6.69864	15.3559	2.18353	3.96079	14.2423	11.7232	9.45706	7.26294	9.52425	10.4803	12.9238	5.57253	5.12409	11.7889	23.3832	16.3631	12.0979	22.1618	14.6426	18.3353	12.8962	5.53429	8.43554
NA	MSTs	NA	NA	NA	A146017	A146017-101	0.362383	8	994			0.25319	0.263329		0.167682	0.251115	3.88687	6.44105	5.52999	2.99843	10.8817	5.7875	4.37308	10.8568	10.1336	13.8329	4.30601	13.8187	11.0123	7.79723	10.2465	15.1009	14.7457	9.1193	8.37816	12.6884	6.28806	9.39322	13.6588	5.0218	2.25774	4.11165	5.01666	2.999	5.53824	4.93567	0.444139	0.19849	0.311759
NA	MSTs	NA	NA	NA	A147005	A147005-101	-0.112857	4	957			2.35702			2.54634			3.37798	5.28086	3.43483	13.3941	4.09085		4.46512	2.87705	6.1553		10.86			5.36597	4.46705	6.63412	4.3635	3.70758			7.0491	3.63785				4.7572			9.35876	4.63752	2.90195	3.74718
NA	MSTs	NA	NA	NA	A155014	A155014-101	0.030242	6	999		2.54468	4.55783	5.46866	6.54501	5.63658	5.94902	9.49063	10.6321	5.14506	14.4647	10.3549	9.39547	11.9161	8.32009	6.42734	9.36343	11.7621	15.6314	4.55733	7.64389	13.8374	12.6432	10.685	12.1453	11.5593	12.6727	17.3759	9.16413	9.62867	14.6832	9.74041	12.7605	15.8265	16.6028	16.6221	11.6566	6.63626	8.11661	7.82627
NA	MSTs	NA	NA	NA	A159003	A159003-101	-0.165042	3	998		10.2942	7.18559	7.52548	15.2709	7.67253	5.87132	12.9001	7.84458	7.13919	12.1691	9.72526	9.83712	9.57232	8.21329	9.3872	7.84811	9.87161	10.0953	5.70381	7.48341	12.3805	7.32129	7.59572	11.6302	10.0062	7.52856	10.55	7.4204	8.05701	11.3864	5.57976	8.15215	15.3208	8.60432	11.1413	15.0842	5.92128	12.5141	5.80764
NA	MSTs	NA	NA	NA	A157012	A157012-101	-0.043635	3	983									10.3558	6.39928	6.26402	11.2068	9.93673		7.54118		7.32517	6.42991	11.0794		8.54963			12.5024	9.10881	7.16178			17.0794	11.6251		10.8084	7.12728		8.55006					5.84233
NA	MSTs	NA	NA	NA	A160018	A160018-101	0.214708	5	942				1.88428	1.86699			7.43142	6.8566	7.02413	10.2379	10.6276	12.7952	5.34347	4.00623	7.46855	5.98655	7.36601	8.24665	2.42062	4.65407	7.97001	7.32978	7.89563	9.16089	9.70406	8.19527	9.55778	7.92661	5.70059	6.0218	7.53482	7.45679	5.99409	10.3711	13.3284	6.3734	3.58776	5.06731	5.75415
NA	MSTs	NA	NA	NA	A163004	A163004-101	0.10131	9	968			0.750011	0.872473	2.76594			4.31113	7.63768	4.20185	14.7223	13.3941	9.623	15.8548	2.09949	5.93264	5.74968	14.7447	4.15141	1.72391	3.04913	8.11231	15.8785	7.12015	13.4545	10.1678	16.5073	21.2279	15.0841	12.3257	11.6293	23.325	21.1755	9.27419	25.9607	21.144	8.08266	10.923	5.6895	15.3276
NA	MSTs	NA	NA	NA	A164017	A164017-101	-0.00911621	22	997		5.99009	3.7161	4.20645	6.75481	3.16278	4.67903	10.0299	10.4295	6.64158	19.221	7.50408	7.76747	17.6665	10.2371	10.4683	9.15343	16.128	13.1536	8.08523	10.6931	23.1994	12.7224	9.12305	15.624	14.3896	16.4938	24.2406	12.7315	11.9907	14.9039	14.7649	12.9962	18.7229	14.8016	17.0672	8.75226	7.06027	9.40275	7.91759
NA	MSTs	NA	NA	NA	A167004	A167004-101	-0.0729487	21	949					0.285023			11.3255	11.6958	9.24786	6.36241	13.3941	9.17114	2.21724	9.63244	8.60199	10.2297	5.18428	13.2681	7.31034	12.3876	10.396	6.34782	13.0008	9.66697	11.6909	6.17119	2.60677	14.4101	9.50552	2.18591	2.55107	2.85533	1.2788	6.29889	5.93356	0.962808	1.06245	1.19019	1.65211
NA	MSTs	NA	NA	NA	A168011	A168011-101	-0.100289	18	958					3.70543			3.14265	6.86501	8.60494		5.42259	1.27552		10.6478	0.522268	5.62585		13.9666	3.94921	7.65415	0.595745		14.7349		0.933162			3.41016	3.3695						2.73695	4.17569
NA	MSTs	NA	NA	NA	A170001	A170001-101	-0.235064	7	983		10.1458	9.96675	11.5885	12.0508	8.82109	11.1678	9.64021	11.4424	10.819	7.49043	10.1701	12.1869	8.32555	12.8836	8.98986	9.73619	8.06118	13.5572	9.61068	12.3476	10.6425	9.31793	14.2855	8.97141	12.9447	13.0739	11.1362	10.9984	13.2783	10.8567	12.5883	15.0148	15.7283	12.95	16.5427	14.9981	7.69531	10.1485	8.35979
NA	MSTs	NA	NA	NA	A171003	A171003-101	-0.0874462	29	958								12.3858	12.4404	10.041	4.53959	13.0463	8.75398	1.01493	13.8775	10.3275	10.2343	3.93945	13.3421	9.65109	14.3294	11.1007	5.11769	13.7109	9.81786	13.2635	8.23849	1.93416	16.834	9.26739	1.26546	1.45304	2.13605	0.606032	3.88629	4.1509	0.475832	0.643423	0.560332	0.658612
NA	MSTs	NA	NA	NA	A171005	A171005-101	0.109894	3	980								14.1267	8.85108	8.68478	10.0093	9.14006	9.64089	6.62252	7.2693	8.67039	5.35212	6.05585	5.91045	10.0695	6.44613	15.6701	5.8844	14.796	7.90307	9.26306	5.64304	9.03421	8.6406	9.40048	4.99521	8.66209	7.17747	7.30527		10.0942	5.90195		4.64607
NA	MSTs	NA	NA	NA	A172005	A172005-101	0.186177	11	975			0.579707	0.231656	0.269839	0.609238		3.24861	8.58756	11.8418	1.03925	8.91184	7.71534		16.3414	0.647318	7.37846		10.2256	5.75714	8.50369	1.79166	0.753764	12.9391	2.0355	0.52308	0.564013		5.11384	2.74353			0.34545			0.363745	0.762326	0.586157	0.271624	0.279365
NA	MSTs	NA	NA	NA	A174001	A174001-101	-0.226317	16	971		8.50887	7.34481	8.7609	10.3606	7.16677	8.06225	10.1951	11.6506	12.6499	8.46792	11.456	11.4293	6.94182	12.4527	11.4721	9.29578	6.33546	12.9618	9.34232	11.4103	11.451	9.37641	11.3521	11.8474	9.76132	8.24197	8.2713	12.1952	9.73704	8.31689	7.78937	10.2468	11.0169	8.66911	12.9025	10.6478	7.12079	10.7202	7.05843
NA	MSTs	NA	NA	NA	A176001	A176001-101	-0.0533572	14	933		5.70309	6.98772	6.77864	7.43504	5.7269	5.69748	11.5812	11.6688	12.5928	12.145	11.6819	10.8273	9.94946	11.7912	12.0523	10.5492	8.79497	12.8759	10.5966	11.6044	12.073	9.67088	13.0555	10.5291	12.9034	10.8294	11.634	11.6765	9.60694	9.50559	9.22277	11.0065	13.0387	11.3135	9.94359	11.4615	7.4073	9.50919	8.65847
NA	MSTs	C6H12O6	C00095	57-48-7	A180002	A180002-101	-0.130783	47	960		2.7648	0.142684	0.758811	0.362518	0.359351	0.297074	5.58979	5.75459	12.6474	7.43413	3.67393	10.5018	2.37717	15.3747	6.0225	6.25329	3.3063	9.87523	4.09149	5.74922	2.35402	3.06822	8.31294	3.43286	2.92668	1.86621	1.22155	4.89075	3.31814	0.706946	1.14168	1.60056	0.982454	1.90798	1.20483	0.890773	1.19987	1.17261	1.20217
NA	MSTs	NA	NA	NA	A180012	A180012-101	0.0139639	3	989								10.1654	10.945	9.17908	9.90122	11.4338	12.7952			7.0429	8.23065		13.5705	6.72672	9.52369	11.3917		12.7712	14.7812				12.0764	10.0847			10.5114			10.9106	9.51688		7.43964
NA	MSTs	C6H12O6	C00095	57-48-7	A181004	A181004-101	-0.140792	29	989		0.54094	0.370852	1.74625	0.997485	1.09081	0.759408	6.78573	6.15256	12.2007	8.87739	4.46282	10.5142	3.62946	16.2237	6.5153	6.7594	3.47429	11.9794	4.1579	5.99402	2.51795	3.73916	7.8773	3.87845	3.37791	2.69982	1.43212	6.30603	3.98314	1.50675	2.77203	3.02979	1.70441	3.48612	1.9902	1.83656	1.99962	3.34348	2.84337
NA	MSTs	NA	NA	NA	A182009	A182009-101	-0.25969	35	863		0.271481	0.114883	0.636386	0.298718	0.303092	0.29084	5.34955	4.974	9.40962	6.3193	3.52109	9.31413	2.43426	16.3414	5.53767	6.29258	2.97793	8.77374	4.21761	5.2481	1.84588	3.60588	6.70726	2.96455	3.31866	2.62244	1.06663	5.33196	3.61142	0.710392	1.69238	1.88212	0.66731	1.98954	1.39129	0.687771	1.24192	0.529508	1.33707
NA	MSTs	NA	NA	NA	A183003	A183003-101	0.147345	6	987								6.98744	6.28817	11.505	5.1256	12.8646	7.19641		7.2191	4.69124	8.16225	5.07514	14.1937	5.326	6.32545	10.9852	3.68229	12.7774	19.1536	5.95526	4.83235	4.09199	11.7715	8.91275	3.57099		1.91362	2.80649	3.24959	6.71066	3.6922		1.79534	1.01963
NA	MSTs	NA	NA	NA	A184003	A184003-101	-0.153779	12	981		4.60644	4.35297	4.01655	4.83468	3.85461	3.63054	11.2754	13.3356	12.6499	11.5869	10.477	11.0422	9.0241	11.2909	11.8261	8.80746	9.25838	13.1841	11.7525	11.3142	15.4559	9.36171	9.80684	11.6175	11.0668	12.7638	12.3811	8.49869	8.28176	7.96447	15.68	8.41752	12.9396	9.69088	11.0211	6.68657	4.15006	7.03056	5.30223
NA	MSTs	NA	NA	NA	A184005	A184005-101	-0.294788	4	993				1.18306	0.703986	0.860719		7.74101	3.71779	5.76829	11.6923	5.43304	6.6653	6.34271	5.58882	6.29507	5.96901	5.29926	15.6314	1.60992	4.0553	2.69176	2.73402	4.13535	5.2275	4.25649	1.76032	2.19403	9.16779	1.77576	1.35088	1.81749	2.27665	1.03042	3.01817	2.05933	2.50939	0.980801	0.841869	1.48277
NA	MSTs	NA	NA	NA	A187005	A187005-101	-0.103188	21	963		6.30065	6.63952	7.79955	9.38649	5.89866	7.32434	11.5657	12.6693	12.3325	12.4304	12.0583	12.6123	9.82057	13.9514	10.9047	11.4271	9.93172	13.9462	10.4692	12.0745	10.7921	9.5513	12.5299	12.852	10.9535	9.19026	11.0855	12.6813	10.9744	9.1463	8.57974	10.6357	11.4752	11.3125	10.6686	11.7853	7.65221	12.0263	8.03208
NA	MSTs	NA	NA	NA	A191007	A191007-101	0.0100232	8	977		1.75227	3.74526	5.5322	4.57038	3.39634	4.96525	7.23341	8.29212	12.4006	7.11655	12.9725	11.0732	5.43883	9.46978	5.53152	8.21356	4.80664	9.66469	6.62426	6.75772	8.75433	5.13101	9.71986	8.38105	5.72891	5.38187	3.24348	8.10937	7.70024	3.2408	3.91387	3.58313	3.74242	5.03123	4.74494	4.55266	3.33395	4.09926	3.25505
NA	MSTs	NA	NA	NA	A196006	A196006-101	0.412261	3	994			6.46171	4.17717	9.18948	3.63642	3.83545	10.7955	8.00486	7.3608	12.2934	7.33707	5.6154	12.0038	6.288	5.63966	6.27047	12.3056	7.84971	4.62732	7.0536	13.1636	10.3655	7.65229	15.1447	9.10969	8.6851	19.8368	8.87357	10.2724	14.7313	10.6646	16.6342	21.2285	19.9132	19.7748	14.3625	8.96523	12.8853	11.825
NA	MSTs	NA	NA	NA	A196004	A196004-101	-0.117113	32	983		0.85438	0.695499	0.928271	3.25061	0.647034	0.775715	7.82063	6.66608	12.6499	6.98331	8.45505	7.88777	8.06305	10.9292	7.30739	4.68332	5.78356	4.56754	6.43617	5.48305	5.87572	3.96371	6.51407	4.8452	5.76026	2.80263	5.695	3.43603	2.94524	3.87149	2.31774	2.59259	5.19567	3.60302	6.18398	5.15696	1.14657	3.5299	1.56973
NA	MSTs	NA	NA	NA	A197001	A197001-101	0.0168047	7	991								11.4464	6.85777	12.6499	3.53946	5.75511	5.5953		12.7693	7.89912	5.29299	3.65204		10.5292	7.96099	8.41493		4.97507	2.82675	5.71942			3.60818	3.42146
NA	MSTs	NA	NA	NA	A199004	A199004-101	0.116291	44	980		8.09977	5.68507	6.11434	14.407	4.41869	6.22002	3.59064	2.13659	1.35721	4.93649	1.55718	1.61271	11.4609	1.71468	7.42467	1.81472	9.04145	2.37517	1.92304	2.00634	4.09731	14.6752	1.59735	3.56354	6.24117	9.43326	21.1264	3.32612	2.68264	12.5027	12.8468	12.3742	13.7129	15.2334	25.0033	15.8939	5.77066	14.7274	14.3675
NA	MSTs	NA	NA	NA	A201011	A201011-101	-0.25403	4	975			1.40048	1.46701	2.4428	2.07147	1.88844	1.84154	2.69031	2.20198	2.08665	2.00782	2.63576	4.0609	2.57767	1.89494	2.52876	1.78185	3.74158	1.6708	2.51873	3.78749	3.12132	2.60786	2.31095	2.70642	3.47334	3.03565	3.10993	1.97077				2.49178		3.81511	4.36265		2.23745	3.89907
NA	MSTs	NA	NA	NA	A203003	A203003-101	-0.0228381	5	942		0.474334	0.902392	1.40159	1.64047	0.478921	0.970562	5.14075	6.02703	10.3105	6.69376	13.1942	12.0735	2.90578	6.7989	2.98541	5.90154	4.5751	7.30755	3.4864	4.1378	3.97543	4.0924	7.58702	5.17756	3.43551	2.041	2.9687	5.36976	3.97982	2.87376	2.05585	2.02135	2.39952	3.5444	2.85732	2.48762	0.820452	2.37854	1.53781
NA	MSTs	NA	NA	NA	A203005	A203005-101	-0.246099	30	950		3.11582	3.19096	3.80599	5.52869	2.3868	3.62543	9.11452	10.4889	11.8996	9.19991	13.2935	12.635	7.37075	13.4916	8.26142	10.587	7.22088	14.6793	10.2949	10.2557	10.5445	8.18419	11.9246	13.0547	9.24674	6.14112	7.93844	15.0022	9.34722	6.88466	6.86257	6.34135	5.8978	7.76462	7.57036	6.56133	3.44845	7.47234	5.07608
NA	MSTs	NA	NA	NA	A203013	A203013-101	-0.159583	3	982								1.30755	5.36056	12.5365		8.95719	7.7969		15.7821		5.85246		6.01708	6.16924	5.87261			12.7886	3.34713				10.8589	3.38004
NA	MSTs	NA	NA	NA	A205004	A205004-101	-0.135731	9	997								6.3379	11.8137	11.9237	1.54146	9.5847	11.3032		10.5156	0.643788	7.92817	3.64189	13.2078	7.89925	9.19199	6.27358		14.1476	9.88733	1.7244	0.874759		7.90468	6.33472
NA	MSTs	NA	NA	NA	A207003	A207003-101	-0.0271394	55	972		0.301867	0.297622	0.321793	0.333328	0.687015	0.339578	7.17431	6.90855	9.38084	4.3539	13.3941	7.77623	0.681901	8.60487	1.62852	6.12907	4.6743	8.21358	4.0475	5.76194	7.15183	0.854743	9.07051	11.0977	2.95789	2.6048	0.875779	13.6156	5.91984	0.687941	0.931688	0.656058	0.824771	0.961897	1.11189	0.875259	0.374618	0.634435	0.442343
NA	MSTs	NA	NA	NA	A209004	A209004-101	-0.141444	4	951				0.623542	0.859084		0.789437	3.32678	3.76956	8.02883	4.72776	13.3336	12.4014	1.37087	3.8414	1.02698	3.12946	3.05891	5.84867	1.44845	2.22089	1.44283	1.97046	5.20796	2.87086	1.50765	0.691637	1.19979	3.14424	1.96639	0.943826	0.929068	1.07523		2.2034	1.3265	1.39838			0.822473
NA	MSTs	NA	NA	NA	A211001	A211001-101	-0.224467	34	984		10.1844	8.64172	9.17157	12.4059	7.37865	9.12534	12.5045	11.1888	10.2529	12.4226	11.6458	12.3391	10.0349	11.2039	10.7708	9.88029	12.2582	11.0899	7.98477	10.9261	13.6631	10.8653	12.3852	13.5172	11.9135	13.6157	15.098	11.9514	11.5918	13.2726	12.1596	12.6041	16.7568	14.2381	14.6155	15.3202	7.7397	14.752	8.34647
NA	MSTs	NA	NA	NA	A213001	A213001-101	0.054211	18	948		1.7408	2.13592	2.50146	2.13199	1.60351	2.30208	10.1436	11.3814	10.2946	9.84857	11.8666	12.7952	7.42962	12.4527	10.8442	10.3999	8.70407	11.2323	11.118	9.55546	12.3789	10.3565	12.3454	10.168	7.51841	10.3071	10.8915	8.40574	8.89931	6.65195	9.30332	6.29173	9.46452	7.91816	6.89274	8.27849	3.17867	4.32631	3.57152
NA	MSTs	NA	NA	NA	A216003	A216003-101	-0.127581	4	942									8.26944	12.6499		8.13559	5.59249		6.45161		5.42536		9.34925	2.65652	4.35233			11.244	8.82436				5.5345	4.76768
NA	MSTs	NA	NA	NA	A217004	A217004-101	-0.0319184	6	933		5.51296	6.14227	6.61361	5.96006	6.46217	5.11936	6.57765	10.48	12.6499	9.21899	9.27894	10.7234	8.31642	10.8203	10.415	9.56313	7.88745	11.4923	10.0552	10.966	10.3391	11.2411	12.4381	8.42091	12.3774	12.4978	12.6953	9.75619	11.0559	7.03031	13.3073	12.2857	10.9385	13.4052	16.431	8.90805	7.43253	6.84223	7.20803
NA	MSTs	NA	NA	NA	A228001	A228001-101	-0.200426	10	971		4.13061	5.86582	6.86983	10.923	5.27479	7.10433	8.6831	11.1863	9.81916	9.5305	12.6277	12.7418	6.61596	12.0769	7.91971	9.22928	7.35299	10.1892	11.6714	10.4617	11.8803	8.25328	10.446	12.7004	10.2923	10.0814	11.0029	10.7047	11.2486	8.64108	8.86012	9.28816	12.33	8.20354	9.52875	10.4506	6.74579	10.5726	6.59521
NA	MSTs	NA	NA	NA	A227008	A227008-101	-0.0510775	10	997		1.0329	2.29012	2.70742	2.86355	1.855	2.93513	7.79601	12.1104	10.8222	9.08502	10.2377	10.2113	6.78685	10.7835	5.88638	7.52548	8.62116	15.1166	9.0172	10.4145	10.014	7.24684	14.1113	13.0935	10.8337	7.48915	11.7177	9.90039	7.91121	7.51317	6.72525	8.3936	7.91449	7.31248	11.6737	7.77083	3.47414	6.35335	3.11464
NA	MSTs	NA	NA	NA	A231002	A231002-101	-0.142683	18	995		9.17126	2.92046	2.75515	12.123	2.654	1.53253	17.9023	2.87287	2.86168	12.1435	4.24111	3.99299	18.4261	3.88327	4.39153	4.65778	8.69413	3.39641	4.5555	4.07	9.31213	3.44345	4.14854	5.12316	3.08824	4.95176	6.72532	4.07561	3.02861	7.87381	3.35747	3.07091	8.22267	3.67904	5.52342	5.69543	4.07278	8.99783	5.43683
NA	MSTs	NA	NA	NA	A236005	A236005-101	-0.308014	24	944		9.42155	8.17038	9.59264	13.6636	8.12912	8.4699	13.9204	12.209	12.0137	14.266	12.6549	10.2517	11.9911	11.6998	11.0609	9.45089	12.0154	11.6612	7.93216	11.3205	15.6097	10.438	12.5899	13.5492	11.8251	11.3313	17.0568	10.5433	11.1682	13.6445	10.0579	11.0881	17.5087	14.0328	13.4692	14.9057	7.14136	14.5572	8.40477
NA	MSTs	NA	NA	NA	A241003	A241003-101	0.0477783	3	967		2.35378	6.60296	4.58138	2.70375	6.39117	4.55186	3.09047	5.42258	12.6499	3.96357	6.46738	9.18967	2.64226	9.01261	6.8614	6.83846	3.04593	7.29632	6.20019	7.47097	4.89601	8.54746	8.99298	3.79418	7.78239	9.07477	5.05121	7.78315	8.15432	3.86904	9.64796	8.8878	4.61261	8.77049	10.9819	4.48032	5.15749	3.37563	7.02169
NA	MSTs	NA	NA	NA	A249001	A249001-101	-0.0860335	5	798					7.56474				4.5022	7.82921	12.0969	13.3941	9.90302	12.4497	5.18785		7.97005		4.85395	7.1498	8.02423		16.2061	11.2795		11.1915	14.3635		8.67607	7.62736				12.9926			11.9772		7.61733
NA	MSTs	NA	NA	NA	A250001	A250001-101	-0.0185112	18	998		7.03241	5.51039	4.5874	9.61339	5.63659	4.17423	13.8586	11.0008	12.5737	15.6948	10.0893	11.9668	9.72395	10.5637	8.79091	9.05756	15.1523	12.8101	9.58467	11.0972	16.6413	10.4477	11.9129	14.4681	11.8516	10.3005	17.2524	11.4781	10.7375	12.6348	10.5679	9.12374	16.6549	10.8836	13.4104	14.2824	5.90562	13.8706	7.11812
NA	MSTs	NA	NA	NA	A251003	A251003-101	-0.130419	43	992		5.17267	5.89818	5.88139	10.6534	5.31995	4.95389	13.9874	12.3995	11.7961	17.4254	10.0759	11.9979	15.5857	12.9649	11.0036	11.3218	15.4825	15.3464	11.0378	13.0859	17.6676	13.38	13.7143	14.4166	16.9408	14.1297	21.745	15.9963	12.718	18.0667	16.3773	17.3577	21.1586	19.5923	19.3984	16.9151	11.2564	14.692	12.6179
NA	MSTs	NA	NA	NA	A252002	A252002-101	-0.158598	6	892								4.36186	7.86728	9.22377	2.36959	13.3941	9.82826		7.47786	5.99228	4.96253	3.89334	7.24982	7.78507	8.61176	3.99285	2.90843	11.5691	3.52236	6.56981	4.79083	3.80546	7.43448	6.51949
NA	MSTs	NA	NA	NA	A254002	A254002-101	-0.0861531	10	950		7.4242	5.55156	5.70924	10.181	5.66775	5.66328	10.9192	9.1681	12.6499	13.7018	9.32331	11.1857	11.2808	12.2047	7.50284	7.10713	10.859	10.3199	8.1547	9.03668	12.8567	9.47248	11.1306	13.1158	11.1078	7.55131	12.9011	9.19772	7.11345	10.8407	9.26084	9.26925	15.8469	11.0549	12.2631	12.9431	5.93399	11.5858	7.21153
NA	MSTs	NA	NA	NA	A254009	A254009-101	-0.967527	3	967		9.73368	7.39328	10.5835	12.8367	7.40338	8.95656	1.59677	1.45265	3.41008	1.22175	1.95481	3.01889	20.6725	1.50203	1.76549	1.52081	1.50389	1.57468		1.55241		3.29688	1.67919	1.28115	1.55986	2.12902	11.0946		1.30099	11.7446	36.2861	16.5347	14.282	16.4366	13.3772	14.4763	15.1896	4.5617	16.6404
NA	MSTs	NA	NA	NA	A255001	A255001-101	-0.118774	3	983		6.73393	6.50697	7.13971	8.70933	5.7491	5.65212	9.09349	10.2002	12.6499	10.9966	8.69985	11.4105	7.35234	11.9891	7.67948	7.83907	9.00261	9.89107	8.72164	9.70777	10.8639	9.19482	10.6223	10.8812	11.2656	8.46233	12.1096	9.15312	9.6468	8.82083	10.7017	8.62908	12.0784	10.7278	12.0054	11.8423	5.14471	9.7391	7.04735
NA	MSTs	NA	NA	NA	A255012	A255012-101	-0.140645	13	865				2.35411	2.52483			8.3432	10.6629	12.6499	10.5741	11.7419	11.6429	2.29192	7.61246	5.52659	5.85626	2.73494	3.42347	6.4955	1.96524	4.04764	3.24884	2.90799	4.65468	6.49507				2.16609				3.39823			4.688		3.2334	2.35915
NA	MSTs	NA	NA	NA	A260006	A260006-101	-0.0165124	18	995		9.73496	11.5823	11.2509	11.8634	10.5562	10.6372	14.0231	13.4511	12.1744	15.5956	9.50121	12.6255	17.1493	13.6158	12.6236	11.7481	19.4737	11.7112	12.6447	12.7634	18.3806	20.0772	14.0393	18.2127	16.826	16.8764	23.1835	16.248	14.9321	17.9317	23.4557	20.4531	17.3344	23.1728	22.0513	16.2237	13.0838	12.5888	15.5179
NA	MSTs	NA	NA	NA	A267001	A267001-101	-0.325864	3	997		3.12821	5.23949	4.51253	7.90901	5.19994	5.87477	9.70364	6.63438		8.83725	8.11249	9.38052	4.50008	3.44931	5.58102	4.98867	7.3354	6.57831	4.01307	2.93001	5.26929	6.49061	5.64655	6.01499			7.64572	2.55825	5.06422	10.9044		8.63608	9.18307	14.4649	19.3029	21.0331	6.56202	6.63216	9.68907
NA	MSTs	NA	NA	NA	A278013	A278013-101	-0.0444652	23	994		9.49071	11.4564	11.3342	13.0289	8.86253	10.1202	14.5305	13.1744	12.355	18.824	9.70263	10.4209	17.4778	14.6335	11.998	10.5568	17.9496	11.7167	12.5489	14.4231	18.98	17.5804	12.2668	18.2702	17.8671	17.8176	24.9809	15.5396	14.9618	16.6765	24.0322	18.2236	17.9968	22.5189	22.4463	15.0601	13.1169	13.2	16.9651
NA	MSTs	NA	NA	NA	A300001	A300001-101	-0.269791	66	999		3.09874	3.55852	3.57155	3.91016	2.56356	2.74672	11.1358	12.027	12.6499	13.2978	11.2296	10.1234	8.24329	12.2387	8.89585	8.73068	10.1608	12.0509	8.03911	11.2342	10.6846	8.43034	11.2047	10.3283	10.0538	7.84086	10.4703	11.0127	8.67765	8.1967	6.60792	7.64775	8.82339	8.27461	8.32856	8.87723	3.69235	6.71944	4.49769
NA	MSTs	NA	NA	NA	A304001	A304001-101	-0.165732	65	965		5.2326	6.79932	2.18379	4.33969	0.853053	1.07048	7.74935	8.00204	10.1117	19.3543	4.99475	6.43152	7.31895	5.66628	9.22965	9.75705	14.9029	9.20995	6.71539	8.18299	22.2193	10.9476	9.71078	14.3688	10.7541	12.7343	28.018	8.98161	9.33401	14.4683	2.5748	7.37849	19.5582	10.1682	14.8229	11.5684	2.3331	8.2329	2.78656
NA	MSTs	NA	NA	NA	A306003	A306003-101	-0.366836	17	912		5.33784	5.67786	1.55941	3.67308	0.844729	1.17155	11.6636	11.4596	11.3913	17.8298	4.27545	7.59209	9.62845	5.90107	17.1199	12.0564	9.92803	10.6559	11.4304	13.4809	22.1554	8.58569	12.3919	11.0243	14.0305	14.7261	28.4136	7.36224	10.3611	10.6987	4.64704	7.96219	21.2492	8.05615	10.6904	7.72677	2.98751	9.34445	3.24582
NA	MSTs	NA	NA	NA	A309001	A309001-101	-0.0214173	4	989		11.0004	14.2184	8.24365	10.7294	4.35155	5.85989	3.24387	3.09326	3.00525	4.95523	2.59474	2.35316	16.6147		2.80656	3.98227	5.52039	3.35376	2.77304	2.85653	5.76972	6.50761	3.21775	4.0853		7.97048	15.3903	2.79195	4.1324	15.8043	10.9435	17.1788	24.8354	21.4995	20.4817	13.0597	10.1007	7.99565	10.7014
NA	MSTs	NA	NA	NA	A311002	A311002-101	-0.299133	27	982		1.35687	1.4012	1.07695	1.47218	0.414821	0.741637	12.9229	13.7978	12.0596	15.328	9.4654	10.1691	11.1532	16.2112	15.8994	12.9446	14.5358	13.0231	12.0275	15.6901	20.7232	11.5938	14.5474	17.4312	5.82988	12.4489	17.7166	8.58062	9.16404	13.5796	2.29879	1.94344	14.0855	2.6454	2.40028	11.3391	0.801904	3.58963	1.03898
NA	MSTs	NA	NA	NA	A313001	A313001-101	-0.0388373	24	978			2.57815	0.521038	1.88762			7.45014	7.92727	9.83056	10.9982	13.2103	12.6669	1.09559	6.84439	2.56928	9.05376	12.5926	14.7262	2.31086	6.51225	9.69467	9.76558	12.3366	10.8528	5.5518	6.76847	12.8597	7.19625	8.45269	9.85285		4.71772	4.25295	8.38962	17.9904	13.3567	1.15314	5.88879	1.7982
NA	MSTs	NA	NA	NA	A317003	A317003-101	-0.110319	19	949		0.920321	4.74464	2.29904	6.1195	1.24146	2.06905	3.56855	4.24709	2.18522	6.15504	4.13256	2.39735	6.13942	2.62196	1.41494	2.51316	7.71006	6.07565	1.4827	3.24266	5.10982	8.51828	4.04239	6.82222	2.93232	3.98403	13.7265	6.46626	2.66623	13.7778	1.43801	8.15292	11.9358	13.2804	20.934	20.974	2.80233	8.96367	6.71451
NA	MSTs	NA	NA	NA	A324001	A324001-101	-0.0375543	3	995								5.99678	5.56817	7.08784	10.6499	12.7261	12.641		8.22463		4.30648	12.8834	10.5656		4.86935	8.6808	9.00704	12.0525	12.6174	4.69576	5.68934	9.71485	8.88048	8.34091	7.06999					7.21945	6.2627		5.47981
[truncated: 3 more columns]
