# Supplementary material for: Rapid transcriptional and metabolic regulation of the deacclimation process in cold acclimated Arabidopsis thaliana
Source: BMC Genomics. 2017 Sep 16;18:731. doi: 10.1186/s12864-017-4126-3 (PMC5602955; doi:10.1186/s12864-017-4126-3)
Supplement: Supplementary file 4 — Distribution of 476 significantly regulated genes encoding transcription factors among the clusters shown in Fig. 2. Major clusters in Fig. 2 are indicated by letters, while small cluster with only one or a few TF genes are indicated by numbers. (XLSX 33 kb) [file 12864_2017_4126_MOESM4_ESM.xlsx]

## Sheet: Sheet1
Additional file 4: Distribution of 476 significantly regulated genes encoding transcription factors among the clusters shown in Figure 2.
Major clusters in Fig. 2 are indicated by letters, while small cluster with only one or a few TF genes are indicated by numbers
1	2	3	4	5	6	7	8	9	10	11	12	c	a	13	14	f	b	e	d
AT4G25470	AT1G33760	AT2G41240	AT2G26150	AT3G20810	AT5G37260	AT5G59340	AT3G46640	AT1G01060	AT5G26930	AT5G63160	AT3G24500	AT3G11260	AT2G47520	AT4G09820	AT3G21330	AT3G21880	AT5G22570	AT2G42150	AT1G01930
							AT3G07650	AT2G46830	AT2G17040	AT4G34000	AT5G03720	AT1G18330	AT1G04445	AT5G25390	AT4G32280	AT3G09600	AT3G49930	AT5G54470	AT1G04990
							AT3G11020			AT5G57420	AT2G20880	AT3G10113	AT2G43010	AT3G02990		AT1G50420	AT5G01900	AT1G19040	AT1G05055
										AT2G35640		AT1G53160	AT3G10040	AT4G06746		AT3G27970	AT1G66350	AT5G17300	AT1G05380
												AT3G58120	AT3G02550			AT3G17600	AT4G30180	AT3G02380	AT1G05805
												AT2G39900	AT1G68190			AT5G39690	AT3G04060	AT5G15850	AT1G06070
												AT1G28050	AT1G49130			AT2G47260	AT5G59570	AT3G18010	AT1G06160
												AT5G65310				AT1G69310	AT5G39860	AT4G38960	AT1G08000
												AT3G50700				AT1G55110	AT5G10570	AT2G31380	AT1G08010
												AT5G63470				AT5G63790	AT5G46690	AT1G46768	AT1G08465
												AT3G62090				AT5G37020	AT5G49450	AT4G26150	AT1G08970
												AT1G02340				AT4G36920	AT4G00870	AT3G47500	AT1G09710
												AT5G44260				AT1G46480	AT2G30420	AT2G21320	AT1G09770
												AT2G46970				AT3G47620	AT5G38860	AT4G27310	AT1G10200
												AT5G47370				AT5G06110	AT3G27220		AT1G12860
												AT1G15580				AT5G44190	AT3G27940		AT1G13450
												AT3G15540				AT3G16280	AT5G64810		AT1G14410
												AT5G67060				AT5G45270	AT3G53370		AT1G14510
																AT2G41900	AT2G46510		AT1G14580
																AT3G13040	AT5G18300		AT1G14685
																AT5G06710	AT4G32980		AT1G14687
																AT2G28550	AT4G14540		AT1G15720
																AT2G35700	AT5G41920		AT1G19220
																AT3G14740	AT3G14180		AT1G20980
																AT5G65060	AT1G78080		AT1G21200
																AT1G68550	AT1G35460		AT1G21700
																AT4G35040	AT1G71130		AT1G22070
																AT1G74250	AT5G53430		AT1G24625
																AT4G37540	AT2G24650		AT1G25250
																AT2G36930	AT5G14280		AT1G26260
																AT2G31070	AT4G36990		AT1G27050
																AT2G46040	AT3G15270		AT1G28310
																AT1G64530	AT4G36900		AT1G29280
																AT3G19020	AT5G44210		AT1G29960
																AT5G62430	AT3G04070		AT1G30330
																AT2G34720	AT1G20640		AT1G30970
																AT1G73870	AT1G06850		AT1G34370
																AT1G56170	AT3G25990		AT1G43160
																AT5G39660	AT1G76890		AT1G43860
																AT3G61890	AT1G17460		AT1G47270
																AT3G17609	AT1G09530		AT1G47760
																AT3G21150	AT2G22430		AT1G47870
																	AT2G33500		AT1G49560
																	AT1G77920		AT1G49720
																	AT4G00270		AT1G51600
																	AT5G67580		AT1G52150
																	AT3G06160		AT1G53320
																	AT5G50010		AT1G53910
																	AT5G41410		AT1G54830
																	AT2G46530		AT1G57560
																	AT5G43700		AT1G58100
																	AT5G18680		AT1G58110
																	AT5G05090		AT1G58220
																	AT4G31650		AT1G60700
																	AT1G67970		AT1G61730
																	AT5G56270		AT1G63100
																	AT3G50750		AT1G63910
																	AT4G31270		AT1G67310
																	AT1G14440		AT1G68360
																	AT1G09250		AT1G69570
																	AT3G06590		AT1G69690
																	AT5G23280		AT1G71030
																	AT1G49480		AT1G71260
																	AT3G12820		AT1G74650
																	AT4G31060		AT1G76510
																	AT2G22770		AT1G76590
																	AT5G15210		AT1G76880
																	AT1G26580		AT1G77850
																	AT5G57150		AT1G78600
																	AT5G51910		AT1G78700
																	AT1G14920		AT2G01060
																	AT5G13220		AT2G01940
																	AT3G01970		AT2G02070
																	AT2G33810		AT2G02080
																	AT3G54390		AT2G02740
																	AT3G11090		AT2G03340
																	AT5G42780		AT2G03470
																	AT1G30500		AT2G04880
																	AT3G61950		AT2G04890
																	AT5G50820		AT2G16400
																	AT3G03450		AT2G17560
																	AT5G38140		AT2G18300
																	AT1G51140		AT2G18350
																			AT2G20400
																			AT2G21230
																			AT2G22840
																			AT2G23760
																			AT2G24500
																			AT2G24680
																			AT2G27050
																			AT2G27100
																			AT2G27470
																			AT2G28510
																			AT2G30250
																			AT2G30470
																			AT2G30590
																			AT2G31370
																			AT2G31650
																			AT2G33610
																			AT2G34140
																			AT2G35310
																			AT2G35530
																			AT2G36010
																			AT2G36080
																			AT2G36270
																			AT2G36340
																			AT2G36400
																			AT2G36480
																			AT2G36890
																			AT2G37060
																			AT2G37260
																			AT2G38880
																			AT2G39880
																			AT2G40620
																			AT2G40750
																			AT2G41940
																			AT2G42200
																			AT2G42280
																			AT2G42300
																			AT2G42680
																			AT2G43140
																			AT2G44430
																			AT2G44730
																			AT2G45160
																			AT2G46310
																			AT2G47210
																			AT2G47620
																			AT2G47890
																			AT2G47900
																			AT3G04670
																			AT3G04850
																			AT3G04930
																			AT3G05380
																			AT3G05800
																			AT3G07220
																			AT3G09230
																			AT3G10500
																			AT3G11200
																			AT3G12250
																			AT3G12480
																			AT3G12680
																			AT3G12730
																			AT3G13350
																			AT3G13810
																			AT3G14230
																			AT3G14980
																			AT3G15170
																			AT3G17860
																			AT3G18990
																			AT3G19360
																			AT3G19500
																			AT3G19510
																			AT3G20770
																			AT3G21175
																			AT3G24490
																			AT3G24860
																			AT3G25730
																			AT3G25890
																			AT3G42790
																			AT3G43240
																			AT3G43440
																			AT3G44750
																			AT3G45260
																			AT3G47890
																			AT3G48160
																			AT3G48430
																			AT3G48440
																			AT3G48590
																			AT3G52910
																			AT3G54350
																			AT3G54620
																			AT3G55770
																			AT3G56220
																			AT3G57800
																			AT3G57980
																			AT3G60530
																			AT3G61150
																			AT3G61630
																			AT3G62100
																			AT4G01120
																			AT4G01580
																			AT4G01720
																			AT4G02560
																			AT4G04890
																			AT4G11080
																			AT4G11140
																			AT4G11400
																			AT4G12240
																			AT4G13640
																			AT4G13980
																			AT4G16430
																			AT4G16845
																			AT4G17750
																			AT4G18170
																			AT4G18880
																			AT4G23550
																			AT4G23800
																			AT4G25210
																			AT4G25610
																			AT4G26640
																			AT4G27950
																			AT4G28610
																			AT4G29000
																			AT4G29190
																			AT4G30080
																			AT4G30860
																			AT4G30935
																			AT4G31420
																			AT4G32010
																			AT4G32730
																			AT4G32890
																			AT4G34990
																			AT4G35570
																			AT4G35580
																			AT4G36780
																			AT4G36930
																			AT4G37180
																			AT4G37940
																			AT4G39070
																			AT5G01310
																			AT5G02320
																			AT5G03415
																			AT5G03740
																			AT5G03780
																			AT5G04240
																			AT5G05410
																			AT5G06100
																			AT5G06420
																			AT5G06950
																			AT5G08190
																			AT5G08520
																			AT5G09740
																			AT5G11190
																			AT5G11270
																			AT5G12400
																			AT5G12850
																			AT5G14140
																			AT5G14540
																			AT5G14960
																			AT5G15150
																			AT5G15840
																			AT5G16560
																			AT5G16820
																			AT5G18240
																			AT5G18550
																			AT5G18620
																			AT5G20510
																			AT5G20730
																			AT5G20900
																			AT5G23090
																			AT5G23420
																			AT5G24330
																			AT5G25790
																			AT5G26870
																			AT5G27910
																			AT5G28040
																			AT5G29000
																			AT5G39550
																			AT5G39760
																			AT5G40710
																			AT5G43250
																			AT5G44080
																			AT5G45420
																			AT5G48250
																			AT5G49300
																			AT5G49330
																			AT5G51230
																			AT5G52010
																			AT5G53290
																			AT5G54630
																			AT5G57660
																			AT5G58900
																			AT5G60850
																			AT5G62000
																			AT5G62940
																			AT5G63080
																			AT5G63280
																			AT5G63430
																			AT5G63900
																			AT5G64340
																			AT5G64610
																			AT5G65050
																			AT5G65670
																			AT5G66300
																			AT5G67480
