# Supplementary material for: Rapid transcriptional and metabolic regulation of the deacclimation process in cold acclimated Arabidopsis thaliana
Source: BMC Genomics. 2017 Sep 16;18:731. doi: 10.1186/s12864-017-4126-3 (PMC5602955; doi:10.1186/s12864-017-4126-3)
Supplement: Supplementary file 7 — Distribution of metabolites with significantly changed pool sizes among the clusters shown in Fig. 4. Major clusters in Fig. 4 are indicated by letters, while small cluster with only one or a few metabolites are indicated by numbers. (XLSX 11 kb) [file 12864_2017_4126_MOESM7_ESM.xlsx]

## Sheet: Sheet1
Additional file 7: Distribution of metabolites with significantly changed pool sizes among the clusters shown in Figure 4.
Major clusters in Fig. 4 are indicated by letters, while small cluster with only one or a few metabolites are indicated by numbers.
1	2	3	b	d	4	c	a	f	e
Glycine	A163004	A311002	Lysine	Tetradecanoic acid	Panthenol	Fumaric acid	Glutaric acid, 2-oxo-	A267001	Oxalic acid
			Alanine	Hexadecanoic acid	Glycerol	Succinic acid	Citric acid	A139006	Shikimic acid
			A171003	Octadecanoic acid		Malic acid	Serine	A199004	Pyruvic acid
			A167004	A278013		Malic acid, 2-methyl-	Alanine, 3-cyano-	A309001	A112003
			A183003	A260006		Glycolic acid	Homoserine	A254009	A145015
			A146017	A116201		Threonine	Phenylalanine		A143003
			Spermidine	Ethanolamine		Valine	Aspartic acid		A144006
				Butylamine		Butanoic acid, 4-amino-	Asparagine		A196006
						Pyroglutamic acid	A201011		A170001
						Glutamine	A144007		A236005
						Proline	A209004		A211001
						Isoleucine	A255012		A155014
						Alanine, beta-	A191007		A187005
						A118008	A207003		A176001
						A116014	A203003		A250001
						A171005	A196004		A251003
						A160018	A181004		A164017
						A203005	A180002		Pyridine, 2-hydroxy-
						A300001	A182009		Erythronic acid
						A213001	A184005		Galactonic acid
						A227008	A172005		Erythritol
						A313001	Fructose-6-phosphate		Arabinose
						A304001	Glucose-6-phosphate		Psicose
						A306003	Phosphoric acid monomethyl ester		Xylose
						A184003	Galactinol		Glucose, 1,6-anhydro-, beta-
						A254002	Glucose		Galactose
						A115002	Raffinose
						A228001	Fructose
						A255001
						A217004
						Arginine
						Tyramine
						Indole-3-acetonitrile
						Putrescine
						Agmatine
						Sinapic acid, cis-
						Mannose-6-phosphate
						Phosphoric acid
						Glycerophosphoglycerol
						Glycerol-3-phosphate
						Phosphoenolpyruvic acid
						Threonic acid
						Arabinonic acid
						Ribonic acid
						Inositol, myo-
						Ribitol
						Adenosine, 5-methylthio-
						Maltose
						Mannose
						Trehalose, alpha,alpha'-
						Fucose
