# Supplementary material for: Rapid transcriptional and metabolic regulation of the deacclimation process in cold acclimated Arabidopsis thaliana
Source: BMC Genomics. 2017 Sep 16;18:731. doi: 10.1186/s12864-017-4126-3 (PMC5602955; doi:10.1186/s12864-017-4126-3)
Supplement: Supplementary file 8 — Transcription factor genes transiently up- or down-regulated upon transfer of cold acclimated plants to deacclimating conditions for 24 h (compare Fig. 2). Transiently regulated TF genes were identified using manual inspection and pair-wise t-tests. Genes highlighted in bold have been shown not to cycle under warm conditions. P-values are shown both before and after FDR correction. (XLSX 139 kb) [file 12864_2017_4126_MOESM8_ESM.xlsx]

## Sheet: Sheet1
Additional file 8: Transcription factor genes transiently up- or down-regulated upon transfer of cold acclimated plants to deacclimating conditions for up to 24 h (compare Fig. 2). Transiently regulated TF genes were identified using manual inspection and pair-wise t-tests
Genes highlighted in bold have been shown not to cycle under warm conditions. P-values are shown both before and after FDR correction.
		Log2 fold change							Result of t-test (DEA or NA vs CA) without multiple-testing correction (P < 0.05 is highlighted)								T-test (DEA or NA vs CA) with BH correction (FDR P < 0.05 is highlighted)
AGI ID	Annotation	2h/CA	4h/CA	6h/CA	12h/CA	24h/CA	NA/CA		2h	4h	6h	12h	24h	NA			2h	4h	6h	12h	24h	NA
AT4G31060	ERF/AP2	1.0493	1.46448	1.09203	0.549271	-0.25905	-1.00479		0.0118586	0.000614925	0.00548256	0.019695	0.266625	0.0218264			0.0652377	0.0287043	0.114735	0.087195	0.286637	0.0496186
AT4G36900	RAP2.10	1.14979	0.892736	0.743037	0.320847	0.224688	-0.148015		0.019457	0.00574694	0.160286	0.0731824	0.309275	0.531323			0.0822371	0.0636081	0.356579	0.168112	0.326718	0.549372
AT3G27940	LBD26	0.888731	1.58148	2.02489	2.08408	0.68511	0.322604		0.00344982	0.011577	0.0106739	0.00296761	0.16724	0.0862622			0.0420016	0.079537	0.1229	0.0555856	0.188532	0.105287
AT3G02550	LBD41	2.51392	2.97681	2.75302	1.92141	0.717108	0.540187		0.00584929	0.00338387	0.00578443	0.0140674	0.409274	0.739255			0.0482814	0.0531594	0.114735	0.0845783	0.426801	0.754753
AT1G78080	RAP2.4	1.66788	1.21346	0.895975	0.852293	0.69726	0.498442		0.00626066	0.019845	0.0509233	0.0515515	0.0758101	0.344876			0.0495622	0.0932034	0.185549	0.136443	0.0920686	0.365914
AT2G20880	AP2 domain-containing transcription factor	5.57289	4.51603	6.13001	4.47023	3.27788	3.89347		0.00274381	0.000433011	0.0647735	0.00570873	0.00985009	0.529351			0.0378627	0.0282204	0.21459	0.0678086	0.0263532	0.548498
AT2G22770	NAI1	1.40332	1.57929	1.05727	0.598434	-0.534594	-0.656307		0.00470202	0.0618212	0.00164989	0.0960709	0.292314	0.095119			0.0448557	0.170202	0.0848078	0.196582	0.311503	0.114096
AT4G32280	IAA29	2.99577	4.06379	4.53318	-0.875639	-0.951161	-3.08055		0.0297744	0.0655631	0.212557	0.0882954	0.221741	0.0206264			0.102838	0.174359	0.405942	0.186799	0.244265	0.048945
AT2G47520	ERF71/HRE2	3.78214	3.4457	3.54223	1.21805	1.30617	0.852289		0.0166551	0.0120214	0.0165142	0.135621	0.226009	0.261264			0.0737369	0.0804299	0.138038	0.232561	0.247897	0.281495
AT1G49480	RTV1	0.836811	0.985765	1.16958	0.84082	-0.109366	-0.188078		0.00157893	0.0226258	0.0178109	0.00088045	0.610929	0.408001			0.0280701	0.0991153	0.138038	0.0345628	0.622432	0.431949
AT2G43010	PIF4	2.89548	3.17195	3.10308	2.33569	1.9946	1.78966		5.59949e-05	0.0132428	0.0261848	0.0265676	0.00108456	0.0149474			0.00456803	0.0815491	0.15181	0.0972999	0.0139507	0.0436728
AT3G21330	bHLH	3.65392	3.1308	2.52695	-3.4536	-1.013	-1.62434		0.0200949	0.0366342	0.491792	0.129976	0.196687	0.00567174			0.0822371	0.126531	0.633605	0.228714	0.217697	0.0361766
AT1G04445	C2H2-like zinc finger protein	4.10644	4.24873	3.11159	2.65432	1.35316	1.09122		0.0578133	0.0110129	0.0668118	0.0465404	0.185344	0.231206			0.151371	0.079537	0.216915	0.127652	0.206551	0.251333
AT4G38960	BBX19	-3.35098	-3.81264	-4.42341	-4.34358	-1.96042	-1.93612		0.014732	1.31783e-05	0.0359181	0.000335555	2.69776e-05	0.0282983			0.0709287	0.00641784	0.180331	0.0326831	0.0131381	0.0548701
AT4G00870	bHLH	1.46575	2.41961	1.58495	1.98222	0.451977	0.122428		0.0375478	0.0125387	0.0838714	0.0188507	0.281064	0.692043			0.117973	0.0804299	0.253698	0.085797	0.300831	0.708035
AT3G17609	HYH/HY5 homolog	-1.96223	-2.36534	-4.30743	-3.33426	-0.602524	-0.457582		0.00233519	0.0270213	0.00031261	0.00948573	0.296695	0.02566			0.0355387	0.104102	0.0380602	0.0769925	0.315481	0.0521051
AT5G39660	CDF2	-1.22513	-1.77589	-2.1493	-1.94583	-0.306588	-0.326396		0.0121394	0.0111634	0.0118098	0.00940452	0.410412	0.449104			0.0652377	0.079537	0.127808	0.0769925	0.427074	0.471094
AT5G10570		1.88482	2.18607	1.61685	0.83216	0.760291	-0.81733		0.0132052	0.135799	0.140507	0.0125118	0.236713	0.0120552			0.0657007	0.276711	0.331783	0.0823415	0.258474	0.0414703
AT5G38860	BIM3	1.80556	2.32708	2.0189	1.35149	0.432558	0.0618867		0.00404817	0.00516643	0.0211329	0.0246751	0.222196	0.78962			0.0428578	0.0636081	0.14294	0.092782	0.244265	0.802807
AT5G39860	BHLH136	1.90821	2.59336	3.26444	0.478165	0.948973	-0.933038		0.0183433	0.012882	0.0933923	0.254187	0.0949326	0.224146			0.079055	0.0804299	0.267541	0.355716	0.111672	0.244751
AT5G46690	BHLH071	2.08712	2.02609	2.12652	1.74538	-0.0887967	-0.253471		0.0106313	0.0523615	0.00559473	0.00517855	0.655712	0.502126			0.0623788	0.153615	0.114735	0.0638671	0.665274	0.521398
AT5G57150	bHLH	1.40459	1.62565	1.45151	0.878075	0.0261284	-0.279529		0.00141951	0.0246938	0.149349	0.00410944	0.81617	0.078634			0.0276521	0.101916	0.340272	0.0638671	0.822778	0.0984441
AT3G50750	BEH1	0.689097	1.02735	1.33928	0.0613252	-0.0686643	-0.829896		0.0321148	0.0175538	0.00325908	0.876606	0.739145	0.0121035			0.10937	0.0890687	0.0991982	0.908313	0.748365	0.0414703
AT1G49130	BBX17	4.34398	5.0819	4.34574	2.74624	0.657095	-0.748944		3.1483e-05	0.0257362	0.137458	0.159599	0.381905	0.22034			0.00456803	0.102734	0.326546	0.257502	0.400836	0.241136
AT1G68190	BBX27	2.83022	3.4974	3.03928	1.90048	0.490887	0.0753901		0.0123181	0.0725424	0.142305	0.00113135	0.468041	0.964207			0.0652377	0.187916	0.332819	0.0345628	0.483941	0.968183
AT4G14540	NF-YB3	1.3684	1.51966	1.48999	1.09266	0.992817	0.355723		0.0109227	0.0254172	0.0250274	0.00997191	0.0168763	0.123808			0.0624773	0.102355	0.151427	0.0775667	0.0330071	0.143218
AT1G56170	NF-YC2	-1.00936	-1.77975	-2.67924	-2.03328	-0.771301	-0.684416		0.109654	0.0200418	0.0134444	0.0791129	0.0161111	0.0238584			0.238617	0.0932034	0.138038	0.177548	0.0322296	0.0511304
AT5G59570	NOX, BOA	-1.34532	0.940569	2.28255	3.27996	0.120817	-1.05753		0.00724046	0.0512336	0.0610982	0.000500236	0.629018	0.0147672			0.0513858	0.153072	0.207052	0.0345628	0.639524	0.0436728
AT3G11260	WOX5	2.3552	1.97004	0.852554	0.116548	-2.23388	-1.66891		0.0324301	0.0408456	0.19287	0.725494	0.0476986	0.104721			0.109677	0.131734	0.386298	0.785146	0.0629518	0.123484
AT4G32980	ATH1	1.05513	1.50198	1.13337	1.87602	0.991516	0.235082		0.0291715	0.00568947	0.0217903	0.00835363	0.0220357	0.336479			0.102205	0.0636081	0.145368	0.0739676	0.0390103	0.358567
AT2G34720	NF-YA4	-1.3554	-1.91514	-2.20129	-2.53319	-0.873754	-1.3425		0.00728054	0.00272922	0.0397857	0.00377101	0.0300977	0.0176554			0.0513858	0.0514089	0.183076	0.0614707	0.0455483	0.0467294
AT2G26150	HSFA2	8.60272	6.22957	3.15142	3.38024	3.82221	4.65462		0.000144501	0.0281072	0.108916	0.222271	0.00263618	0.00770482			0.00781911	0.104778	0.288273	0.32409	0.0184919	0.0381294
AT3G20810	JMJ30	-3.58861	-4.31173	-1.31414	2.55409	-3.24411	-4.15126		0.0226492	0.0109398	0.0160014	0.0159662	0.0415527	0.0224465			0.0866574	0.079537	0.138038	0.0855243	0.0574243	0.0496186
AT2G42150		-2.4824	-3.6263	-6.01289	-7.2514	-3.71872	-3.25892		0.00547838	0.00269613	0.0983681	0.0227953	0.0072481	0.00282905			0.0469719	0.0514089	0.275318	0.0918938	0.0226271	0.0297971
AT3G10113	Homoedomain	1.81494	1.88819	0.528028	-1.16607	-1.88885	-1.02947		0.00876021	0.00306399	0.0113635	0.00192273	0.00274936	0.00391079			0.0576517	0.0528216	0.125773	0.0445891	0.0184919	0.0325558
AT3G24500	ATMBF1C/MBF1C	4.66117	4.64744	3.24452	3.08796	2.48196	3.19041		0.00630976	0.00798404	0.193644	0.278544	0.0118257	0.0333416			0.0495622	0.0737396	0.386298	0.375748	0.0287053	0.0575959
AT1G01060	LHY1	-2.66202	-6.13976	-8.97787	-8.04419	-0.84003	0.0787014		0.00170975	0.00321735	0.00923423	0.0593885	0.0146099	0.00755506			0.028712	0.0528216	0.117125	0.148219	0.0309348	0.0381294
AT3G27220	kelch repeat superfamily protein	1.99966	2.30338	1.72295	1.05946	0.665025	0.547271		0.00492216	0.00390497	0.000202629	0.00202721	0.112084	0.960262			0.0452282	0.0541789	0.0328934	0.044875	0.130899	0.966215
AT1G18330	EPR1/RVE7	1.74717	1.75772	0.762864	-1.53777	-1.71294	-1.2555		0.000581132	0.0175936	0.00722362	0.0184435	0.0304125	0.340768			0.0156992	0.0890687	0.117125	0.085797	0.0457126	0.362345
AT2G30420	ETC2	1.54777	2.3799	2.15148	1.48877	0.261251	0.415479		0.0156331	0.0162974	0.100149	0.249411	0.0218889	0.0829453			0.0717487	0.088187	0.278701	0.350038	0.0389046	0.103575
AT2G46830	CCA1	-3.70068	-5.31429	-8.05981	-8.02941	-0.972201	-1.25826		0.0654966	0.066318	0.00541087	0.00810576	0.173061	0.323605			0.162739	0.174578	0.114735	0.0731019	0.194196	0.345604
AT1G26580	similar to myb family transcription factor	1.25897	1.25766	1.69698	1.25838	-0.28008	-0.510203		0.00559418	0.000657232	0.000198281	0.0188471	0.0725828	0.0420036			0.0469719	0.0287043	0.0328934	0.085797	0.0892622	0.0669217
AT5G17300	RVE1	-4.72255	-4.82562	-5.44181	-4.26852	-2.07506	-2.12029		0.075872	0.0994557	0.0413196	0.0875025	0.772377	0.490434			0.179367	0.228467	0.183076	0.186086	0.780389	0.510344
AT5G47370	HAT2	1.26618	2.16724	2.00822	0.236395	-0.731406	-1.40649		0.000184087	0.00046358	0.000464834	0.0135544	0.0198569	0.118481			0.00896502	0.0282204	0.0452748	0.0845115	0.0360698	0.13771
AT5G59340	WOX2	-3.05887	-3.32228	-3.03049	-0.730231	0.857157	1.30565		0.0369915	0.00721109	0.0392492	0.423673	0.26649	0.0319393			0.117973	0.0716694	0.183076	0.515919	0.286637	0.0573964
AT1G64530	NLP6	-1.27228	-1.41253	-1.57882	-2.33293	-1.15276	-0.97721		0.000644732	0.0152849	0.00139337	0.533334	0.0416195	0.00430528			0.0156992	0.0868512	0.0848078	0.618414	0.0574243	0.0325558
AT5G23280	TCP7	0.69786	0.874704	1.06382	0.851846	-0.224311	-0.209694		0.0159611	0.00361801	0.0142274	0.0182964	0.0815759	0.0136752			0.0719727	0.0541789	0.138038	0.085797	0.0978509	0.0431105
AT5G51910	TCP19	1.05019	1.40964	1.31723	0.487745	-0.252465	-0.111462		0.00201603	0.000623947	0.00505541	0.0163873	0.00131209	0.0132645			0.0327269	0.0287043	0.114735	0.085797	0.014157	0.0431105
AT3G10040	HRA1	2.40959	2.99969	2.75076	1.91663	1.06883	0.490719		0.0441797	0.0230402	0.017695	0.163503	0.424621	0.474164			0.136174	0.0992974	0.138038	0.261927	0.43998	0.49447
AT3G19020	Leucine-rich repeat (LRR) family protein	2.40959	2.99969	2.75076	1.91663	1.06883	0.490719		0.055536	0.0488415	0.0192996	0.168945	0.51916	0.788402			0.149005	0.147352	0.138038	0.267131	0.532716	0.802807
AT3G25990	Homeodomain-like superfamily protein	0.993033	1.20907	1.29534	0.555731	-0.990285	-1.29449		0.00501996	0.00274462	0.0126421	0.022879	0.129821	0.252443			0.0452726	0.0514089	0.133841	0.0918938	0.148759	0.272594
AT4G31270	IDAP2	0.754872	0.740625	1.08144	0.48904	-0.400858	-1.11598		0.0286941	0.0207489	0.0237936	0.124966	0.157338	0.0312223			0.101781	0.0944368	0.148557	0.223926	0.178195	0.0572243
AT5G64810	WRKY51	0.864081	1.38934	2.13206	1.88892	0.416813	-0.343717		0.0124767	0.00613611	0.0108515	0.148363	0.117832	0.00481457			0.0652377	0.0646245	0.1229	0.244925	0.136629	0.0339811
AT1G14440	FTM2, HB31	0.796617	0.804383	1.30387	0.586306	-0.689909	-0.788123		0.0508151	0.0642006	0.0258079	0.131591	0.356761	0.0269115			0.147303	0.172739	0.151427	0.228875	0.375254	0.0539482
AT1G53160	FTM6	1.15426	1.19833	0.737019	-0.588666	-1.56144	-1.42086		0.0481719	0.0271477	0.0612228	0.0414	0.235336	0.449359			0.143287	0.104102	0.207052	0.123692	0.257547	0.471094
AT5G15210	HB30	1.01455	1.20662	1.27196	0.884668	-0.310387	-0.610227		0.0554544	0.0614178	0.0389351	0.283322	0.107738	0.110661			0.149005	0.170202	0.183076	0.376989	0.126125	0.129237
AT5G53430	ATX5/SET29	0.54695	0.887135	0.641393	1.07748	0.208368	0.33546		0.00306231	0.00835881	0.00572153	0.127595	0.0265054	0.00971075			0.0382396	0.0737396	0.114735	0.226783	0.0424609	0.0399978
AT1G15580	IAA5	0.966953	2.32133	1.85519	-0.65213	-1.21959	-1.11204		0.0206274	0.0141298	0.0170856	0.0355739	0.324012	0.0589195			0.0825603	0.0825827	0.138038	0.114732	0.341546	0.0812855
AT3G15540	IAA19	0.899155	2.62549	3.10026	0.109117	-1.18349	-0.765132		0.0544467	0.0166912	0.0751083	0.0187165	0.287128	0.156637			0.149005	0.0888974	0.23907	0.085797	0.306648	0.1774
AT2G24650	MEE45	0.580153	1.32502	1.16395	0.777788	0.371291	0.0954667		0.0352398	0.00210589	0.215603	0.141478	0.117797	0.0315618			0.115381	0.0512784	0.408556	0.238403	0.136629	0.0573529
AT3G62090	PIL2	0.441214	2.94861	3.2686	0.00915161	-2.98044	-2.06079		0.027381	0.00825883	0.297372	0.9329	0.0302197	0.0350592			0.0984266	0.0737396	0.477954	0.952458	0.0455634	0.0596987
AT3G58120	BZIP61	0.425552	1.84066	1.37312	-0.560393	-1.92355	-1.19143		0.264267	0.0094706	0.0181635	0.0183524	0.248084	0.593903			0.431872	0.079537	0.138038	0.085797	0.26908	0.608906
AT5G49450	BZIP1	1.16647	2.28	2.3386	1.33155	-0.205223	0.0587762		0.0554168	0.0174257	0.205748	0.939462	0.0136059	0.0313425			0.149005	0.0890687	0.397205	0.955758	0.0303925	0.0572243
AT5G67060	HEC1	0.323264	2.85422	3.34077	0.843676	-0.844219	-0.681737		0.248491	0.0123212	0.440042	0.343785	0.0756604	0.0850172			0.417293	0.0804299	0.588737	0.446462	0.0920686	0.104554
AT5G05090	Homeodomain-like superfamily protein	0.583447	1.06985	1.47251	1.25994	-1.41613	-1.41771		0.00962339	0.0815452	0.0143583	0.0283391	0.478753	0.878227			0.0606568	0.202312	0.138038	0.0998382	0.493104	0.887337
AT5G14280	GPL2	0.639624	1.58564	1.55437	1.27794	0.158227	0.0345189		0.390781	0.00392433	0.170776	0.411755	0.214317	0.227926			0.553228	0.0541789	0.368	0.5051	0.236672	0.248322
AT1G14920	GAI	0.751782	1.41981	1.66509	0.321966	-0.862405	-0.482198		0.14218	0.0561883	0.0393593	0.0355151	0.0350653	0.00361496			0.283777	0.161915	0.183076	0.114732	0.0509755	0.0320089
AT3G61890	HB12	-0.959396	-1.72012	-2.2443	-1.92205	0.337713	-0.939756		0.253655	0.00807249	0.0185587	0.0440976	0.51959	0.976924			0.421604	0.0737396	0.138038	0.125333	0.532716	0.978934
AT5G44260	TZF5	1.76048	2.87252	3.11336	-1.4111	-2.44035	-2.10857		0.0745909	0.0315228	0.255093	0.330879	0.0768242	0.222582			0.177249	0.112286	0.441437	0.432892	0.0932592	0.243543
AT3G13040	myb family transcription factor	-0.483713	-0.9101	-1.02844	-1.17006	-0.370874	-0.830383		0.0355383	0.00248015	0.0164727	0.00758712	0.271615	0.194692			0.115381	0.0514089	0.138038	0.0724446	0.291358	0.215979
AT3G12820	MYB10	0.10831	1.18234	1.19811	0.281939	-2.21713	-1.7038		0.0288415	0.0387209	0.367631	0.128334	0.0119065	0.0474119			0.101781	0.128403	0.545843	0.227267	0.0287053	0.0708271
AT1G20640	NLP4	0.443492	0.858693	1.12362	0.151705	-1.13314	-0.991332		0.157427	0.0328412	0.0374571	0.0316938	0.250894	0.0429061			0.3079	0.115896	0.183076	0.107187	0.271523	0.0669803
AT5G22570	WRKY38	1.3349	2.0781	3.35019	2.88303	-0.998879	-1.04579		0.66262	0.0682458	0.0661039	0.225474	0.000812831	0.0549976			0.768324	0.178686	0.216915	0.325951	0.0139507	0.0779123
AT3G53370	S1FA-like	0.870743	2.03562	2.70177	2.15479	0.10151	-0.254587		0.0895383	0.0249819	0.59269	0.209479	0.186441	0.0940986			0.20666	0.102237	0.702091	0.313896	0.207298	0.113151
AT5G18680	TLP11	0.313624	1.07369	1.62317	1.23875	-1.10163	-1.1626		0.437889	0.0477052	0.0526691	0.467456	0.0125294	0.0321688			0.595676	0.146116	0.189827	0.555247	0.0291863	0.0575248
AT1G02340	FBI1, HFR1	1.99266	3.10948	3.37198	-1.36323	-1.17528	-1.52943		0.0253128	0.00194476	0.00084151	0.0841707	0.244656	0.069556			0.0944037	0.0512784	0.0683025	0.183202	0.265954	0.0894896
AT1G09250	AIF4	0.509664	0.910787	1.61902	0.432277	-0.663569	-0.94128		0.0152235	0.000766234	0.0502226	0.0411402	0.932229	0.443383			0.0712872	0.0287043	0.185549	0.123674	0.932229	0.467375
AT3G06590	RITF1	0.676595	0.670699	1.06606	0.782195	-0.181355	-0.598901		0.353482	0.0486555	0.0170339	0.0327261	0.0467286	0.0503873			0.524834	0.147352	0.138038	0.108419	0.0621538	0.0732495
AT3G49930	zinc finger (C2H2 type) family protein	-1.12778	1.65077	2.25935	1.80383	-1.51722	-1.42274		0.0129693	0.095448	0.377849	0.349182	0.0711129	0.0620074			0.0657007	0.222645	0.553468	0.450298	0.087676	0.0834635
AT3G04060	ANAC046	-0.517637	0.581092	1.79542	1.39329	-0.232555	-0.770719		0.113084	0.0227945	0.130677	0.411308	0.243937	0.161798			0.242607	0.0991153	0.315048	0.5051	0.265766	0.182397
AT5G01900	WRKY62	0.662845	1.05196	2.17903	1.793	-1.35181	-0.284804		0.0206052	0.0334134	0.106699	0.00676746	0.541965	0.182965			0.0825603	0.117067	0.284197	0.0690437	0.554489	0.204367
AT5G41410	BEL1	0.157942	0.570366	1.42206	1.10618	-0.870457	-0.799448		0.245855	0.0955498	0.0018083	0.00636611	0.0386843	0.125351			0.41448	0.222645	0.0848078	0.0690437	0.054925	0.144658
AT4G31650	B3 family protein	0.0233818	0.570505	1.04196	1.3524	-1.60641	-1.66157		0.211256	0.119517	0.0173726	0.160391	0.557045	0.163805			0.370078	0.257607	0.138038	0.25779	0.568724	0.184234
AT4G25470	CBF2	-6.83007	-6.12875	-3.42127	-7.10393	-0.79806	-0.0409083		0.423602	0.0386311	0.110803	0.0151936	0.0138969	0.433544			0.580802	0.128403	0.289871	0.0855243	0.0303925	0.457995
AT3G02380	COL2	-3.35467	-4.11972	-5.27461	-5.8243	-1.13932	-1.39549		0.557301	0.182569	0.0470267	0.134693	0.114384	0.217328			0.700797	0.3293	0.185549	0.231786	0.133265	0.238913
AT5G41920	SCARECROW-LIKE 23, SCL23	1.63934	1.6951	1.69884	1.47543	0.574324	0.11529		0.943212	0.292637	0.0817642	0.0469781	0.02532	0.0250884			0.965009	0.466279	0.249787	0.127652	0.0412667	0.0519763
