# Supplementary material for: Rapid transcriptional and metabolic regulation of the deacclimation process in cold acclimated Arabidopsis thaliana
Source: BMC Genomics. 2017 Sep 16;18:731. doi: 10.1186/s12864-017-4126-3 (PMC5602955; doi:10.1186/s12864-017-4126-3)
Supplement: Supplementary file 9 — Metabolites transiently up- or down-regulated upon transfer of cold acclimated plants to deacclimating conditions for 24 h (compare Fig. 4). Transiently regulated metabolites were identified using manual inspection and pair-wise t-tests. FDR corrected P-values are shown. (XLSX 17 kb) [file 12864_2017_4126_MOESM9_ESM.xlsx]

## Sheet: Sheet1
Additional file 9: Metabolites transiently up- or down-regulated upon transfer of cold acclimated plants to deacclimating conditions for 24 h (compare Fig. 4). Transiently regulated metabolites were identified using manual inspection and pair-wise t-tests. FDR corrected P-values are shown.
		Log2 fold change							Result of t-test (DEA or NA vs CA) with BH correction (FDR P < 0.05 is highlighted)
Class	Name	2h/CA	4h/CA	6h/CA	12h/CA	24h/CA	NA/CA		2h	4h	6h	12h	24 h	NA
Acids	Fumaric acid	0.411716	0.555051	0.678918	1.11797	-0.33598	-0.900137		0.442044	0.0580889	0.0278918	0.00329401	0.279931	0.0251771
Acids	Malic acid	0.378895	0.614281	0.684414	0.450004	-1.33556	-2.32768		0.260614	0.0173997	0.0191902	0.163012	0.00038635	5.97986e-06
Acids	Oxalic acid	0.0240782	-0.0753519	0.4105	0.869233	0.360813	-0.185703		0.979081	0.652353	0.0703016	0.0300748	0.417787	0.273953
Acids	Shikimic acid	0.329926	0.591053	0.479834	0.689219	0.0269863	-0.118013		0.260547	0.000592271	0.00240456	0.000589223	0.879697	0.226118
Acids	Succinic acid	1.3154	1.42332	1.2755	1.35878	0.788733	0.131471		0.0312503	0.00309005	0.00500407	0.0047759	0.058778	0.621723
Amino Acids	Glycine	0.286842	0.347228	0.565286	0.593465	-2.03466	-2.69276		0.0321486	0.0675434	0.00511216	5.99598e-05	1.48461e-06	1.71743e-06
Amino Acids	Isoleucine	0.452063	0.492885	0.163501	-0.186688	-1.44408	-2.04667		0.0270815	0.00236418	0.38628	0.277836	1.56892e-06	9.15394e-06
Fatty Acids	Hexadecanoic acid	0.0805909	0.169062	0.459804	0.560132	0.0199419	-0.267048		0.595461	0.352085	0.00583402	0.00120394	0.808027	0.0329769
Fatty Acids	Octadecanoic acid	0.153303	0.165197	0.37899	0.633464	0.040689	-0.297527		0.333082	0.272812	0.0198431	0.000708571	0.695949	0.0213015
Fatty Acids	Tetradecanoic acid	0.109645	0.182259	0.457845	0.759368	0.306303	-0.129168		0.677883	0.527963	0.00994513	0.00032652	0.0401825	0.381035
N- Compounds	Butylamine	0.384818	0.331152	0.509441	0.722747	0.219013	0.0349205		0.0627228	0.0494471	0.0183434	0.00323664	0.143645	0.72123
N- Compounds	Ethanolamine	0.144273	0.251103	0.55235	0.714941	0.135939	-0.0384205		0.522424	0.157486	0.00466075	7.37559e-05	0.168002	0.773349
Phosphates	Glycerol-3-phosphate	0.468143	0.703354	0.53689	0.273548	-0.703263	-1.4961		0.109594	0.000304631	0.00190125	0.142785	0.00684758	5.84935e-05
Polyols	Erythritol	-0.167519	0.1095	0.143086	0.709104	-0.145769	0.044446		0.3914	0.966288	0.520547	0.000725668	0.395984	0.699831
Polyols	Ribitol	0.585265	0.634015	0.491382	0.564423	-0.204321	-0.287946		0.00786713	0.000812358	0.0130497	0.0012543	0.250652	0.103159
Sugars	Arabinose	-0.234518	-0.218353	-0.152773	0.349877	0.344252	0.0281643		0.0884028	0.0882998	0.210202	0.00213785	0.0363097	0.883742
Sugars	Galactose	0.404102	0.587042	0.922703	1.3832	0.73709	0.28933		0.0370699	0.00167739	0.000108713	1.66416e-05	0.000643775	0.0831333
Sugars	Glucose, 1,6-anhydro-, beta-	0.369239	0.350283	0.377788	0.659218	-0.207723	-0.649421		0.097373	0.138943	0.133641	0.0259461	0.394818	0.0127139
MSTs	A112003-101	0.115552	0.242924	0.512635	0.860508	0.678113	0.44738		0.691866	0.473547	0.02671	0.00182327	0.00788576	0.104198
MSTs	D116201	0.256163	0.234434	0.543445	0.835039	0.198779	0.0558789		0.208025	0.151122	0.0307485	0.00042958	0.179335	0.574982
MSTs	D118786	0.411951	0.420824	0.80804	1.01897	0.220966	0.11273		0.0949291	0.0310354	0.0148309	0.00140876	0.19384	0.338404
MSTs	A139006-101	0.176997	0.314973	0.915711	1.74642	1.18259	-0.652612		0.504352	0.709093	0.252851	0.0040867	0.0705922	0.283751
MSTs	A143003-101	0.188843	0.0527574	0.503048	1.34433	0.791744	0.591506		0.63868	0.855517	0.0929195	0.000498161	0.0304265	0.096071
MSTs	A144006-101	0.198876	0.10852	0.483602	1.30215	0.767406	0.642413		0.639091	0.985503	0.109834	0.00078112	0.0326646	0.0683684
MSTs	NA145015	0.161325	0.115358	0.297843	1.24692	0.673283	0.434136		0.841232	0.927706	0.382068	0.00179868	0.0802585	0.205405
MSTs	A163004-101	-0.151061	-0.127304	0.690035	1.01573	0.216327	-2.61825		0.578786	0.589763	0.0550748	0.0380987	0.416424
MSTs	NA170001	-0.00457715	0.0779113	0.227341	0.508165	-0.274588	0.0457987		0.913583	0.625544	0.0739405	0.00218943	0.115378	0.663748
MSTs	A196006-101	-0.0297646	0.174262	0.476157	0.996681	0.481151	-0.650018		0.842821	0.722162	0.11435	0.00131022	0.0685077	0.0569822
MSTs	NA211001	-0.108915	-0.0209032	0.138509	0.284572	-0.307399	-0.306006		0.126043	0.761366	0.104729	0.00968401	0.122775	0.024414
MSTs	A251003-101	0.0728417	0.100773	0.358513	0.512295	-0.04226	-1.03616		0.598467	0.46398	0.0441563	0.00307132	0.802911	0.000530333
MSTs	A254009-101	1.17326	-0.111411	1.39992	3.13789	2.59801	2.16891		0.668722	0.788601	0.299532	2.43077e-06	8.75141e-05	5.1783e-05
MSTs	D260482	0.15793	0.313013	0.454168	0.665167	0.0232482	-0.237547		0.380372	0.0807865	0.0065188	0.000586906	0.765307	0.0771418
MSTs	A267001-101	-0.658745	-0.753812	-0.383176	0.767205	0.0344795	-0.684273		0.00624397	0.00489132	0.30245	0.0592309	0.972609	0.00831047
MSTs	D278931	0.0940992	0.251739	0.448881	0.606314	0.0381364	-0.297325		0.615455	0.176417	0.0274657	0.00604499	0.698138	0.131776
